# Supplementary material for: Reconciling evidence of oxidative weathering and atmospheric anoxia on Archean Earth
Source: Sci Adv. 2021 Sep 29;7(40):eabj0108. doi: 10.1126/sciadv.abj0108 (PMC8480925; doi:10.1126/sciadv.abj0108)
Supplement: Supplementary file 2 — Data S1 [file sciadv.abj0108_data_s1.zip]

Archive with 1 entries (1 files):
- sciadv.abj0108_Data_S1.xlsx
