# Supplementary material for: Reconciling evidence of oxidative weathering and atmospheric anoxia on Archean Earth
Source: Sci Adv. 2021 Sep 29;7(40):eabj0108. doi: 10.1126/sciadv.abj0108 (PMC8480925; doi:10.1126/sciadv.abj0108)
Supplement: Supplementary file 2 — Data S1 [file sciadv.abj0108_data_s1.zip › sciadv.abj0108_Data_S1.xlsx]

## Sheet: Key
	Definition	Units
SW_est	Concentration of Mo in seawater	mol Mo L-1
FEUX_est	Total flux of Mo to euxinic sediments	mol Mo yr-1
FOX_est	Total flux of Mo to Fe-oxide sediments	mol Mo yr-2
FRED_est	Total flux of Mo to sulfidic at depth (SAD) sediments	mol Mo yr-3
FM_est	Total flux of Mo to Mn-oxide sediments	mol Mo yr-4
ADE_est	Depositional area of euxinic sediments	km2
ADO_est	Depositional area of Fe-oxide sediments	km2
ADR_est	Depositional area of sulfidic at depth (SAD) sediments	km2
ADM_est	Depositional area of Mn-oxide sediments	km2
kEUX_est	Mo burial rate constant (b in main text) for euxinic sediments	L km-2 yr-1
kOX_est	Mo burial rate constant (b in main text) for oxide sediments	L km-2 yr-2
kRED_est	Mo burial rate constant (b in main text) for SAD sediments	L km-2 yr-3
FTOT	Total flux of Mo removed to sediments; total Mo input to ocean	mol Mo yr-1
dMo_eux	Isotope composition of Mo in euxinic sediments, delta notation (NIST 3134)	permil
RI_est	Isotope composition of Mo in riverine input to ocean, delta notation (NIST 3134)	permil
Mo_eux	Minimum enrichment in euxinic sediments	ppm
Mo_eux2	Maximum enrichment in euxinic sediments	ppm
Atot	Total depositional area of ocean floor	km2
%ADE	Percent depositional area of euxinic sediments relative to total area	%
%ADO	Percent depositional area of Fe-oxide sediments relative to total area	%
%ADR	Percent depositional area of SAD sediments relative to total area	%
%ADM	Percent depositional area of Mn-oxide sediments relative to total area	%
% Mo flux	Percent Mo input relative to maximum input of the weathering model	%
log % Mo flux	log " "	%
Min Mo Flux	The minimum Mo flux of all possible mass balance solutions, with 1% of the riverine flux subtracted	mol Mo yr-1

## Sheet: PaleoMeso
SW_est	FEUX_est	FOX_est	FRED_est	FM_est	ADE_est	ADO_est	ADR_est	ADM_est	kEUX_est	kOX_est	kRED_est	FTOT	dMo_eux	RI_est	Mo_eux	Mo_eux2	Atot	%ADE	%ADO	%ADR	%ADM	% Mo flux	log % Mo flux	Min Mo Flux
3.7109e-10	1.05016e+08	1.90086e+07	2.33938e+07	243813	2.30781e+16	3.5043e+18	2.76698e+16	4.49478e+16	12.2624	0.0146174	2.27832	1.53895e+06	0.556952	0.280186	0.364036	3.64036	3.6e+18	0.64106	97.3418	0.768605	1.24855	1.13996	0.0568902	188948
2.74193e-10	1.13001e+08	1.54527e+07	3.83452e+07	252499	4.1712e+16	3.41092e+18	9.16308e+16	5.57349e+16	9.88016	0.0165225	1.52621	1.74102e+06	0.693109	0.412267	0.216725	2.16725	3.6e+18	1.15867	94.7478	2.5453	1.54819	1.28965	0.11047
2.28828e-10	8.8627e+07	1.48196e+07	6.89473e+07	1.76206e+06	2.64408e+16	3.01433e+18	2.0082e+17	3.58406e+17	14.6481	0.0214851	1.50038	1.81507e+06	0.589937	0.176091	0.268153	2.68153	3.6e+18	0.734466	83.7315	5.57832	9.95571	1.3445	0.12856
3.92016e-10	1.41086e+08	2.04584e+07	3.22569e+07	1.93601e+06	3.57396e+16	3.20699e+18	5.37902e+16	3.03482e+17	10.07	0.0162731	1.52973	2.03999e+06	0.74526	0.46958	0.315808	3.15808	3.6e+18	0.992766	89.083	1.49417	8.43005	1.5111	0.179294
2.59431e-10	7.98952e+07	1.32041e+07	1.0724e+08	152525	2.72495e+16	3.32697e+18	2.07349e+17	3.8431e+16	11.3016	0.0152981	1.99358	2.08954e+06	0.620922	0.161898	0.234559	2.34559	3.6e+18	0.756929	92.4159	5.75969	1.06753	1.54781	0.189718
3.4692e-10	9.12718e+07	1.65324e+07	9.44543e+07	1.83655e+06	2.38419e+16	3.09269e+18	1.39913e+17	3.4356e+17	11.0349	0.0154089	1.94597	2.1271e+06	0.493968	0.0417618	0.306256	3.06256	3.6e+18	0.662276	85.9079	3.88647	9.54333	1.57563	0.197454
3.19103e-10	1.0669e+08	1.55818e+07	8.45936e+07	438238	4.13932e+16	3.33162e+18	1.3329e+17	9.37019e+16	8.07728	0.0146565	1.98888	2.16054e+06	0.484517	0.098574	0.206199	2.06199	3.6e+18	1.14981	92.5449	3.70249	2.60283	1.6004	0.204229
3.51977e-10	1.48499e+08	1.48499e+07	4.94312e+07	535366	3.25496e+16	3.35744e+18	8.8969e+16	1.21042e+17	12.9617	0.0125661	1.57851	2.2232e+06	0.507796	0.251039	0.364979	3.64979	3.6e+18	0.904156	93.2622	2.47136	3.36227	1.64681	0.216644
4.60436e-10	1.06935e+08	3.94582e+07	7.11604e+07	2.02627e+06	2.34015e+16	3.31458e+18	9.18122e+16	1.70211e+17	9.92449	0.0258547	1.68333	2.28849e+06	0.57736	0.0982012	0.365568	3.65568	3.6e+18	0.650042	92.0715	2.55034	4.72808	1.69518	0.229215
3.34286e-10	1.03747e+08	1.84742e+07	1.14613e+08	1.11288e+06	3.58522e+16	3.1657e+18	2.07744e+17	1.90701e+17	8.65645	0.0174574	1.6504	2.47991e+06	0.655604	0.20735	0.231498	2.31498	3.6e+18	0.995896	87.9362	5.77067	5.29726	1.83697	0.264101
3.9699e-10	1.37077e+08	1.30911e+07	8.81202e+07	512552	3.48532e+16	3.34832e+18	8.57287e+16	1.31096e+17	9.90704	0.00984847	2.58922	2.48881e+06	0.640993	0.307722	0.31464	3.1464	3.6e+18	0.968144	93.0089	2.38135	3.64156	1.84356	0.265658
5.68607e-10	5.53867e+07	2.97887e+07	1.53555e+08	3.39673e+06	1.08527e+16	3.10785e+18	1.26917e+17	3.54381e+17	8.97546	0.016857	2.1278	2.52347e+06	0.706792	0.0669858	0.408281	4.08281	3.6e+18	0.301463	86.3292	3.52548	9.8439	1.86924	0.271665
4.19974e-10	1.33674e+08	2.84199e+07	8.1044e+07	2.31509e+06	3.22662e+16	3.21352e+18	9.24447e+16	2.61773e+17	9.86458	0.0210582	2.08745	2.55814e+06	0.651716	0.247561	0.331429	3.31429	3.6e+18	0.896282	89.2643	2.56791	7.27147	1.89492	0.27759
2.53987e-10	1.2275e+08	1.47462e+07	1.19937e+08	1.40967e+06	3.29566e+16	2.95634e+18	3.28094e+17	2.82611e+17	14.6645	0.0196389	1.43927	2.69768e+06	0.577209	0.165308	0.297968	2.97968	3.6e+18	0.915461	82.1205	9.11372	7.85032	1.99828	0.300657
3.91126e-10	1.36554e+08	2.05772e+07	1.02801e+08	64420.2	2.86289e+16	3.46142e+18	9.9119e+16	1.08365e+16	12.195	0.015199	2.6517	2.70971e+06	0.727074	0.350624	0.381584	3.81584	3.6e+18	0.795247	96.1504	2.7533	0.301015	2.00719	0.30259
1.9581e-10	1.92922e+08	1.29337e+07	5.82898e+07	302528	7.54471e+16	3.34218e+18	1.04192e+17	7.8176e+16	13.0589	0.0197633	2.85708	2.7561e+06	0.744443	0.525582	0.204564	2.04564	3.6e+18	2.09575	92.8385	2.89423	2.17156	2.04156	0.309962
2.44691e-10	3.00923e+07	1.71088e+07	2.3428e+08	395434	1.15127e+16	2.92846e+18	5.92337e+17	6.76853e+16	10.6822	0.023876	1.6164	2.93774e+06	0.722427	0.0605475	0.209106	2.09106	3.6e+18	0.319798	81.3462	16.4538	1.88015	2.17611	0.33768
1.15442e-09	7.76473e+07	5.81729e+07	1.45155e+08	6.56835e+06	4328249902588910	3.17175e+18	6.57985e+16	3.58125e+17	15.54	0.0158876	1.91096	2.9968e+06	0.735294	0.0605103	1.43517	14.3517	3.6e+18	0.120229	88.1041	1.82774	9.94791	2.21985	0.346324
5.97011e-10	1.62155e+08	5.81165e+07	6.73968e+07	797904	2.28605e+16	3.49373e+18	3.54448e+16	4.79668e+16	11.8813	0.027863	3.18496	3.00642e+06	0.546523	0.122844	0.567459	5.67459	3.6e+18	0.635013	97.048	0.984578	1.33241	2.22698	0.347716
4.79764e-10	1.26364e+08	2.87578e+07	1.36476e+08	2.09432e+06	2.27394e+16	3.10768e+18	2.4326e+17	2.2632e+17	11.5829	0.0192882	1.16938	3.06088e+06	0.583579	0.114504	0.444563	4.44563	3.6e+18	0.63165	86.3245	6.75723	6.28667	2.26732	0.355513
3.00283e-10	1.19041e+08	1.53164e+07	1.64874e+08	664857	2.6659e+16	3.12277e+18	3.15021e+17	1.35554e+17	14.8704	0.0163338	1.74294	3.12555e+06	0.623081	0.167752	0.357227	3.57227	3.6e+18	0.740529	86.7435	8.75057	3.76538	2.31522	0.364592
2.54306e-10	1.98784e+08	1.46238e+07	8.78857e+07	9370.23	6.96982e+16	3.35584e+18	1.72308e+17	2150257180382920	11.2151	0.0171358	2.00565	3.1402e+06	0.682829	0.417887	0.228165	2.28165	3.6e+18	1.93606	93.2179	4.78634	0.0597294	2.32608	0.366624
5.27601e-10	1.04084e+08	1.68041e+07	1.78936e+08	1.97275e+06	1.34212e+16	3.05073e+18	1.77707e+17	3.58145e+17	14.699	0.0104402	1.90847	3.14535e+06	0.589083	0.084841	0.620415	6.20415	3.6e+18	0.37281	84.7424	4.93632	9.94848	2.32989	0.367335
2.17627e-10	2.05841e+08	1.13665e+07	1.06826e+08	411131	6.71189e+16	2.58035e+18	8.59202e+17	9.33319e+16	14.0921	0.0202413	0.571306	3.38139e+06	0.627697	0.349622	0.245345	2.45345	3.6e+18	1.86441	71.6763	23.8667	2.59255	2.50473	0.398762
4.9569e-10	2.18517e+08	2.67312e+07	7.91558e+07	702541	2.91886e+16	3.39629e+18	8.52624e+16	8.92603e+16	15.103	0.0158783	1.8729	3.38829e+06	0.662363	0.382667	0.598911	5.98911	3.6e+18	0.810793	94.3414	2.3684	2.47945	2.50984	0.399647
3.89542e-10	1.17592e+08	2.61966e+07	1.81364e+08	2.48112e+06	2.87474e+16	3.10762e+18	1.69307e+17	2.94327e+17	10.5008	0.0216402	2.74993	3.41462e+06	0.60529	0.0951346	0.327241	3.27241	3.6e+18	0.798538	86.3227	4.70297	8.17576	2.52935	0.403009
5.01105e-10	9.97999e+07	2.69357e+07	2.12405e+08	3.05375e+06	2.43304e+16	3.08869e+18	1.36805e+17	3.50171e+17	8.18562	0.017403	3.09837	3.56638e+06	0.678002	0.118336	0.328149	3.28149	3.6e+18	0.675845	85.7971	3.80013	9.72696	2.64176	0.421894
1.75359e-10	2.16722e+08	5.11679e+06	1.22536e+08	316925	7.2621e+16	2.99728e+18	3.44455e+17	1.85646e+17	17.0181	0.00973515	2.02863	3.5924e+06	0.684154	0.413994	0.238743	2.38743	3.6e+18	2.01725	83.2577	9.5682	5.15684	2.66104	0.425051
8.78368e-10	8.34159e+07	5.50129e+07	2.12941e+08	1.60963e+06	1.387e+16	3.3331e+18	1.55511e+17	9.75233e+16	6.84692	0.0187906	1.55891	3.67878e+06	0.669123	0.0383394	0.481129	4.81129	3.6e+18	0.385278	92.586	4.31975	2.70898	2.72503	0.435371
6.08497e-10	2.26254e+08	3.56391e+07	9.52317e+07	3.35961e+06	4.43719e+16	3.16994e+18	8.687e+16	2.98822e+17	8.37972	0.0184764	1.80158	3.757e+06	0.530433	0.193969	0.407923	4.07923	3.6e+18	1.23255	88.0538	2.41306	8.30062	2.78296	0.444508
5.54412e-10	2.36569e+08	2.65402e+07	1.01387e+08	1.89994e+06	3.12032e+16	3.26073e+18	7.46419e+16	2.33426e+17	13.675	0.0146811	2.45	3.81862e+06	0.527662	0.227861	0.606526	6.06526	3.6e+18	0.866756	90.5758	2.07339	6.48406	2.8286	0.451572
2.77713e-10	1.75149e+08	1.90582e+07	1.72136e+08	592278	4.67419e+16	3.21037e+18	2.43114e+17	9.97698e+16	13.4929	0.0213762	2.54955	3.82423e+06	0.597321	0.199173	0.299772	2.99772	3.6e+18	1.29839	89.1771	6.75318	2.77138	2.83276	0.452211
6.41547e-10	1.91198e+08	3.55392e+07	1.37239e+08	3.90096e+06	3.1535e+16	3.13052e+18	9.43208e+16	3.43622e+17	9.45066	0.0176955	2.26799	3.83405e+06	0.462769	0.0490596	0.485043	4.85043	3.6e+18	0.875971	86.959	2.62002	9.54505	2.84003	0.453323
2.5283e-10	2.50547e+08	1.22187e+07	1.05952e+08	723052	6.56695e+16	3.07232e+18	2.80198e+17	1.81808e+17	15.0903	0.01573	1.4956	3.85035e+06	0.646606	0.39864	0.305222	3.05222	3.6e+18	1.82415	85.3423	7.78329	5.05021	2.85211	0.455166
2.30909e-10	1.13188e+08	7.81703e+06	2.52407e+08	455004	4.01682e+16	2.50721e+18	9.06686e+17	1.45937e+17	12.2033	0.0135024	1.2056	3.89647e+06	0.701812	0.199438	0.225428	2.25428	3.6e+18	1.11578	69.6447	25.1857	4.05379	2.88628	0.460338
4.46327e-10	1.97034e+08	2.70667e+07	1.52806e+08	1.36859e+06	3.3703e+16	3.26544e+18	1.35741e+17	1.65112e+17	13.0985	0.0185712	2.52218	3.94242e+06	0.662037	0.278974	0.467696	4.67696	3.6e+18	0.936194	90.7068	3.77059	4.58646	2.92031	0.465429
5.50517e-10	1.23519e+08	3.8609e+07	2.28228e+08	1.53243e+06	2.39623e+16	3.22128e+18	2.26906e+17	1.27856e+17	9.3634	0.0217716	1.82705	4.08429e+06	0.629365	0.0868174	0.412377	4.12377	3.6e+18	0.66562	89.4799	6.30295	3.55154	3.0254	0.480783
2.14509e-10	7.94735e+07	1.08218e+07	3.06577e+08	213274	3.07285e+16	3.00058e+18	5.09558e+17	5.9135e+16	12.0569	0.0168131	2.80479	4.13846e+06	0.636899	0.0607745	0.206905	2.06905	3.6e+18	0.853569	83.3494	14.1544	1.64264	3.06553	0.486505
2.66163e-10	9.89854e+07	1.73131e+07	2.7957e+08	1.39744e+06	2.93125e+16	2.82443e+18	5.18279e+17	2.27976e+17	12.6873	0.0230301	2.02665	4.14034e+06	0.683687	0.126044	0.270152	2.70152	3.6e+18	0.814237	78.4565	14.3966	6.33266	3.06692	0.486703
5.9634e-10	5.7628e+07	2.93811e+07	3.18264e+08	1.79255e+06	7303242901483650	3.22055e+18	1.75665e+17	1.96486e+17	13.232	0.0152984	3.03815	4.24248e+06	0.727619	0.0768916	0.63126	6.3126	3.6e+18	0.202868	89.4596	4.87957	5.45795	3.14258	0.497286
5.80237e-10	8.47349e+07	1.46341e+07	3.08392e+08	612450	1.45956e+16	3.22273e+18	2.27802e+17	1.34874e+17	10.0054	0.00782594	2.33313	4.2561e+06	0.663892	0.0859785	0.46444	4.6444	3.6e+18	0.405434	89.5202	6.32783	3.7465	3.15267	0.498678
3.25379e-10	2.89113e+08	1.84733e+07	1.00972e+08	1.12068e+06	7.91548e+16	3.18174e+18	1.46089e+17	1.93019e+17	11.2254	0.017844	2.12419	4.26971e+06	0.732609	0.495511	0.2922	2.922	3.6e+18	2.19874	88.3816	4.05802	5.36165	3.16275	0.500064
6.76778e-10	1.46932e+08	5.84345e+07	2.07699e+08	564786	1.81084e+16	3.40224e+18	1.46768e+17	3.28836e+16	11.9892	0.025378	2.09102	4.3109e+06	0.546675	0.0144916	0.649122	6.49122	3.6e+18	0.50301	94.5067	4.07688	0.913434	3.19326	0.504234
5.8091e-10	3.22447e+08	2.608e+07	6.81606e+07	1.23591e+06	3.91923e+16	3.31005e+18	9.39006e+16	1.56861e+17	14.1628	0.0135633	1.24956	4.35563e+06	0.528462	0.327419	0.658183	6.58183	3.6e+18	1.08868	91.9457	2.60835	4.35724	3.2264	0.508718
4.23948e-10	1.91971e+08	2.68055e+07	1.96842e+08	3.16743e+06	3.37505e+16	2.95074e+18	2.6684e+17	3.4867e+17	13.4166	0.0214279	1.74002	4.36462e+06	0.674501	0.24278	0.455035	4.55035	3.6e+18	0.937515	81.965	7.41223	9.68527	3.23305	0.509613
9.95369e-10	1.77011e+08	6.86267e+07	1.77641e+08	600591	3.77491e+16	3.45415e+18	7.78748e+16	3.02292e+16	4.71095	0.0199603	2.29173	4.41771e+06	0.748808	0.248822	0.375131	3.75131	3.6e+18	1.04859	95.9485	2.16319	0.839701	3.27238	0.514863
6.06065e-10	1.79071e+08	4.92259e+07	1.93004e+08	3.3472e+06	6.76787e+16	3.13407e+18	1.85141e+17	2.13107e+17	4.3657	0.0259158	1.72006	4.42572e+06	0.709778	0.223076	0.211672	2.11672	3.6e+18	1.87996	87.0576	5.14282	5.91963	3.27831	0.51565
1.61671e-10	2.4499e+08	8.40264e+06	1.77183e+08	481303	9.79616e+16	2.91072e+18	4.2459e+17	1.66726e+17	15.4689	0.0178559	2.58119	4.49252e+06	0.591632	0.276186	0.20007	2.0007	3.6e+18	2.72116	80.8534	11.7942	4.63128	3.32779	0.522156
3.43178e-10	2.04156e+07	2.07174e+07	3.9255e+08	203792	5941098490601100	3.05606e+18	5.07932e+17	3.00617e+16	10.0132	0.0197539	2.252	4.52201e+06	0.696531	0.00212613	0.274906	2.74906	3.6e+18	0.165031	84.8907	14.1092	0.835048	3.34964	0.524997
2.38101e-10	2.34806e+08	1.08893e+07	1.89057e+08	1.08342e+06	8.64775e+16	2.77536e+18	4.62028e+17	2.76131e+17	11.4037	0.0164786	1.71856	4.54233e+06	0.721551	0.379216	0.217218	2.17218	3.6e+18	2.40215	77.0934	12.8341	7.67032	3.36469	0.526945
6.05133e-10	2.92047e+08	2.61592e+07	1.20216e+08	2.32776e+06	5.15729e+16	3.19042e+18	7.41043e+16	2.83898e+17	9.35792	0.0135495	2.68083	4.59354e+06	0.53014	0.249178	0.453023	4.53023	3.6e+18	1.43258	88.6229	2.05845	7.88607	3.40262	0.531814
2.39826e-10	8.7452e+07	1.30282e+07	3.43029e+08	527764	3.34339e+16	2.73343e+18	7.2241e+17	1.10729e+17	10.9065	0.0198737	1.97993	4.6278e+06	0.665334	0.0843265	0.209254	2.09254	3.6e+18	0.928719	75.9285	20.0669	3.07582	3.428	0.53504
1.65436e-10	1.71054e+08	4.67443e+06	2.79667e+08	982318	6.05376e+16	1.50677e+18	1.71605e+18	3.16643e+17	17.0796	0.0187522	0.985103	4.75641e+06	0.644864	0.196646	0.226047	2.26047	3.6e+18	1.6816	41.8547	47.668	8.79565	3.52327	0.546946
2.68625e-10	1.78779e+08	1.58913e+07	2.63938e+08	342242	5.2095e+16	3.05387e+18	4.28268e+17	6.57694e+16	12.7754	0.0193715	2.29424	4.78323e+06	0.454323	0.00624102	0.274543	2.74543	3.6e+18	1.44708	84.8297	11.8963	1.82693	3.54313	0.549387
4.76217e-10	8.25365e+07	2.94467e+07	3.49461e+08	2.80789e+06	1.42818e+16	2.98593e+18	3.15065e+17	2.84723e+17	12.1355	0.0207087	2.32913	4.83848e+06	0.715757	0.0914092	0.462331	4.62331	3.6e+18	0.396717	82.9425	8.75181	7.90898	3.58406	0.554376
8.49245e-10	1.63078e+08	2.55451e+07	2.8027e+08	2.26906e+06	1.51245e+16	3.17265e+18	1.30411e+17	2.81812e+17	12.6964	0.00948096	2.53063	4.9105e+06	0.53344	0.0348265	0.862591	8.62591	3.6e+18	0.420124	88.1292	3.62253	7.82812	3.63741	0.560792
4.57098e-10	2.88886e+08	3.82097e+07	1.49709e+08	526264	5.27983e+16	3.35243e+18	1.48596e+17	4.61731e+16	11.9701	0.0249347	2.20411	4.97479e+06	0.663841	0.340925	0.43772	4.3772	3.6e+18	1.46662	93.1231	4.12767	1.28259	3.68503	0.566441
1.33637e-09	1.80018e+08	7.52925e+07	2.22759e+08	1.37038e+06	1.32353e+16	3.45351e+18	7.03969e+16	6.28567e+16	10.1778	0.0163141	2.36786	4.99677e+06	0.557261	0.0271456	1.0881	10.881	3.6e+18	0.367649	95.9309	1.95547	1.74602	3.70131	0.568356
2.15843e-10	1.26936e+08	1.04772e+07	3.64751e+08	1.35717e+06	3.49961e+16	2.37174e+18	8.86041e+17	3.07224e+17	16.8046	0.0204664	1.90724	5.24775e+06	0.699004	0.157828	0.290172	2.90172	3.6e+18	0.972114	65.8816	24.6122	8.534	3.88722	0.589639
4.91948e-10	1.30526e+08	3.0081e+07	3.3997e+08	2.99162e+06	4.14168e+16	2.93655e+18	3.2999e+17	2.92046e+17	6.40622	0.0208227	2.09421	5.24824e+06	0.649154	0.084077	0.252122	2.52122	3.6e+18	1.15047	81.5708	9.16639	8.11238	3.88758	0.58968
2.15906e-10	3.68904e+08	1.23501e+07	1.3254e+08	13252.5	1.15928e+17	3.1655e+18	3.15178e+17	3396800280712510	14.7388	0.0180702	1.94773	5.35495e+06	0.690939	0.480246	0.254575	2.54575	3.6e+18	3.22022	87.9305	8.75494	0.0943556	3.96663	0.598422
1.84274e-09	3.23154e+08	8.67341e+07	9.66863e+07	8.13589e+06	1.86205e+16	3.24955e+18	2.70078e+16	3.04817e+17	9.41792	0.0144845	1.94273	5.36436e+06	0.675347	0.285796	1.38838	13.8838	3.6e+18	0.517235	90.2654	0.750217	8.46714	3.9736	0.599184
5.75824e-10	1.95317e+08	2.97474e+07	2.89555e+08	2.32531e+06	2.28926e+16	3.14255e+18	1.88907e+17	2.45648e+17	14.8169	0.0164391	2.66192	5.38765e+06	0.515872	0.038358	0.682554	6.82554	3.6e+18	0.635904	87.2931	5.24741	6.82356	3.99086	0.601066
6.18615e-10	2.3001e+08	5.27684e+07	2.32216e+08	3.3333e+06	3.72695e+16	3.1944e+18	1.66541e+17	2.01786e+17	9.97635	0.0267032	2.25397	5.40206e+06	0.483015	0.0228587	0.493722	4.93722	3.6e+18	1.03526	88.7334	4.62615	5.60516	4.00152	0.602225
5.17318e-10	2.09541e+08	3.64638e+07	2.72183e+08	4.18274e+06	4.40929e+16	2.89206e+18	3.32098e+17	3.31746e+17	9.18636	0.0243724	1.5843	5.4442e+06	0.686927	0.210912	0.380181	3.80181	3.6e+18	1.2248	80.3351	9.22494	9.21517	4.03274	0.6056
5.52379e-10	2.05783e+08	3.87363e+07	2.7578e+08	3.60976e+06	3.13303e+16	3.04581e+18	2.39022e+17	2.83833e+17	11.8907	0.0230238	2.08876	5.46023e+06	0.591248	0.109683	0.525453	5.25453	3.6e+18	0.870287	84.606	6.6395	7.88426	4.04461	0.606877
3.80039e-10	1.92176e+08	1.9255e+07	3.16315e+08	1.90917e+06	3.98889e+16	2.76007e+18	5.2637e+17	2.73667e+17	12.6771	0.0183567	1.58125	5.52011e+06	0.667727	0.193424	0.385422	3.85422	3.6e+18	1.10803	76.6687	14.6214	7.60185	4.08897	0.611614
5.03187e-10	1.46296e+08	3.17286e+07	3.53828e+08	1.17941e+06	1.79741e+16	3.24501e+18	2.16395e+17	1.20623e+17	16.1755	0.0194315	3.24949	5.55532e+06	0.702829	0.157124	0.651143	6.51143	3.6e+18	0.499281	90.1391	6.01098	3.35064	4.11505	0.614375
5.04484e-10	3.69107e+08	2.88323e+07	1.32611e+08	2.59759e+06	6.45742e+16	3.06384e+18	1.95559e+17	2.76031e+17	11.3304	0.0186538	1.34417	5.55652e+06	0.708372	0.452044	0.457281	4.57281	3.6e+18	1.79373	85.1066	5.43218	7.66752	4.11594	0.614469
6.41691e-10	3.66185e+08	2.05844e+07	1.54551e+08	2.40084e+06	4.27086e+16	3.0749e+18	1.23752e+17	3.58638e+17	13.3616	0.0104323	1.94623	5.66672e+06	0.727918	0.468376	0.685923	6.85923	3.6e+18	1.18635	85.4139	3.43756	9.96215	4.19757	0.622998
2.03019e-10	2.40247e+08	1.28843e+07	2.89977e+08	968447	8.68497e+16	2.7399e+18	5.67305e+17	2.05944e+17	13.6255	0.0231628	2.51773	5.67042e+06	0.631104	0.223083	0.221299	2.21299	3.6e+18	2.41249	76.1084	15.7585	5.72066	4.20031	0.623281
5.71962e-10	2.95674e+08	4.12715e+07	2.05928e+08	2.30174e+06	4.14669e+16	3.21051e+18	1.68969e+17	1.79052e+17	12.4665	0.0224755	2.1308	5.68187e+06	0.466852	0.0951467	0.570428	5.70428	3.6e+18	1.15186	89.1809	4.69358	4.97368	4.20879	0.624158
1.83754e-10	3.41278e+08	6.82834e+06	1.99505e+08	632823	1.22586e+17	2.78657e+18	4.32599e+17	2.58248e+17	15.1506	0.0133355	2.50975	5.71385e+06	0.655624	0.381864	0.222718	2.22718	3.6e+18	3.40518	77.4046	12.0166	7.17355	4.23248	0.626595
3.51864e-10	7.8801e+07	1.62242e+07	4.56255e+08	623740	1.90016e+16	2.86108e+18	6.09925e+17	1.09995e+17	11.786	0.016116	2.12597	5.752e+06	0.73281	0.113989	0.331765	3.31765	3.6e+18	0.527823	79.4744	16.9424	3.05541	4.26074	0.629485
3.31645e-10	2.56532e+08	2.02261e+07	2.74266e+08	2.64535e+06	9.99149e+16	2.61516e+18	5.42889e+17	3.42034e+17	7.74174	0.0233206	1.52331	5.7704e+06	0.728608	0.321858	0.2054	2.054	3.6e+18	2.77541	72.6434	15.0803	9.50094	4.27437	0.630872
1.5767e-09	3.75282e+08	7.93146e+07	9.4827e+07	5.26005e+06	1.66198e+16	3.33537e+18	2.68115e+16	2.21198e+17	14.3214	0.0150821	2.24318	5.78097e+06	0.673494	0.346637	1.80644	18.0644	3.6e+18	0.461661	92.6492	0.744763	6.14438	4.2822	0.631667
5.55584e-10	4.07177e+08	3.33697e+07	1.14965e+08	482476	6.77856e+16	3.41455e+18	6.82957e+16	4.93692e+16	10.8118	0.0175902	3.02985	5.79462e+06	0.561315	0.338948	0.480547	4.80547	3.6e+18	1.88293	94.8486	1.8971	1.37137	4.29231	0.632691
3.88733e-10	4.08168e+08	2.37204e+07	1.3022e+08	1.98766e+06	6.46398e+16	2.99289e+18	2.91678e+17	2.50791e+17	16.2438	0.0203882	1.14847	5.87906e+06	0.482738	0.258011	0.50516	5.0516	3.6e+18	1.79555	83.1359	8.10217	6.9664	4.35486	0.638974
2.09918e-09	3.8618e+08	7.87613e+07	9.32017e+07	6.64977e+06	1.30278e+16	3.29001e+18	1.91933e+16	2.77773e+17	14.1211	0.0114042	2.31327	5.88633e+06	0.565526	0.240376	2.37143	23.7143	3.6e+18	0.361883	91.389	0.533146	7.71593	4.36024	0.639511
1.01369e-09	1.75471e+08	6.86622e+07	3.20912e+08	1.40394e+06	1.23247e+16	3.03533e+18	4.90286e+17	6.20637e+16	14.0451	0.0223155	0.645699	5.90359e+06	0.643857	0.0883294	1.13899	11.3899	3.6e+18	0.342352	84.3146	13.6191	1.72399	4.37303	0.640782
2.80791e-10	5.83642e+07	1.17929e+07	4.96666e+08	161861	2.07002e+16	2.03499e+18	1.51638e+18	2.7931e+16	10.0412	0.0206383	1.16647	5.90917e+06	0.714467	0.074427	0.22556	2.2556	3.6e+18	0.575006	56.5276	42.1215	0.77586	4.37716	0.641193
1.54194e-09	2.959e+08	1.07271e+08	1.61018e+08	6.30267e+06	3.03551e+16	3.33068e+18	4.32713e+16	1.95693e+17	6.32186	0.0208871	2.41327	5.94572e+06	0.643781	0.178026	0.779837	7.79837	3.6e+18	0.843197	92.5189	1.20198	5.43593	4.40423	0.64387
2.95056e-10	9.60686e+07	1.68919e+07	4.62164e+08	686601	3.45815e+16	2.76106e+18	6.9213e+17	1.12228e+17	9.4153	0.0207347	2.2631	6.00116e+06	0.638999	0.0369097	0.222243	2.22243	3.6e+18	0.960596	76.6961	19.2258	3.11745	4.4453	0.647901
5.9366e-10	3.34163e+08	2.53808e+07	2.14455e+08	2.6629e+06	5.03152e+16	3.07563e+18	1.51372e+17	3.22687e+17	11.1872	0.0139006	2.38646	6.01003e+06	0.713843	0.384649	0.531312	5.31312	3.6e+18	1.39764	85.4341	4.20476	8.96354	4.45187	0.648543
4.61304e-10	2.54514e+08	3.39715e+07	2.88932e+08	1.15945e+06	4.46739e+16	3.13815e+18	3.1007e+17	1.07105e+17	12.3501	0.0234667	2.01998	6.02998e+06	0.483215	0.0542407	0.455772	4.55772	3.6e+18	1.24094	87.1709	8.61305	2.97514	4.46665	0.649982
3.4888e-10	4.32029e+08	2.19658e+07	1.24985e+08	1.01586e+06	1.08378e+17	3.15694e+18	1.88682e+17	1.46e+17	11.426	0.0199437	1.89869	6.04477e+06	0.65784	0.4544	0.318904	3.18904	3.6e+18	3.01051	87.6928	5.24116	4.05556	4.47761	0.651046
3.91079e-10	2.59085e+08	1.49346e+07	3.04899e+08	1.12049e+06	8.42436e+16	2.91614e+18	3.80829e+17	2.18789e+17	7.86393	0.0130954	2.0472	6.04522e+06	0.678759	0.272823	0.246034	2.46034	3.6e+18	2.3401	81.0039	10.5786	6.07747	4.47794	0.651078
2.54338e-10	4.20513e+08	1.07107e+07	1.48473e+08	1.23005e+06	1.56223e+17	2.87225e+18	2.41667e+17	3.29858e+17	10.5833	0.0146616	2.41555	6.05447e+06	0.72771	0.519406	0.21534	2.1534	3.6e+18	4.33952	79.7848	6.71298	9.16272	4.48479	0.651742
3.91435e-10	2.56691e+08	2.44761e+07	3.0003e+08	1.02463e+06	5.38831e+16	2.90159e+18	5.23058e+17	1.21468e+17	12.1702	0.0215499	1.4654	6.06797e+06	0.697173	0.278621	0.381108	3.81108	3.6e+18	1.49675	80.5997	14.5294	3.3741	4.49479	0.652709
3.63006e-10	1.10466e+08	1.74717e+07	4.54636e+08	2.41881e+06	3.3326e+16	2.47803e+18	7.45576e+17	3.43063e+17	9.13124	0.0194228	1.6798	6.09685e+06	0.654063	0.0603092	0.265176	2.65176	3.6e+18	0.925722	68.8343	20.7104	9.52954	4.51618	0.654771
3.3444e-10	3.55503e+08	1.54434e+07	2.15834e+08	1.28341e+06	1.03225e+17	3.00384e+18	2.43306e+17	2.49631e+17	10.2977	0.0153726	2.65246	6.12886e+06	0.587541	0.29125	0.275517	2.75517	3.6e+18	2.86736	83.4399	6.7585	6.93419	4.5399	0.657046
1.78988e-10	4.67739e+08	1.09584e+07	1.10372e+08	122972	1.69241e+17	3.21076e+18	1.83972e+17	3.60303e+16	15.441	0.0190685	3.35185	6.14062e+06	0.555335	0.40033	0.2211	2.211	3.6e+18	4.70114	89.1877	5.11033	1.00084	4.5486	0.657878
5.34828e-10	2.39252e+08	3.18827e+07	3.2286e+08	2.49746e+06	5.70721e+16	2.98833e+18	3.20517e+17	2.34084e+17	7.83824	0.0199486	1.88343	6.21671e+06	0.670202	0.211944	0.335369	3.35369	3.6e+18	1.58534	83.0091	8.90324	6.50232	4.60497	0.663227
1.1139e-09	1.54598e+08	6.51488e+07	3.85816e+08	34171.6	1.64162e+16	3.40657e+18	1.7523e+17	1786799191254620	8.45442	0.0171689	1.97663	6.31159e+06	0.621686	0.0410859	0.753392	7.53392	3.6e+18	0.456006	94.6269	4.86749	0.0496333	4.67525	0.669805
3.08391e-10	4.46365e+08	1.95023e+07	1.38575e+08	1.20202e+06	1.31335e+17	3.06924e+18	2.10251e+17	1.89172e+17	11.0206	0.020604	2.1372	6.31209e+06	0.466445	0.260075	0.271893	2.71893	3.6e+18	3.6482	85.2567	5.84031	5.25478	4.67562	0.669839
1.14793e-09	3.07102e+08	7.92898e+07	2.1918e+08	1.00637e+06	2.47516e+16	3.45769e+18	7.36751e+16	4.38862e+16	10.8085	0.0199764	2.59159	6.32182e+06	0.498143	0.0768328	0.992588	9.92588	3.6e+18	0.687544	96.0469	2.04653	1.21906	4.68283	0.670508
6.88482e-10	3.36562e+08	2.04268e+07	2.52473e+08	320785	4.56408e+16	3.34845e+18	1.53326e+17	5.25844e+16	10.7107	0.00886064	2.3917	6.35521e+06	0.659842	0.326564	0.589932	5.89932	3.6e+18	1.2678	93.0125	4.25906	1.46068	4.70756	0.672796
2.80767e-10	5.10727e+08	1.9251e+07	8.20582e+07	1.70396e+06	1.25753e+17	3.04872e+18	1.55679e+17	2.69851e+17	14.4652	0.0224901	1.87734	6.39646e+06	0.524029	0.382901	0.324909	3.24909	3.6e+18	3.49313	84.6866	4.32443	7.49585	4.73812	0.675606
5.56359e-10	4.67772e+08	3.0032e+07	1.1709e+08	671262	8.4614e+16	3.2374e+18	2.05625e+17	7.23609e+16	9.93658	0.0166738	1.0235	6.41547e+06	0.56326	0.365854	0.442264	4.42264	3.6e+18	2.35039	89.9278	5.71181	2.01002	4.7522	0.676895
5.8589e-10	2.28363e+08	3.16436e+07	3.56202e+08	141888	3.78952e+16	3.12871e+18	4.19369e+17	1.4029e+16	10.2855	0.0172625	1.44972	6.42366e+06	0.745177	0.275766	0.482093	4.82093	3.6e+18	1.05264	86.9085	11.6491	0.389694	4.75826	0.677449
1.67719e-10	4.21799e+08	7.41211e+06	1.87399e+08	436044	1.52152e+17	2.88902e+18	3.88867e+17	1.69957e+17	16.5289	0.015297	2.87331	6.43091e+06	0.619016	0.389289	0.221777	2.21777	3.6e+18	4.22645	80.2506	10.8019	4.72104	4.76364	0.677939
3.91925e-10	2.86576e+08	2.88347e+07	3.00101e+08	2.36333e+06	5.71258e+16	2.974e+18	3.25123e+17	2.43753e+17	12.7998	0.0247384	2.35513	6.43954e+06	0.462287	0.052489	0.401326	4.01326	3.6e+18	1.58683	82.611	9.03121	6.77092	4.77003	0.678521
6.08584e-10	2.41949e+08	2.36542e+07	3.62259e+08	1.5932e+06	2.74117e+16	3.10314e+18	2.6044e+17	2.09008e+17	14.5033	0.0125252	2.28555	6.56024e+06	0.746464	0.289039	0.706119	7.06119	3.6e+18	0.761436	86.1983	7.23443	5.80578	4.85943	0.686586
2.36694e-10	5.20092e+08	1.15135e+07	9.81446e+07	337387	1.40859e+17	3.21655e+18	1.48334e+17	9.42564e+16	15.5995	0.0151227	2.79537	6.56684e+06	0.680839	0.547358	0.295384	2.95384	3.6e+18	3.91274	89.3486	4.12038	2.61823	4.86432	0.687022
4.87886e-10	4.58709e+08	2.69549e+07	1.49942e+08	55689.6	1.00078e+17	3.38508e+18	1.07844e+17	6993688889334800	9.39462	0.0163211	2.84977	6.62493e+06	0.6327	0.414314	0.36668	3.6668	3.6e+18	2.77995	94.0301	2.99566	0.194269	4.90735	0.690847
2.56752e-10	1.7597e+08	1.14171e+07	4.47393e+08	1.07199e+06	5.95071e+16	2.72836e+18	5.5596e+17	2.56174e+17	11.5174	0.0162983	3.13423	6.62691e+06	0.688515	0.168485	0.23657	2.3657	3.6e+18	1.65298	75.7877	15.4433	7.11595	4.90882	0.690977
1.00018e-09	9.31741e+07	4.48018e+07	4.97946e+08	2.35661e+06	1.2972e+16	3.21998e+18	1.97673e+17	1.69373e+17	7.18141	0.0139112	2.51859	6.6522e+06	0.679528	0.034615	0.574616	5.74616	3.6e+18	0.360334	89.4439	5.49092	4.70481	4.92755	0.692631
1.51563e-09	3.83017e+08	8.2147e+07	1.70921e+08	3.17491e+06	2.19362e+16	3.40105e+18	4.55637e+16	1.31448e+17	11.5203	0.0159362	2.47505	6.66242e+06	0.574432	0.211742	1.39684	13.9684	3.6e+18	0.609338	94.4737	1.26566	3.65133	4.93513	0.693298
2.9239e-10	3.62256e+08	1.18266e+07	2.68531e+08	1.52026e+06	1.04123e+17	2.09692e+18	1.12941e+18	2.69551e+17	11.8989	0.0192892	0.81317	6.71322e+06	0.586369	0.264517	0.278329	2.78329	3.6e+18	2.8923	58.2478	31.3724	7.48753	4.97275	0.696597
9.26244e-10	3.91168e+08	5.07059e+07	2.01352e+08	2.09257e+06	2.90308e+16	3.3348e+18	9.85436e+16	1.37623e+17	14.5472	0.0164159	2.20599	6.72558e+06	0.656545	0.330184	1.07794	10.7794	3.6e+18	0.806411	92.6334	2.73732	3.82287	4.98191	0.697396
9.84571e-10	1.39148e+08	3.65727e+07	4.67847e+08	2.40933e+06	1.60467e+16	3.22475e+18	1.46765e+17	2.1244e+17	8.80733	0.011519	3.23768	6.73243e+06	0.609107	0.020175	0.693716	6.93716	3.6e+18	0.445741	89.5763	4.07681	5.90111	4.98699	0.697838
3.71487e-10	2.10229e+08	2.18998e+07	4.14874e+08	1.25725e+06	5.95145e+16	2.93559e+18	4.36363e+17	1.6853e+17	9.50879	0.0200817	2.55932	6.75622e+06	0.613634	0.1176	0.282592	2.82592	3.6e+18	1.65318	81.5442	12.1212	4.68139	5.00461	0.69937
2.72371e-10	2.82232e+08	1.36432e+07	3.53629e+08	298026	9.19469e+16	2.96566e+18	4.77615e+17	6.47826e+16	11.2696	0.0168902	2.71838	6.7723e+06	0.464148	0.0555801	0.245561	2.45561	3.6e+18	2.55408	82.3793	13.2671	1.79952	5.01652	0.700403
3.44928e-10	3.8192e+08	1.64225e+07	2.57152e+08	451848	8.77244e+16	3.11113e+18	3.15547e+17	8.55995e+16	12.6219	0.0153036	2.36264	6.83633e+06	0.714316	0.406532	0.348291	3.48291	3.6e+18	2.43679	86.4202	8.7652	2.37777	5.06395	0.70449
9.7725e-10	2.45767e+08	3.24764e+07	3.76064e+08	2.63852e+06	4.1947e+16	3.16126e+18	1.39954e+17	2.56834e+17	5.99538	0.0105124	2.7496	6.84675e+06	0.523267	0.0487134	0.468719	4.68719	3.6e+18	1.16519	87.8129	3.88762	7.13428	5.07167	0.705151
3.97574e-10	2.05725e+08	1.74882e+07	4.33924e+08	789848	7.2398e+16	2.68184e+18	7.24633e+17	1.21125e+17	7.14729	0.0164019	1.50618	6.85698e+06	0.566239	0.0677394	0.227326	2.27326	3.6e+18	2.01106	74.4957	20.1287	3.36457	5.07924	0.705799
6.94749e-10	3.32589e+08	2.22584e+07	3.10241e+08	760958	3.26728e+16	3.29816e+18	1.56416e+17	1.12756e+17	14.6519	0.00971392	2.85489	6.93954e+06	0.707811	0.336444	0.81435	8.1435	3.6e+18	0.907579	91.6154	4.34489	3.1321	5.1404	0.710997
2.24209e-10	9.70669e+07	1.18956e+07	5.57861e+08	272301	2.91518e+16	2.33742e+18	1.17992e+18	5.35058e+16	14.8509	0.0226984	2.10873	6.95254e+06	0.739668	0.130776	0.266376	2.66376	3.6e+18	0.809774	64.9284	32.7755	1.48627	5.15003	0.71181
5.45613e-10	2.23966e+08	3.97743e+07	4.0203e+08	2.22512e+06	3.68356e+16	3.10348e+18	2.86065e+17	1.7362e+17	11.1437	0.0234893	2.57578	6.96192e+06	0.513318	0.00760488	0.486413	4.86413	3.6e+18	1.02321	86.2078	7.94626	4.82278	5.15698	0.712395
8.71459e-10	3.67296e+08	7.49627e+07	2.31486e+08	5.21365e+06	5.1712e+16	3.19221e+18	1.3406e+17	2.22018e+17	8.15038	0.0269468	1.98143	7.07617e+06	0.551608	0.1519	0.568218	5.68218	3.6e+18	1.43644	88.6725	3.72389	6.16716	5.2416	0.719464
3.75195e-10	5.70829e+08	1.6415e+07	9.74466e+07	1.90151e+06	1.49053e+17	2.88621e+18	2.30402e+17	3.34338e+17	10.2072	0.0151585	1.12726	7.15573e+06	0.469366	0.331823	0.306376	3.06376	3.6e+18	4.14036	80.1724	6.40005	9.28716	5.30054	0.72432
7.70274e-10	4.27143e+08	5.2289e+07	2.0815e+08	1.82407e+06	4.65489e+16	3.30509e+18	1.33061e+17	1.15296e+17	11.9129	0.0205391	2.03086	7.18505e+06	0.672735	0.358641	0.734098	7.34098	3.6e+18	1.29302	91.8082	3.69614	3.20266	5.32226	0.726096
5.89951e-10	1.83766e+08	4.51265e+07	4.60016e+08	1.53914e+06	3.45351e+16	3.02378e+18	4.38555e+17	1.03133e+17	9.01962	0.0252968	1.77801	7.19591e+06	0.721875	0.167108	0.425691	4.25691	3.6e+18	0.959308	83.9938	12.1821	2.8648	5.33031	0.726752
2.58825e-10	4.56348e+08	1.78202e+07	2.16314e+08	1.88308e+06	1.36866e+17	2.63928e+18	5.44959e+17	2.78895e+17	12.8823	0.0260868	1.53361	7.21589e+06	0.469179	0.210147	0.266741	2.66741	3.6e+18	3.80184	73.3133	15.1377	7.74709	5.34511	0.727956
6.43685e-10	4.04425e+08	4.00585e+07	2.44428e+08	4.1986e+06	7.15437e+16	3.07391e+18	1.32367e+17	3.22182e+17	8.78201	0.0202456	2.8688	7.22367e+06	0.714588	0.377313	0.452228	4.52228	3.6e+18	1.98732	85.3863	3.67685	8.9495	5.35086	0.728424
3.65088e-10	1.51242e+08	1.91755e+07	5.21832e+08	935529	5.58129e+16	2.6835e+18	7.2977e+17	1.30921e+17	7.42235	0.0195726	1.95861	7.22444e+06	0.68588	0.120291	0.216785	2.16785	3.6e+18	1.55036	74.5416	20.2714	3.6367	5.35144	0.72847
5.31673e-10	3.41086e+08	3.991e+07	3.11258e+08	3.60307e+06	7.86566e+16	3.03645e+18	2.10763e+17	2.7413e+17	8.15613	0.0247213	2.77768	7.25229e+06	0.631943	0.231606	0.346912	3.46912	3.6e+18	2.18491	84.3458	5.85453	7.61473	5.37207	0.730142
2.29081e-10	1.65698e+08	9.65241e+06	5.19454e+08	1.61477e+06	6.25997e+16	2.05566e+18	1.13784e+18	3.43897e+17	11.5546	0.0204972	1.99286	7.25815e+06	0.745772	0.199366	0.211755	2.11755	3.6e+18	1.73888	57.1018	31.6067	9.55268	5.37641	0.730492
4.69074e-10	7.55029e+07	3.31717e+07	5.8595e+08	1.84869e+06	1.42955e+16	2.99913e+18	4.19432e+17	1.67144e+17	11.2596	0.0235793	2.97823	7.25871e+06	0.685832	0.0294166	0.422526	4.22526	3.6e+18	0.397098	83.3091	11.6509	4.64289	5.37682	0.730526
1.36311e-09	3.38512e+08	8.48181e+07	2.66814e+08	6.77932e+06	3.76361e+16	3.23882e+18	6.46745e+16	2.58871e+17	6.5984	0.0192119	3.02653	7.26341e+06	0.616082	0.166778	0.719549	7.19549	3.6e+18	1.04545	89.9672	1.79652	7.19087	5.3803	0.730807
3.54299e-10	5.08207e+08	3.02894e+07	1.58841e+08	978439	1.4097e+17	3.15662e+18	2.00445e+17	1.01968e+17	10.1752	0.0270831	2.23664	7.27792e+06	0.687001	0.469355	0.288407	2.88407	3.6e+18	3.91583	87.6838	5.56791	2.83245	5.39105	0.731673
5.12757e-10	2.60479e+08	1.96078e+07	4.21929e+08	134681	5.16285e+16	3.1904e+18	3.36054e+17	2.19141e+16	9.83946	0.011986	2.4486	7.31787e+06	0.609589	0.15347	0.40362	4.0362	3.6e+18	1.43413	88.6223	9.33483	0.608724	5.42065	0.734051
6.22546e-10	5.01308e+08	4.35514e+07	1.57779e+08	104434	6.66316e+16	3.38166e+18	1.43604e+17	8109044423841520	12.0852	0.0206872	1.76487	7.32405e+06	0.598003	0.362927	0.601886	6.01886	3.6e+18	1.85088	93.9349	3.98899	0.225251	5.42522	0.734417
1.78475e-10	2.93342e+08	4.09829e+06	4.06811e+08	1.36758e+06	1.14056e+17	9.99677e+17	2.15268e+18	3.33589e+17	14.4104	0.0229703	1.05886	7.35403e+06	0.559939	0.143292	0.205752	2.05752	3.6e+18	3.16823	27.7688	59.7966	9.26635	5.44743	0.736192
2.61761e-10	4.54894e+08	1.61681e+07	2.35931e+08	1.2451e+06	1.65043e+17	2.74568e+18	4.77839e+17	2.11442e+17	10.5295	0.022496	1.88625	7.38132e+06	0.511317	0.24432	0.220498	2.20498	3.6e+18	4.58452	76.2688	13.2733	5.8734	5.46765	0.7378
2.79495e-10	3.55895e+08	1.61888e+07	3.41369e+08	13057.8	1.23991e+17	2.97071e+18	5.02902e+17	2396160235962240	10.2697	0.0194976	2.42866	7.43581e+06	0.64575	0.282406	0.229626	2.29626	3.6e+18	3.4442	82.5198	13.9695	0.06656	5.50801	0.740994
2.1374e-10	2.45639e+08	8.05078e+06	4.5917e+08	733270	7.36933e+16	1.83027e+18	1.52934e+18	1.66702e+17	15.595	0.0205796	1.4047	7.43714e+06	0.480225	0.0126161	0.266661	2.66661	3.6e+18	2.04703	50.8408	42.4816	4.63061	5.50899	0.741072
2.72209e-10	1.45895e+08	1.75012e+07	5.51945e+08	683246	4.5432e+16	2.80264e+18	6.42511e+17	1.09415e+17	11.7972	0.0229402	3.15583	7.46248e+06	0.588854	0.0158463	0.256903	2.56903	3.6e+18	1.262	77.8512	17.8475	3.03931	5.52776	0.74255
6.46643e-10	4.31333e+08	3.12208e+07	2.52294e+08	2.9773e+06	5.80463e+16	3.07076e+18	1.78357e+17	2.92836e+17	11.4914	0.0157229	2.18752	7.48125e+06	0.549258	0.236419	0.594468	5.94468	3.6e+18	1.6124	85.2989	4.95436	8.13433	5.54166	0.74364
1.71636e-10	4.26471e+07	4.84458e+06	6.77022e+08	262167	1.56846e+16	2.17017e+18	1.2967e+18	1.1744e+17	15.842	0.0130063	3.04197	7.55368e+06	0.68126	0.0179409	0.217523	2.17523	3.6e+18	0.435683	60.2826	36.0195	3.26222	5.59532	0.747825
1.96358e-09	4.32813e+08	8.23114e+07	2.12324e+08	2.35371e+06	2.73132e+16	3.43833e+18	3.60414e+16	9.83194e+16	8.07013	0.0121917	3.00019	7.60607e+06	0.54947	0.195159	1.26771	12.6771	3.6e+18	0.758699	95.5091	1.00115	2.7311	5.63412	0.750826
5.22657e-10	3.41277e+08	4.70898e+07	3.47021e+08	48546.8	5.60941e+16	2.99998e+18	5.4083e+17	3092807033018310	11.6406	0.0300325	1.22766	7.66479e+06	0.565684	0.155149	0.486722	4.86722	3.6e+18	1.55817	83.3329	15.023	0.0859113	5.67763	0.754167
3.90513e-10	4.24754e+08	1.78437e+07	2.92207e+08	1.32255e+06	7.15725e+16	2.9781e+18	3.29589e+17	2.20734e+17	15.1969	0.015343	2.2703	7.67198e+06	0.616292	0.302736	0.474767	4.74767	3.6e+18	1.98813	82.7251	9.15525	6.13149	5.68295	0.754574
3.31913e-10	4.90376e+08	1.82776e+07	2.28777e+08	1.05731e+06	1.59326e+17	2.99678e+18	2.7054e+17	1.73355e+17	9.27294	0.0183756	2.54775	7.69659e+06	0.569634	0.317548	0.246225	2.46225	3.6e+18	4.42572	83.2439	7.51501	4.81541	5.70118	0.755964
3.48346e-10	2.11133e+08	2.05261e+07	5.07869e+08	2.70084e+06	4.46396e+16	2.66529e+18	5.39365e+17	3.50702e+17	13.5777	0.0221081	2.70308	7.73558e+06	0.577637	0.0531785	0.378378	3.78378	3.6e+18	1.23999	74.0359	14.9824	9.74172	5.73006	0.758159
3.02521e-10	2.78791e+07	1.49174e+07	6.98202e+08	1.45522e+06	7313271807764480	2.58264e+18	7.58109e+17	2.51942e+17	12.6012	0.0190929	3.04434	7.73792e+06	0.739198	0.0499242	0.304969	3.04969	3.6e+18	0.203146	71.7399	21.0586	6.99839	5.73179	0.75829
5.97049e-10	5.77261e+08	5.2997e+07	1.09745e+08	4.26892e+06	7.44571e+16	3.14715e+18	1.24886e+17	2.53504e+17	12.9854	0.0282048	1.47184	7.75687e+06	0.676403	0.466971	0.620235	6.20235	3.6e+18	2.06825	87.4209	3.46906	7.04178	5.74583	0.759353
3.31596e-10	2.71171e+08	2.23161e+07	4.56857e+08	379181	5.69114e+16	3.02417e+18	4.67529e+17	5.13847e+16	14.3693	0.0222537	2.94688	7.82411e+06	0.604112	0.13945	0.381183	3.81183	3.6e+18	1.58087	84.0048	12.9869	1.42735	5.79564	0.763101
5.64061e-10	5.70291e+08	3.50645e+07	1.45781e+08	1.61168e+06	6.12732e+16	3.2677e+18	1.20828e+17	1.50195e+17	16.5006	0.0190239	2.13898	7.84521e+06	0.743721	0.543505	0.744588	7.44588	3.6e+18	1.70203	90.7696	3.35633	4.17208	5.81126	0.764271
6.78064e-10	5.44083e+08	4.36062e+07	1.62202e+08	4.24299e+06	8.11667e+16	3.0415e+18	1.81388e+17	2.95945e+17	9.88592	0.0211441	1.3188	7.85966e+06	0.64546	0.405744	0.536262	5.36262	3.6e+18	2.25463	84.4861	5.03855	8.2207	5.82197	0.76507
8.64456e-10	5.4619e+08	6.38108e+07	1.41682e+08	4.99988e+06	9.05421e+16	3.16227e+18	9.94093e+16	2.47779e+17	6.97831	0.0233428	1.64872	7.88623e+06	0.467652	0.211349	0.482596	4.82596	3.6e+18	2.51506	87.8408	2.76137	6.88275	5.84165	0.766535
8.50168e-10	3.41448e+08	5.89015e+07	3.61589e+08	1.29024e+06	6.11462e+16	3.30156e+18	1.6497e+17	7.23208e+16	6.56827	0.0209847	2.57814	7.95445e+06	0.523616	0.0904434	0.44673	4.4673	3.6e+18	1.69851	91.7101	4.58249	2.00891	5.89218	0.770276
2.29794e-10	2.89164e+08	1.30548e+07	4.62418e+08	945916	1.04445e+17	2.49757e+18	8.17021e+17	1.80968e+17	12.0481	0.0227465	2.463	7.97898e+06	0.48546	0.0376331	0.221486	2.21486	3.6e+18	2.90125	69.3769	22.695	5.02688	5.91035	0.771613
3.0177e-10	5.0923e+08	1.4639e+07	2.41296e+08	608817	1.29569e+17	2.82087e+18	5.32245e+17	1.17316e+17	13.0238	0.017197	1.50232	7.98097e+06	0.493811	0.246959	0.314416	3.14416	3.6e+18	3.59913	78.3575	14.7846	3.25878	5.91183	0.771722
2.6438e-10	2.53724e+08	1.39546e+07	5.00288e+08	766249	7.04925e+16	2.7097e+18	6.71018e+17	1.4879e+17	13.6141	0.019479	2.82005	8.01181e+06	0.70053	0.219292	0.287945	2.87945	3.6e+18	1.95812	75.2694	18.6394	4.13307	5.93467	0.773397
3.50193e-10	5.39174e+08	3.57185e+07	1.94067e+08	2.19879e+06	1.23025e+17	3.08361e+18	2.03538e+17	1.89824e+17	12.515	0.0330769	2.72269	8.03709e+06	0.725495	0.482884	0.350612	3.50612	3.6e+18	3.41735	85.6559	5.65383	5.27288	5.9534	0.774765
2.12974e-10	2.8305e+08	1.2411e+07	4.77548e+08	567399	1.09891e+17	2.54124e+18	8.32688e+17	1.16179e+17	12.0941	0.0229316	2.69283	8.06229e+06	0.565398	0.111016	0.206058	2.06058	3.6e+18	3.05253	70.5901	23.1302	3.22719	5.97207	0.776125
5.54564e-10	6.26859e+08	3.00684e+07	1.17204e+08	3.32008e+06	7.15719e+16	3.10822e+18	7.70038e+16	3.43203e+17	15.7934	0.017444	2.74461	8.10268e+06	0.692909	0.526226	0.700677	7.00677	3.6e+18	1.98811	86.3395	2.13899	9.5334	6.00199	0.778295
2.21104e-10	4.76333e+08	1.04704e+07	2.91823e+08	406486	1.55143e+17	2.89675e+18	4.35646e+17	1.12459e+17	13.8862	0.0163476	3.02962	8.11915e+06	0.454539	0.173956	0.245624	2.45624	3.6e+18	4.30951	80.4653	12.1013	3.12386	6.01419	0.779177
4.80616e-10	3.95372e+08	3.14845e+07	3.51443e+08	887277	7.08864e+16	3.13853e+18	3.02132e+17	8.84482e+16	11.605	0.0208724	2.42024	8.12076e+06	0.512923	0.143272	0.446204	4.46204	3.6e+18	1.96907	87.1815	8.39257	2.4569	6.01538	0.779263
2.20911e-09	3.84784e+08	2.38746e+08	1.5037e+08	1.4486e+07	1.15643e+16	3.33754e+18	4.83837e+16	2.02508e+17	15.0619	0.032381	1.40684	8.21664e+06	0.667916	0.100746	2.66188	26.6188	3.6e+18	0.32123	92.7096	1.34399	5.62521	6.0864	0.78436
1.68896e-10	1.24765e+08	3.48354e+06	6.60797e+08	56295.4	4.70905e+16	1.04215e+18	2.49392e+18	1.68415e+16	15.687	0.0197912	1.5688	8.22409e+06	0.611718	0.0198032	0.211958	2.11958	3.6e+18	1.30807	28.9486	69.2755	0.46782	6.09192	0.784754
2.84314e-10	5.24277e+08	1.1407e+07	2.57569e+08	396183	1.65195e+17	3.04025e+18	2.88965e+17	1.05592e+17	11.1626	0.0131967	3.13509	8.27149e+06	0.53478	0.28814	0.253895	2.53895	3.6e+18	4.58874	84.4513	8.02681	2.93312	6.12703	0.78725
1.60597e-09	6.3206e+08	6.91241e+07	9.37489e+07	2.27128e+06	3.45812e+16	3.39533e+18	5.85236e+16	1.11564e+17	11.381	0.0126768	0.997466	8.30854e+06	0.453794	0.254544	1.4622	14.622	3.6e+18	0.96059	94.3148	1.62566	3.099	6.15448	0.789191
5.52807e-10	3.33976e+08	3.50599e+07	4.25834e+08	3.19969e+06	6.97703e+16	3.01496e+18	2.40116e+17	2.75155e+17	8.65906	0.0210357	3.20809	8.31756e+06	0.643195	0.202747	0.382943	3.82943	3.6e+18	1.93806	83.7488	6.66989	7.64321	6.16115	0.789662
2.36105e-10	5.47078e+08	1.78729e+07	2.35871e+08	245651	1.67723e+17	2.98427e+18	4.0699e+17	4.10168e+16	13.815	0.025366	2.45463	8.34881e+06	0.565739	0.330818	0.260943	2.60943	3.6e+18	4.65898	82.8964	11.3053	1.13935	6.1843	0.791291
2.15267e-10	7.6606e+07	1.00454e+07	7.14275e+08	812811	2.51348e+16	1.96292e+18	1.45311e+18	1.58827e+17	14.1583	0.0237732	2.28344	8.3558e+06	0.669715	0.0273771	0.243824	2.43824	3.6e+18	0.69819	54.5257	40.3642	4.41187	6.18948	0.791654
1.34716e-09	1.09844e+08	3.84261e+07	6.56126e+08	3.68438e+06	2.64338e+16	3.07391e+18	2.04918e+17	2.94734e+17	3.08459	0.00927931	2.37677	8.42189e+06	0.735453	0.093965	0.332435	3.32435	3.6e+18	0.734271	85.3865	5.69217	8.18704	6.23844	0.795076
7.5713e-10	5.90965e+08	4.56414e+07	1.66613e+08	4.96522e+06	4.37966e+16	3.12322e+18	9.3212e+16	3.39768e+17	17.8218	0.0193012	2.36083	8.42297e+06	0.581107	0.347774	1.07947	10.7947	3.6e+18	1.21657	86.7562	2.58922	9.438	6.23924	0.795132
5.01286e-10	5.40415e+08	2.14086e+07	2.46435e+08	520089	1.23777e+17	3.22767e+18	1.70146e+17	7.84113e+16	8.70967	0.0132316	2.88932	8.42916e+06	0.600572	0.352265	0.349283	3.49283	3.6e+18	3.43825	89.6574	4.72626	2.17809	6.24382	0.795451
6.48279e-10	3.04838e+08	4.23362e+07	4.61798e+08	3.51625e+06	6.45874e+16	3.06193e+18	2.19173e+17	2.5431e+17	7.28048	0.0213282	3.25015	8.46784e+06	0.668344	0.192365	0.377582	3.77582	3.6e+18	1.79409	85.0536	6.08814	7.06416	6.27247	0.797439
3.49822e-10	3.08212e+08	2.1826e+07	4.84392e+08	1.34041e+06	8.34552e+16	2.71754e+18	6.32114e+17	1.66893e+17	10.5572	0.022959	2.19056	8.50204e+06	0.725803	0.271781	0.295452	2.95452	3.6e+18	2.3182	75.4872	17.5587	4.63593	6.29781	0.799189
4.59436e-10	3.5294e+08	2.26842e+07	4.37557e+08	2.72594e+06	6.25937e+16	2.54558e+18	6.85922e+17	3.059e+17	12.2729	0.019396	1.38847	8.50347e+06	0.748231	0.328057	0.451087	4.51087	3.6e+18	1.73871	70.7107	19.0534	8.49723	6.29886	0.799262
7.68379e-10	7.33857e+08	4.83926e+07	3.39402e+07	589639	5.97977e+16	3.43123e+18	6.71607e+16	4.18078e+16	15.9717	0.0183549	0.657694	8.51255e+06	0.672912	0.567598	0.981785	9.81785	3.6e+18	1.66105	95.312	1.86557	1.16133	6.30559	0.799726
4.2592e-10	4.04358e+08	2.66487e+07	3.84378e+08	2.6848e+06	1.44956e+17	2.90108e+18	2.61689e+17	2.92277e+17	6.5494	0.0215669	3.44861	8.526e+06	0.717127	0.337661	0.223162	2.23162	3.6e+18	4.02656	80.5855	7.26915	8.11882	6.31555	0.800411
5.70314e-10	5.92507e+08	2.70496e+07	1.98453e+08	777443	9.2057e+16	3.0549e+18	3.65244e+17	8.78021e+16	11.2856	0.0155256	0.952711	8.53348e+06	0.51315	0.299344	0.514905	5.14905	3.6e+18	2.55714	84.8583	10.1457	2.43895	6.3211	0.800792
2.91248e-10	7.62561e+08	1.41258e+07	4.10858e+07	1.56291e+06	1.4715e+17	2.96384e+18	1.61082e+17	3.27927e+17	17.793	0.0163642	0.875753	8.53919e+06	0.503476	0.441101	0.414576	4.14576	3.6e+18	4.0875	82.3289	4.4745	9.10909	6.32532	0.801083
4.0173e-10	4.89282e+08	2.87172e+07	3.01203e+08	1.72557e+06	1.3035e+17	2.85188e+18	4.464e+17	1.71366e+17	9.34358	0.0250655	1.67958	8.55579e+06	0.629357	0.322491	0.300288	3.00288	3.6e+18	3.62084	79.219	12.4	4.76016	6.33762	0.801926
4.16453e-10	5.75435e+08	3.39911e+07	2.1331e+08	201429	1.11472e+17	3.22268e+18	2.4675e+17	1.90974e+16	12.3955	0.0253269	2.07581	8.57674e+06	0.517224	0.283415	0.412973	4.12973	3.6e+18	3.09644	89.5189	6.85417	0.530484	6.35314	0.802988
8.72801e-10	3.71063e+08	4.9958e+07	3.99755e+08	3.31213e+06	7.34331e+16	3.17921e+18	1.36581e+17	2.10777e+17	5.7895	0.0180041	3.35342	8.58873e+06	0.572107	0.144711	0.404247	4.04247	3.6e+18	2.03981	88.3114	3.79393	5.8549	6.36202	0.803595
1.91822e-09	5.35727e+08	9.79091e+07	1.86762e+08	4.46822e+06	2.1591e+16	3.37929e+18	4.49006e+16	1.54219e+17	12.9351	0.0151042	2.16839	8.59683e+06	0.519935	0.196823	1.985	19.85	3.6e+18	0.599751	93.8692	1.24724	4.28385	6.36802	0.804005
2.24862e-10	1.2122e+08	4.87101e+06	6.99335e+08	768397	3.70192e+16	9.30793e+17	2.48536e+18	1.46831e+17	14.5624	0.0232729	1.25135	8.61068e+06	0.703721	0.101044	0.261962	2.61962	3.6e+18	1.02831	25.8553	69.0377	4.07865	6.37828	0.804704
2.14151e-10	4.67691e+08	1.25355e+07	3.45358e+08	1.77247e+06	1.34884e+17	2.39503e+18	7.31443e+17	3.38647e+17	16.1912	0.0244405	2.2048	8.6228e+06	0.492284	0.174721	0.277389	2.77389	3.6e+18	3.74677	66.5285	20.3179	9.40686	6.38726	0.805314
2.07191e-10	3.38251e+08	8.56021e+06	4.80465e+08	1.09749e+06	1.10421e+17	2.07298e+18	1.15082e+18	2.65774e+17	14.7848	0.0199305	2.01504	8.63339e+06	0.550714	0.127815	0.245062	2.45062	3.6e+18	3.06726	57.5828	31.9673	7.38261	6.3951	0.805848
2.14579e-10	5.95216e+08	1.12793e+07	2.21879e+08	499917	1.4145e+17	2.90284e+18	4.27052e+17	1.28659e+17	19.6103	0.018108	2.42129	8.6386e+06	0.621789	0.415588	0.336637	3.36637	3.6e+18	3.92916	80.6344	11.8626	3.57385	6.39896	0.80611
4.01147e-10	1.79967e+08	9.27638e+06	6.39938e+08	906706	4.44581e+16	2.33972e+18	9.87128e+17	2.28692e+17	10.0911	0.0098835	1.61607	8.65126e+06	0.695209	0.138314	0.323842	3.23842	3.6e+18	1.23495	64.9923	27.4202	6.35257	6.40834	0.806746
1.04674e-09	5.12208e+08	7.52904e+07	2.45399e+08	2.24676e+06	3.2602e+16	3.29202e+18	1.77144e+17	9.82378e+16	15.0094	0.0218494	1.32345	8.70395e+06	0.463675	0.137226	1.25687	12.5687	3.6e+18	0.905612	91.4449	4.92067	2.72883	6.44737	0.809383
1.72917e-10	1.51758e+08	3.76842e+06	6.79292e+08	333589	6.05517e+16	1.17341e+18	2.26217e+18	1.03873e+17	14.494	0.0185726	1.73658	8.70404e+06	0.588238	0.0120368	0.200501	2.00501	3.6e+18	1.68199	32.5947	62.838	2.88535	6.44743	0.809387
3.42011e-10	6.63713e+08	2.60237e+07	1.44645e+08	2.91473e+06	1.76859e+17	2.73211e+18	3.85025e+17	3.06004e+17	10.9727	0.0278503	1.09843	8.72638e+06	0.704784	0.534564	0.300223	3.00223	3.6e+18	4.91275	75.892	10.6951	8.50012	6.46399	0.8105
3.79661e-10	4.17968e+08	1.99099e+07	4.00138e+08	750317	9.84999e+16	2.76604e+18	6.31221e+17	1.0424e+17	11.1767	0.0189589	1.66968	8.7417e+06	0.570257	0.203963	0.339467	3.39467	3.6e+18	2.73611	76.8344	17.5339	2.89556	6.47534	0.811262
6.07449e-10	6.09008e+08	3.10473e+07	1.9736e+08	3.66418e+06	7.94721e+16	3.03163e+18	1.31104e+17	3.57791e+17	12.6153	0.0168592	2.47817	8.76581e+06	0.663771	0.440304	0.613054	6.13054	3.6e+18	2.20756	84.212	3.64179	9.93865	6.49319	0.812458
2.97096e-09	2.75052e+08	2.5817e+08	2.85873e+08	2.37794e+07	6568624469556150	3.25117e+18	4.28014e+16	2.99457e+17	14.0943	0.0267281	2.24812	8.78451e+06	0.740035	0.0351116	3.34989	33.4989	3.6e+18	0.182462	90.3104	1.18893	8.31826	6.50705	0.813384
3.43362e-10	3.90485e+08	1.94452e+07	4.3416e+08	708944	7.70032e+16	2.9949e+18	4.18912e+17	1.0919e+17	14.7687	0.0189094	3.01838	8.80457e+06	0.522633	0.131599	0.405682	4.05682	3.6e+18	2.13898	83.1915	11.6364	3.03305	6.52191	0.814375
3.65889e-10	6.20103e+08	2.47537e+07	2.01668e+08	699552	1.51641e+17	3.15717e+18	2.01962e+17	8.92232e+16	11.1763	0.0214286	2.72909	8.82985e+06	0.47611	0.270488	0.327143	3.27143	3.6e+18	4.21224	87.6993	5.61005	2.47842	6.54063	0.81562
3.62305e-10	6.46665e+08	2.72611e+07	1.75443e+08	947483	1.27929e+17	3.20624e+18	1.54392e+17	1.11436e+17	13.952	0.0234678	3.13645	8.86207e+06	0.631309	0.443462	0.40439	4.0439	3.6e+18	3.55358	89.0623	4.28865	3.09544	6.5645	0.817202
1.30737e-09	2.75631e+07	5.78649e+07	7.63442e+08	4.51197e+06	1944333428923010	3.10292e+18	2.53193e+17	2.41947e+17	10.8432	0.0142642	2.30635	8.89403e+06	0.73055	0.00370527	1.13409	11.3409	3.6e+18	0.0540093	86.1921	7.03314	6.72075	6.58817	0.818765
5.46089e-10	3.81375e+08	3.56832e+07	4.34831e+08	2.25662e+06	7.25904e+16	2.55277e+18	8.13202e+17	1.61438e+17	9.62076	0.025597	0.97917	8.90198e+06	0.59773	0.181226	0.420303	4.20303	3.6e+18	2.0164	70.9103	22.589	4.48439	6.59406	0.819153
3.37606e-10	3.53402e+08	1.87489e+07	4.81625e+08	387251	1.05894e+17	2.77954e+18	6.57159e+17	5.74103e+16	9.8852	0.0199799	2.17084	8.90217e+06	0.610894	0.187398	0.266984	2.66984	3.6e+18	2.94151	77.2093	18.2544	1.59473	6.5942	0.819162
3.28247e-10	6.71025e+08	1.01315e+07	1.7363e+08	291425	1.34423e+17	3.2152e+18	1.57894e+17	9.24833e+16	15.2077	0.00959982	3.3501	8.9117e+06	0.500266	0.342292	0.399351	3.99351	3.6e+18	3.73397	89.3111	4.38595	2.56898	6.60126	0.819627
9.24006e-10	2.29573e+08	4.08707e+07	5.84883e+08	1.27924e+06	5.4231e+16	3.06443e+18	3.85428e+17	9.59152e+16	4.58141	0.0144341	1.64229	8.92763e+06	0.60398	0.0619054	0.33866	3.3866	3.6e+18	1.50642	85.1229	10.7063	2.66431	6.61306	0.820402
3.55129e-10	1.73778e+08	1.31694e+07	6.681e+08	2.2838e+06	4.94954e+16	1.95077e+18	1.26144e+18	3.38297e+17	9.88655	0.0190096	1.49138	8.93519e+06	0.589298	0.0166104	0.28088	2.8088	3.6e+18	1.37487	54.188	35.04	9.39715	6.61866	0.82077
4.90548e-10	4.70089e+08	1.1923e+07	3.74205e+08	1.34674e+06	6.21877e+16	2.76509e+18	4.604e+17	3.12326e+17	15.4097	0.00879009	1.65688	8.93761e+06	0.524996	0.197455	0.604736	6.04736	3.6e+18	1.72744	76.8079	12.7889	8.67573	6.62045	0.820888
6.3878e-10	4.7116e+08	4.61215e+07	3.40087e+08	2.83611e+06	6.18728e+16	3.0846e+18	2.6385e+17	1.89678e+17	11.9211	0.0234074	2.01782	8.96514e+06	0.461234	0.107573	0.609198	6.09198	3.6e+18	1.71869	85.6833	7.32917	5.26884	6.64084	0.822223
2.34887e-10	4.08316e+08	8.95965e+06	4.42775e+08	836480	1.25984e+17	1.63754e+18	1.6836e+18	1.52882e+17	13.7981	0.0232938	1.11966	8.97225e+06	0.503857	0.127906	0.25928	2.5928	3.6e+18	3.49956	45.4871	46.7666	4.24672	6.64611	0.822567
3.86864e-10	5.6286e+08	2.08495e+07	2.78533e+08	498934	1.30985e+17	2.96476e+18	4.33305e+17	7.09477e+16	11.1076	0.018178	1.66159	8.99157e+06	0.662474	0.404538	0.343769	3.43769	3.6e+18	3.63848	82.3545	12.0363	1.97077	6.66042	0.823502
9.20275e-10	4.90683e+08	6.31129e+07	3.14131e+08	1.71143e+06	9.76058e+16	3.2398e+18	1.74741e+17	8.78532e+16	5.46271	0.0211681	1.95343	9.06345e+06	0.459745	0.11027	0.402175	4.02175	3.6e+18	2.71127	89.9944	4.85393	2.44037	6.71367	0.82696
4.95036e-10	6.19941e+08	2.25687e+07	2.29048e+08	2.39133e+06	1.28048e+17	2.79776e+18	3.77752e+17	2.96444e+17	9.78003	0.0162952	1.22485	9.10838e+06	0.471279	0.247332	0.387317	3.87317	3.6e+18	3.55689	77.7154	10.4931	8.23456	6.74695	0.829107
3.58985e-10	6.5918e+08	1.58635e+07	1.99576e+08	1.55688e+06	1.72578e+17	2.92309e+18	2.17447e+17	2.86881e+17	10.64	0.0151175	2.5567	9.13159e+06	0.450325	0.262916	0.305568	3.05568	3.6e+18	4.79384	81.1971	6.04019	7.96891	6.76414	0.830213
1.26652e-09	2.53551e+08	8.83429e+07	5.28906e+08	8.11947e+06	1.44117e+16	3.088e+18	2.13779e+17	2.83813e+17	13.8912	0.0225883	1.95345	9.16018e+06	0.615504	0.040911	1.40748	14.0748	3.6e+18	0.400324	85.7777	5.93831	7.88371	6.78532	0.83157
7.23418e-10	5.76517e+08	3.63589e+07	2.65658e+08	736824	4.8482e+16	3.32587e+18	1.58248e+17	6.73997e+16	16.4377	0.0151118	2.32056	9.16384e+06	0.486889	0.221192	0.951308	9.51308	3.6e+18	1.34672	92.3853	4.39579	1.87221	6.78803	0.831744
3.94171e-10	2.89927e+08	1.12775e+07	5.7928e+08	933173	6.1223e+16	2.61023e+18	7.12558e+17	2.15988e+17	12.0141	0.010961	2.06245	9.18622e+06	0.730346	0.251127	0.378848	3.78848	3.6e+18	1.70064	72.5064	19.7933	5.99966	6.80461	0.832803
2.06602e-10	2.73548e+08	1.08318e+07	5.97873e+08	180249	8.02899e+16	1.86822e+18	1.6204e+18	3.10885e+16	16.4907	0.0280632	1.78588	9.19681e+06	0.711954	0.221728	0.272561	2.72561	3.6e+18	2.23027	51.895	45.0112	0.86357	6.81245	0.833303
2.95145e-10	5.86127e+08	7.02745e+06	2.89883e+08	350551	1.76381e+17	2.75699e+18	5.29103e+17	1.37527e+17	11.2591	0.00863629	1.8563	9.20675e+06	0.537172	0.296333	0.265846	2.65846	3.6e+18	4.89947	76.583	14.6973	3.8202	6.81982	0.833773
3.62069e-10	4.09013e+08	3.14448e+07	4.41004e+08	2.11293e+06	1.03072e+17	2.85323e+18	4.51973e+17	1.91723e+17	10.9599	0.0304383	2.69488	9.2087e+06	0.49033	0.0892918	0.317458	3.17458	3.6e+18	2.86311	79.2565	12.5548	5.32563	6.82126	0.833864
7.08283e-10	2.9025e+08	5.34504e+07	5.39434e+08	1.6356e+06	2.44455e+16	2.8981e+18	5.88776e+17	8.86823e+16	16.7635	0.0260394	1.29354	9.22116e+06	0.535859	0.0280165	0.949866	9.49866	3.6e+18	0.679043	80.5027	16.3549	2.4634	6.83049	0.834452
8.57225e-10	2.28492e+08	3.63619e+07	6.23176e+08	1.98749e+06	2.66405e+16	3.09165e+18	3.12727e+17	1.68986e+17	10.0054	0.0137202	2.32461	9.27585e+06	0.683545	0.135648	0.686149	6.86149	3.6e+18	0.740014	85.8791	8.68686	4.69404	6.871	0.83702
7.97346e-10	6.81528e+08	6.09277e+07	1.48705e+08	3.53166e+06	5.08655e+16	3.30238e+18	5.53315e+16	1.91422e+17	16.804	0.0231388	3.3706	9.32457e+06	0.564249	0.350937	1.07189	10.7189	3.6e+18	1.41293	91.7328	1.53699	5.31727	6.90709	0.839295
3.60203e-10	2.9664e+08	1.86094e+07	5.80555e+08	545190	8.16158e+16	2.67503e+18	7.64987e+17	7.83689e+16	10.0904	0.0193133	2.10689	9.34184e+06	0.537191	0.0560328	0.290768	2.90768	3.6e+18	2.2671	74.3063	21.2497	2.17691	6.91988	0.840099
4.57944e-10	6.91825e+08	2.37975e+07	1.78468e+08	3.00497e+06	1.48972e+17	2.78346e+18	3.16094e+17	3.51474e+17	10.141	0.0186696	1.23291	9.34961e+06	0.503094	0.320628	0.371519	3.71519	3.6e+18	4.13811	77.3183	8.7804	9.76317	6.92564	0.84046
8.92266e-10	6.81528e+08	6.27317e+07	1.54134e+08	241724	5.71684e+16	3.41524e+18	1.14435e+17	1.31599e+16	13.3608	0.020586	1.50955	9.36566e+06	0.658207	0.450076	0.953712	9.53712	3.6e+18	1.58801	94.8677	3.17874	0.365554	6.93753	0.841205
6.91407e-10	6.7767e+08	5.78207e+07	1.63007e+08	1.9158e+06	7.81306e+16	3.31412e+18	9.79441e+16	1.09808e+17	12.5448	0.0252337	2.40709	9.38419e+06	0.565436	0.352059	0.693885	6.93885	3.6e+18	2.17029	92.0588	2.72067	3.05023	6.95125	0.842063
1.04084e-09	4.7387e+08	6.2134e+07	3.6266e+08	4.72285e+06	4.74541e+16	3.17276e+18	1.38622e+17	2.41164e+17	9.59406	0.0188152	2.51352	9.41518e+06	0.663542	0.280873	0.798868	7.98868	3.6e+18	1.31817	88.1322	3.85062	6.699	6.9742	0.843495
7.87707e-10	6.95986e+08	7.41338e+07	1.31031e+08	4.63561e+06	6.45602e+16	3.2655e+18	6.57433e+16	2.04193e+17	13.6858	0.0288205	2.53022	9.44019e+06	0.697293	0.478372	0.862434	8.62434	3.6e+18	1.79334	90.7084	1.8262	5.67203	6.99274	0.844647
2.80574e-10	3.86474e+08	2.00945e+07	5.02323e+08	661125	1.18803e+17	2.84933e+18	5.38118e+17	9.37452e+16	11.5943	0.0251355	3.32704	9.47944e+06	0.515888	0.0994994	0.260244	2.60244	3.6e+18	3.30009	79.1481	14.9477	2.60403	7.02181	0.846449
8.92214e-10	5.68944e+08	2.81799e+07	3.0999e+08	2.46208e+06	4.83641e+16	3.12005e+18	1.58987e+17	2.72599e+17	13.1849	0.010123	2.18533	9.47969e+06	0.703331	0.417919	0.941101	9.41101	3.6e+18	1.34345	86.6681	4.41629	7.5722	7.02199	0.84646
1.67809e-10	2.56165e+08	2.73877e+06	6.50506e+08	1.10437e+06	9.14849e+16	8.31821e+17	2.34128e+18	3.35418e+17	16.6861	0.0196206	1.65571	9.48947e+06	0.693645	0.18614	0.224007	2.24007	3.6e+18	2.54125	23.1061	65.0354	9.31718	7.02924	0.846908
2.60403e-10	6.27749e+08	1.35627e+07	2.68678e+08	592450	1.37652e+17	2.60798e+18	7.40444e+17	1.13923e+17	17.5129	0.0199707	1.39346	9.49017e+06	0.53015	0.303037	0.364833	3.64833	3.6e+18	3.82366	72.4439	20.5679	3.16453	7.02976	0.84694
5.10397e-10	6.26698e+08	3.23213e+07	2.52127e+08	544717	1.03259e+17	3.25925e+18	1.82567e+17	5.49287e+16	11.8911	0.0194296	2.70576	9.50173e+06	0.519351	0.279659	0.485536	4.85536	3.6e+18	2.8683	90.5346	5.0713	1.5258	7.03832	0.847469
2.18835e-09	6.384e+08	1.58886e+08	1.03091e+08	1.18921e+07	2.17118e+16	3.30607e+18	2.47752e+16	2.47447e+17	13.4363	0.0219613	1.90146	9.50776e+06	0.480385	0.144467	2.35227	23.5227	3.6e+18	0.603104	91.8352	0.6882	6.87352	7.04278	0.847744
2.88031e-10	3.75307e+08	1.22123e+07	5.24023e+08	1.87563e+06	8.83181e+16	2.27892e+18	8.82756e+17	3.50009e+17	14.7536	0.018605	2.06096	9.51972e+06	0.516845	0.0923863	0.339959	3.39959	3.6e+18	2.45328	63.3032	24.521	9.72246	7.05165	0.848291
4.10993e-10	5.83157e+08	2.23915e+07	3.06313e+08	1.81951e+06	1.48932e+17	2.73364e+18	4.95296e+17	2.22133e+17	9.52715	0.01993	1.50476	9.52247e+06	0.502568	0.231284	0.313247	3.13247	3.6e+18	4.137	75.9344	13.7582	6.17035	7.05368	0.848416
3.26101e-10	5.72186e+08	1.38296e+07	3.27934e+08	185071	1.68852e+17	3.03443e+18	3.56116e+17	4.06075e+16	10.3915	0.0139759	2.82386	9.52719e+06	0.614649	0.344015	0.271095	2.71095	3.6e+18	4.69032	84.2896	9.8921	1.12798	7.05718	0.848631
3.54185e-10	2.1562e+08	1.81787e+07	6.80751e+08	1.02184e+06	4.73221e+16	2.57346e+18	8.34564e+17	1.44656e+17	12.8645	0.0199442	2.30302	9.54217e+06	0.649684	0.101049	0.364515	3.64515	3.6e+18	1.3145	71.4849	23.1823	4.01822	7.06827	0.849313
2.88388e-10	5.03856e+08	1.66272e+07	3.98721e+08	1.24062e+06	1.04754e+17	2.45582e+18	8.56185e+17	1.83238e+17	16.6785	0.0234772	1.61482	9.59295e+06	0.701769	0.371917	0.38479	3.8479	3.6e+18	2.90984	68.2173	23.7829	5.08995	7.10589	0.851619
2.12292e-10	2.58557e+08	7.20151e+06	6.53983e+08	770652	9.45955e+16	1.75823e+18	1.55902e+18	1.88153e+17	12.8752	0.0192936	1.97597	9.59366e+06	0.519729	0.0101192	0.218664	2.18664	3.6e+18	2.62765	48.8398	43.3061	5.22647	7.10642	0.851651
1.88198e-09	3.98537e+08	1.11328e+08	4.05131e+08	7.02815e+06	1.90161e+16	3.29031e+18	8.29608e+16	2.07718e+17	11.1361	0.0179784	2.59481	9.60942e+06	0.651666	0.170295	1.67663	16.7663	3.6e+18	0.528225	91.3974	2.30447	5.76994	7.11809	0.852363
3.65782e-10	6.11295e+08	1.78026e+07	2.9072e+08	2.28892e+06	1.64139e+17	2.74368e+18	3.3942e+17	3.5276e+17	10.1816	0.0177389	2.34161	9.61028e+06	0.563455	0.311181	0.297941	2.97941	3.6e+18	4.55941	76.2134	9.42833	9.7989	7.11873	0.852402
3.66886e-10	5.84693e+08	2.34933e+07	3.1461e+08	1.76742e+06	1.32098e+17	2.89872e+18	3.51113e+17	2.18073e+17	12.0642	0.0220906	2.44228	9.63589e+06	0.68014	0.404447	0.354096	3.54096	3.6e+18	3.6694	80.5199	9.75315	6.05758	7.1377	0.853558
1.92827e-09	6.89009e+08	8.17615e+07	1.49203e+08	6.90431e+06	3.27621e+16	3.25089e+18	4.18323e+16	2.74519e+17	10.9065	0.013043	1.84969	9.66002e+06	0.615849	0.370555	1.68245	16.8245	3.6e+18	0.910058	90.3024	1.16201	7.62554	7.15557	0.854644
1.94982e-10	3.67721e+08	2.71521e+06	5.56672e+08	598027	1.29604e+17	1.4493e+18	1.70189e+18	3.1921e+17	14.5513	0.00960836	1.67754	9.66864e+06	0.671384	0.245756	0.226981	2.26981	3.6e+18	3.60012	40.2583	47.2746	8.86694	7.16196	0.855032
7.43109e-10	3.11845e+08	5.87816e+07	5.50843e+08	6.83062e+06	4.09158e+16	2.79611e+18	4.38057e+17	3.24917e+17	10.2564	0.0282901	1.69217	9.67483e+06	0.5891	0.0725015	0.609731	6.09731	3.6e+18	1.13655	77.6697	12.1683	9.02548	7.16654	0.85531
2.86238e-09	5.4373e+08	1.08468e+08	2.71486e+08	5.69023e+06	1.7281e+16	3.37165e+18	3.41948e+16	1.76876e+17	10.9923	0.0112391	2.7737	9.68602e+06	0.454824	0.0860855	2.51712	25.1712	3.6e+18	0.480028	93.6569	0.949855	4.91323	7.17483	0.855812
9.04052e-10	3.51465e+08	5.54484e+07	5.17584e+08	5.1241e+06	2.91642e+16	3.05354e+18	2.35116e+17	2.82184e+17	13.3303	0.0200859	2.43503	9.68859e+06	0.595652	0.11482	0.9641	9.641	3.6e+18	0.810116	84.8204	6.53101	7.83844	7.17674	0.855927
5.03197e-10	6.21635e+08	2.17518e+07	2.90036e+08	1.48544e+06	9.18736e+16	3.0821e+18	2.15546e+17	2.10477e+17	13.4464	0.0140253	2.67409	9.7437e+06	0.564247	0.313237	0.541296	5.41296	3.6e+18	2.55204	85.614	5.98738	5.8466	7.21756	0.85839
7.14665e-10	6.69735e+08	2.04826e+07	2.44408e+08	1.41996e+06	7.64839e+16	3.14023e+18	1.6559e+17	2.17696e+17	12.2526	0.00912685	2.06528	9.75556e+06	0.587651	0.372973	0.700524	7.00524	3.6e+18	2.12455	87.2286	4.59973	6.04712	7.22634	0.858918
5.9314e-10	2.14516e+08	2.51778e+07	6.95879e+08	1.79041e+06	4.94617e+16	2.64965e+18	7.12469e+17	1.88418e+17	7.31194	0.0160203	1.64669	9.76928e+06	0.565079	0.00610797	0.34696	3.4696	3.6e+18	1.37394	73.6014	19.7908	5.23385	7.2365	0.859529
1.88192e-10	3.6214e+08	8.62635e+06	5.66739e+08	426175	1.35114e+17	1.94995e+18	1.4186e+18	9.63349e+16	14.2422	0.0235073	2.12286	9.77521e+06	0.502648	0.0668181	0.214421	2.14421	3.6e+18	3.75316	54.1653	39.4056	2.67597	7.2409	0.859792
1.6325e-10	3.69296e+08	1.21976e+06	5.69323e+08	131683	1.27772e+17	1.90876e+18	1.3574e+18	2.06067e+17	17.7045	0.00391442	2.5692	9.79646e+06	0.704892	0.278872	0.231221	2.31221	3.6e+18	3.54923	53.0212	37.7055	5.72409	7.25664	0.860736
3.41295e-10	3.26684e+08	1.76325e+07	5.96139e+08	1.06862e+06	6.92423e+16	2.7045e+18	6.62353e+17	1.63907e+17	13.8238	0.0191028	2.63711	9.81266e+06	0.599714	0.129685	0.377438	3.77438	3.6e+18	1.9234	75.1249	18.3987	4.55297	7.26864	0.861453
6.25985e-10	5.21321e+08	3.04214e+07	3.9064e+08	72393.7	5.6861e+16	3.2463e+18	2.8911e+17	7725219938642850	14.6463	0.0149702	2.15849	9.82235e+06	0.723312	0.392589	0.733467	7.33467	3.6e+18	1.57947	90.1751	8.03083	0.214589	7.27582	0.861882
5.1121e-10	4.56256e+08	3.98478e+07	4.43971e+08	4.09663e+06	7.29849e+16	2.92303e+18	3.03472e+17	3.00509e+17	12.2286	0.0266668	2.86178	9.84024e+06	0.670624	0.275697	0.50011	5.0011	3.6e+18	2.02736	81.1954	8.42978	8.34746	7.28907	0.862672
7.57048e-10	7.90254e+08	1.61709e+07	1.39124e+08	123565	1.0144e+17	3.33063e+18	1.42478e+17	2.54499e+16	10.2904	0.00641334	1.28983	9.85589e+06	0.707923	0.583174	0.623226	6.23226	3.6e+18	2.81779	92.5176	3.95772	0.706941	7.30066	0.863362
1.82032e-09	4.71849e+08	1.34124e+08	3.37224e+08	3.11922e+06	1.8412e+16	3.43776e+18	6.38742e+16	7.99496e+16	14.0784	0.021433	2.90031	9.8626e+06	0.616291	0.179789	2.05018	20.5018	3.6e+18	0.511445	95.4934	1.77428	2.22082	7.30563	0.863658
1.31382e-09	3.54984e+08	8.27911e+07	5.07216e+08	2.41184e+06	3.00285e+16	3.31941e+18	1.53862e+17	9.66999e+16	8.99786	0.018984	2.50915	9.87392e+06	0.69823	0.206596	0.945724	9.45724	3.6e+18	0.834125	92.2058	4.27394	2.68611	7.31401	0.864156
2.29979e-09	4.46933e+08	1.74413e+08	3.14617e+08	1.6192e+07	1.79924e+16	3.24017e+18	4.10278e+16	3.00809e+17	10.801	0.0234058	3.33439	9.92345e+06	0.645452	0.134165	1.98721	19.8721	3.6e+18	0.499789	90.0047	1.13966	8.35581	7.3507	0.866329
5.97467e-10	6.10744e+08	2.96422e+07	3.11811e+08	1.92496e+06	1.18011e+17	3.05798e+18	2.25424e+17	1.98585e+17	8.66209	0.0162242	2.31515	9.94395e+06	0.692585	0.418935	0.414025	4.14025	3.6e+18	3.27808	84.9439	6.26177	5.51624	7.36589	0.867225
3.81631e-10	2.1011e+08	1.19316e+07	7.31771e+08	1.46233e+06	4.28636e+16	1.72975e+18	1.61539e+18	2.11997e+17	12.8444	0.0180748	1.18701	9.95597e+06	0.666875	0.110448	0.392147	3.92147	3.6e+18	1.19065	48.0486	44.872	5.88881	7.37479	0.86775
5.07878e-10	7.50216e+08	3.9373e+07	1.68177e+08	2.59906e+06	1.38092e+17	3.11768e+18	1.38424e+17	2.05802e+17	10.6969	0.0248661	2.39218	1.0009e+07	0.45177	0.269821	0.434619	4.34619	3.6e+18	3.83588	86.6023	3.84511	5.71672	7.41409	0.870058
1.21212e-09	1.73266e+08	3.22261e+07	7.53495e+08	1.7337e+06	1.37925e+16	3.18713e+18	2.27611e+17	1.71462e+17	10.364	0.00834184	2.73113	1.00127e+07	0.727061	0.130706	1.00499	10.0499	3.6e+18	0.383125	88.5315	6.32252	4.76283	7.41684	0.870219
4.35066e-09	6.08891e+08	1.38627e+08	2.05557e+08	8.55536e+06	2.29086e+16	3.34489e+18	2.57664e+16	2.06431e+17	6.10921	0.00952596	1.83368	1.00222e+07	0.730676	0.374158	2.12633	21.2633	3.6e+18	0.636351	92.9137	0.715735	5.73418	7.42386	0.87063
9.42368e-10	3.44188e+08	4.91316e+07	5.64026e+08	5.17862e+06	3.06727e+16	3.04025e+18	2.08622e+17	3.20452e+17	11.9076	0.0171487	2.86893	1.00315e+07	0.703872	0.213735	0.897704	8.97704	3.6e+18	0.852019	84.4515	5.79505	8.90144	7.43075	0.871033
5.69708e-10	3.17978e+08	2.78487e+07	6.17468e+08	1.07034e+06	3.34748e+16	2.70237e+18	7.6029e+17	1.03863e+17	16.6735	0.0180887	1.42555	1.00507e+07	0.631342	0.143716	0.759923	7.59923	3.6e+18	0.929856	75.0659	21.1192	2.88508	7.44497	0.871863
3.74771e-10	2.60323e+08	1.9565e+07	6.89878e+08	567717	5.63169e+16	2.45607e+18	1.01634e+18	7.12676e+16	12.3341	0.0212556	1.8112	1.01129e+07	0.573541	0.0489032	0.369797	3.69797	3.6e+18	1.56436	68.2242	28.2318	1.97966	7.49104	0.874542
6.83031e-10	5.31172e+08	4.1478e+07	3.95137e+08	3.38846e+06	5.35274e+16	2.96373e+18	3.40632e+17	2.42115e+17	14.5284	0.0204899	1.69833	1.01217e+07	0.736247	0.387588	0.79387	7.9387	3.6e+18	1.48687	82.3257	9.462	6.72543	7.49755	0.874919
3.55249e-09	5.28897e+08	2.28839e+08	2.10243e+08	4.22523e+06	1.47126e+16	3.45794e+18	6.35048e+16	6.38464e+16	10.1193	0.0186286	0.931928	1.01324e+07	0.609875	0.151233	2.87589	28.7589	3.6e+18	0.408684	96.0538	1.76402	1.77351	7.50549	0.875379
4.1619e-10	6.87771e+08	2.81384e+07	2.55788e+08	679658	1.46629e+17	3.18021e+18	1.96349e+17	7.6815e+16	11.2702	0.0212595	3.13011	1.01342e+07	0.519505	0.297098	0.375245	3.75245	3.6e+18	4.07302	88.3391	5.45414	2.13375	7.50682	0.875456
2.99166e-10	3.64603e+08	7.27326e+06	6.0048e+08	505136	1.29033e+17	1.57136e+18	1.79047e+18	1.09133e+17	9.44514	0.0154718	1.12103	1.01393e+07	0.531893	0.0889283	0.226053	2.26053	3.6e+18	3.58424	43.6489	49.7354	3.03147	7.51056	0.875672
4.6215e-10	5.13468e+06	2.22839e+07	9.4358e+08	2.33089e+06	827496517102658	2.45903e+18	8.82925e+17	2.57214e+17	13.4265	0.0196085	2.31245	1.01441e+07	0.737669	0.0232616	0.496406	4.96406	3.6e+18	0.022986	68.3065	24.5257	7.14483	7.51417	0.875881
4.85631e-10	5.67357e+08	2.52692e+07	3.80049e+08	1.30177e+06	1.60355e+17	3.03192e+18	2.51531e+17	1.56193e+17	7.28564	0.017162	3.1113	1.01509e+07	0.459203	0.14962	0.283051	2.83051	3.6e+18	4.4543	84.22	6.98696	4.3387	7.51917	0.87617
1.94215e-10	3.68515e+08	7.64696e+06	5.97086e+08	1.08147e+06	1.35993e+17	1.74709e+18	1.46983e+18	2.47082e+17	13.9526	0.0225366	2.09164	1.01546e+07	0.679023	0.236911	0.216785	2.16785	3.6e+18	3.77758	48.5304	40.8286	6.86339	7.5219	0.876327
1.39345e-09	7.47169e+07	7.09005e+07	8.26604e+08	2.99903e+06	3715434957017800	3.19305e+18	2.68172e+17	1.35063e+17	14.4317	0.015935	2.21203	1.01638e+07	0.741016	0.0475879	1.60879	16.0879	3.6e+18	0.103207	88.6958	7.44923	3.75175	7.52877	0.876724
2.15689e-09	6.32123e+08	1.82159e+08	1.55581e+08	6.51555e+06	2.36234e+16	3.42352e+18	3.04076e+16	1.22454e+17	12.406	0.0246689	2.37218	1.01759e+07	0.497458	0.13269	2.14067	21.4067	3.6e+18	0.656205	95.0976	0.844655	3.4015	7.53771	0.877239
7.26861e-10	5.90989e+08	6.91583e+07	3.13492e+08	7.13847e+06	7.75403e+16	3.0339e+18	1.75401e+17	3.13157e+17	10.4858	0.0313611	2.45891	1.02218e+07	0.734573	0.400851	0.609736	6.09736	3.6e+18	2.1539	84.275	4.87226	8.69881	7.57168	0.879192
3.71161e-10	4.36095e+08	1.9466e+07	5.32516e+08	592798	1.41993e+17	2.66881e+18	7.07925e+17	8.12732e+16	8.27466	0.0196516	2.02667	1.0304e+07	0.479093	0.0756495	0.245698	2.45698	3.6e+18	3.94426	74.1336	19.6646	2.25759	7.6326	0.882673
4.57521e-10	3.2338e+08	2.34133e+07	6.44171e+08	2.00457e+06	9.55922e+16	2.70641e+18	5.66284e+17	2.31714e+17	7.39399	0.0189085	2.48631	1.03488e+07	0.601231	0.111588	0.270633	2.70633	3.6e+18	2.65534	75.1781	15.7301	6.43649	7.66579	0.884557
4.16392e-10	2.82242e+08	1.87768e+07	6.9241e+08	2.83639e+06	5.67396e+16	1.97501e+18	1.26991e+18	2.98341e+17	11.9463	0.0228323	1.30945	1.03832e+07	0.647341	0.128737	0.397947	3.97947	3.6e+18	1.5761	54.8615	35.2752	8.28725	7.69124	0.885996
7.20203e-10	1.3608e+08	4.09337e+07	8.18781e+08	5.49516e+06	1.50897e+16	2.52461e+18	7.21386e+17	3.38917e+17	12.5215	0.0225129	1.57596	1.04355e+07	0.640376	0.00040221	0.721444	7.21444	3.6e+18	0.41916	70.128	20.0385	9.41437	7.73002	0.888181
3.05912e-10	9.98173e+07	8.91634e+06	8.93544e+08	453976	3.31952e+16	1.58841e+18	1.89753e+18	8.08737e+16	9.82955	0.0183497	1.53933	1.04506e+07	0.696218	0.0599676	0.240558	2.40558	3.6e+18	0.922089	44.1224	52.7091	2.24649	7.74116	0.888806
4.74619e-10	1.9793e+08	3.22239e+07	7.7156e+08	2.19147e+06	4.78106e+16	2.67978e+18	6.90161e+17	1.82245e+17	8.72253	0.0253357	2.35545	1.04628e+07	0.659782	0.0751187	0.33119	3.3119	3.6e+18	1.32807	74.4384	19.1711	5.06237	7.75022	0.889314
3.4333e-10	7.20693e+08	1.61923e+07	2.65864e+08	1.5823e+06	1.61264e+17	2.72263e+18	4.50054e+17	2.66054e+17	13.0167	0.0173224	1.72061	1.04672e+07	0.613946	0.403765	0.357522	3.57522	3.6e+18	4.47956	75.6286	12.5015	7.39038	7.75351	0.889498
4.37759e-10	3.79744e+08	1.02847e+07	6.14084e+08	690816	9.87248e+16	2.61899e+18	7.06366e+17	1.75916e+17	8.78678	0.0089706	1.98593	1.04722e+07	0.456482	0.0138215	0.307719	3.07719	3.6e+18	2.74236	72.7498	19.6213	4.88656	7.75715	0.889702
8.62039e-10	4.04515e+08	6.45649e+07	5.36562e+08	640573	4.20457e+16	3.297e+18	2.28239e+17	3.27109e+16	11.1606	0.0227169	2.72711	1.04876e+07	0.457226	0.00186549	0.769668	7.69668	3.6e+18	1.16794	91.5834	6.33998	0.908635	7.76857	0.890341
1.80213e-09	5.06106e+08	1.19409e+08	3.75958e+08	6.05527e+06	2.70348e+16	3.27529e+18	1.31581e+17	1.66091e+17	10.388	0.0202302	1.58547	1.05006e+07	0.660077	0.232697	1.49764	14.9764	3.6e+18	0.750967	90.9803	3.65504	4.61365	7.77819	0.890878
1.58393e-09	1.97311e+08	1.11657e+08	6.871e+08	1.32521e+07	8563751477559070	2.98913e+18	2.47537e+17	3.54768e+17	14.5463	0.0235834	1.75244	1.05192e+07	0.736962	0.0827615	1.84322	18.4322	3.6e+18	0.237882	83.0314	6.87603	9.85466	7.79203	0.891651
6.81936e-10	6.83331e+08	3.29571e+07	2.89875e+08	3.43926e+06	8.37881e+16	2.97485e+18	2.30916e+17	3.10442e+17	11.9593	0.0162458	1.84083	1.05222e+07	0.625531	0.373524	0.652437	6.52437	3.6e+18	2.32745	82.6348	6.41434	8.6234	7.7942	0.891772
2.94622e-10	4.23889e+08	1.47856e+07	5.69918e+08	1.10406e+06	1.4141e+17	2.4255e+18	8.51978e+17	1.81115e+17	10.1744	0.0206907	2.27049	1.05232e+07	0.620284	0.203588	0.239807	2.39807	3.6e+18	3.92806	67.3749	23.6661	5.03097	7.79493	0.891812
2.19845e-10	3.1687e+08	8.88624e+06	6.83626e+08	652492	9.91601e+16	2.24393e+18	1.09215e+18	1.64765e+17	14.5354	0.0180133	2.84722	1.05267e+07	0.722765	0.236045	0.255643	2.55643	3.6e+18	2.75445	62.3313	30.3375	4.57682	7.79754	0.891958
8.92761e-10	6.00261e+08	6.01189e+07	3.48496e+08	2.25928e+06	6.49311e+16	2.92335e+18	5.01856e+17	1.0986e+17	10.355	0.0230353	0.777828	1.05381e+07	0.656598	0.334313	0.739566	7.39566	3.6e+18	1.80364	81.2042	13.9404	3.05167	7.80603	0.89243
2.96754e-10	4.39862e+08	1.08489e+07	5.60718e+08	562305	1.08101e+17	2.58637e+18	7.71481e+17	1.34053e+17	13.7117	0.0141351	2.44919	1.05471e+07	0.656528	0.253609	0.325521	3.25521	3.6e+18	3.0028	71.8435	21.43	3.72368	7.81265	0.892798
2.23702e-09	6.73579e+08	1.76489e+08	1.54095e+08	9.4538e+06	2.00222e+16	3.36307e+18	3.67562e+16	1.80147e+17	15.0386	0.0234591	1.87409	1.0564e+07	0.734751	0.382705	2.69133	26.9133	3.6e+18	0.556171	93.4187	1.02101	5.00407	7.82519	0.893495
2.17359e-10	5.68501e+08	9.42826e+06	4.34684e+08	1.20876e+06	1.66652e+17	2.49859e+18	6.14421e+17	3.20335e+17	15.6944	0.0173603	3.25484	1.05662e+07	0.549164	0.233833	0.272905	2.72905	3.6e+18	4.62921	69.4054	17.0673	8.89819	7.82678	0.893583
6.16237e-10	4.99392e+08	2.54207e+07	4.88451e+08	1.29009e+06	1.21499e+17	2.24273e+18	1.12196e+18	1.13817e+17	6.66995	0.0183935	0.706475	1.05738e+07	0.60284	0.230694	0.328822	3.28822	3.6e+18	3.37496	62.298	31.1655	3.1616	7.83243	0.893896
5.8362e-10	3.87064e+08	3.48086e+07	5.92563e+08	580673	5.15889e+16	2.83035e+18	6.7085e+17	4.72154e+16	12.8557	0.0210726	1.51349	1.05786e+07	0.59989	0.146649	0.600229	6.00229	3.6e+18	1.43302	78.6207	18.6347	1.31154	7.836	0.894094
2.80125e-10	5.0043e+08	1.85046e+07	4.96143e+08	2.57521e+06	1.42391e+17	2.41256e+18	7.09305e+17	3.35746e+17	12.5461	0.0273811	2.49702	1.06061e+07	0.580777	0.209181	0.281158	2.81158	3.6e+18	3.95532	67.0155	19.7029	9.32627	7.85636	0.895221
4.45236e-10	1.90938e+08	1.96312e+07	8.08265e+08	188322	3.09369e+16	2.47648e+18	1.06883e+18	2.37568e+16	13.862	0.0178042	1.69846	1.06204e+07	0.588096	0.00823678	0.493748	4.93748	3.6e+18	0.85936	68.791	29.6897	0.65991	7.86693	0.895805
7.27616e-10	4.37048e+08	4.9302e+07	5.2876e+08	4.8329e+06	1.02128e+17	2.74475e+18	4.84063e+17	2.69058e+17	5.8814	0.0246865	1.50125	1.06299e+07	0.711573	0.274041	0.342352	3.42352	3.6e+18	2.8369	76.2431	13.4462	7.47383	7.87403	0.896197
2.58619e-10	4.61461e+08	1.3193e+07	5.45601e+08	1.22995e+06	1.46874e+17	2.46717e+18	7.55951e+17	2.30009e+17	12.1486	0.0206768	2.79075	1.0646e+07	0.586332	0.192688	0.25135	2.5135	3.6e+18	4.07984	68.5324	20.9986	6.38913	7.88593	0.896853
9.36812e-10	5.00681e+08	3.93341e+07	4.7832e+08	3.90138e+06	6.61627e+16	2.78e+18	4.78106e+17	2.75735e+17	8.07783	0.0151033	1.06793	1.06538e+07	0.735287	0.348199	0.605393	6.05393	3.6e+18	1.83785	77.2221	13.2807	7.65932	7.89173	0.897172
4.46724e-10	4.00409e+08	3.24916e+07	5.85669e+08	3.76604e+06	6.63246e+16	2.42224e+18	8.30678e+17	2.80758e+17	13.5142	0.0300271	1.57826	1.06549e+07	0.742023	0.290233	0.482969	4.82969	3.6e+18	1.84235	67.2844	23.0744	7.79883	7.8925	0.897215
3.49123e-10	6.80635e+08	1.60939e+07	3.25759e+08	300063	1.68361e+17	2.1602e+18	1.23116e+18	4.02757e+16	11.5796	0.0213398	0.757883	1.06596e+07	0.697851	0.454351	0.323416	3.23416	3.6e+18	4.67671	60.0055	34.199	1.11877	7.896	0.897407
8.29414e-10	7.51827e+07	6.44619e+07	8.85029e+08	34866.6	5915611748156550	3.01589e+18	5.76558e+17	1631259805014710	15.3231	0.0257701	1.85073	1.06796e+07	0.696298	0.0129799	1.01674	10.1674	3.6e+18	0.164323	83.7749	16.0155	0.0453128	7.91082	0.898222
3.03327e-10	1.36493e+08	1.02566e+07	8.8254e+08	1.06289e+06	3.83144e+16	2.16627e+18	1.17093e+18	2.2449e+17	11.7446	0.0156092	2.48481	1.07384e+07	0.69343	0.0783133	0.284996	2.84996	3.6e+18	1.06429	60.174	32.5258	6.23584	7.95439	0.900607
1.5232e-09	5.93756e+08	6.76765e+07	3.69948e+08	33311.6	2.82946e+16	3.46264e+18	1.07365e+17	1704373980277100	13.7768	0.0128314	2.26213	1.07495e+07	0.560989	0.227797	1.67879	16.7879	3.6e+18	0.78596	96.1843	2.98237	0.0473437	7.96258	0.901054
3.94072e-10	3.41838e+08	2.29463e+07	6.68406e+08	965201	8.86091e+16	2.73512e+18	6.61224e+17	1.15049e+17	9.78964	0.0212893	2.56517	1.07781e+07	0.73621	0.253244	0.308626	3.08626	3.6e+18	2.46136	75.9755	18.3673	3.19579	7.98376	0.902207
2.89109e-10	3.30476e+08	7.93305e+06	6.98356e+08	132196	8.94662e+16	2.58964e+18	8.77738e+17	4.31536e+16	12.7767	0.0105959	2.75201	1.08066e+07	0.637591	0.156191	0.295509	2.95509	3.6e+18	2.48517	71.9345	24.3816	1.19871	8.00492	0.903357
3.2243e-09	7.27755e+08	1.55487e+08	1.52845e+08	3.98066e+06	1.5638e+16	3.45738e+18	3.84655e+16	8.85136e+16	14.4334	0.013948	1.23238	1.08397e+07	0.468585	0.167363	3.72301	37.2301	3.6e+18	0.434388	96.0384	1.06849	2.45871	8.02939	0.904683
6.38006e-10	3.59247e+08	3.11348e+07	6.48306e+08	1.81574e+06	6.43856e+16	3.0133e+18	3.46578e+17	1.75732e+17	8.74539	0.0161949	2.93193	1.08442e+07	0.518925	0.0401375	0.446369	4.46369	3.6e+18	1.78849	83.7029	9.62716	4.88144	8.03276	0.904865
2.45831e-10	3.51924e+08	6.57083e+06	6.8238e+08	406387	9.13227e+16	2.18798e+18	1.18538e+18	1.3532e+17	15.6759	0.0122163	2.3417	1.08523e+07	0.620163	0.152376	0.308291	3.08291	3.6e+18	2.53674	60.7771	32.9273	3.75889	8.03877	0.905189
4.04236e-10	3.71982e+08	1.86119e+07	6.5092e+08	76311.5	1.13654e+17	2.61685e+18	8.58767e+17	1.07294e+16	8.09659	0.0175945	1.87507	1.08555e+07	0.483074	0.0230676	0.261835	2.61835	3.6e+18	3.15705	72.6903	23.8546	0.29804	8.04115	0.905318
8.82156e-10	7.46952e+08	3.38809e+07	2.60123e+08	1.10214e+06	5.72033e+16	3.32579e+18	1.08818e+17	1.08187e+17	14.8022	0.0115482	2.70977	1.08604e+07	0.549681	0.331129	1.04463	10.4463	3.6e+18	1.58898	92.3831	3.02273	3.00519	8.04476	0.905513
3.4988e-10	6.94567e+08	1.87871e+07	3.27937e+08	2.00834e+06	1.48897e+17	2.80158e+18	3.50031e+17	2.99488e+17	13.3324	0.0191663	2.67773	1.08734e+07	0.730121	0.481807	0.37318	3.7318	3.6e+18	4.13603	77.8218	9.72307	8.31911	8.05435	0.90603
5.4865e-10	5.89863e+08	3.44965e+07	4.19084e+08	902184	9.66017e+16	2.97312e+18	4.52527e+17	7.77557e+16	11.1294	0.0211479	1.68796	1.08843e+07	0.667747	0.342964	0.488491	4.88491	3.6e+18	2.68338	82.5865	12.5702	2.15988	8.06242	0.906466
5.4337e-10	7.37854e+08	3.60067e+07	2.72361e+08	2.81613e+06	1.43485e+17	3.01587e+18	2.04772e+17	2.35875e+17	9.46386	0.0219723	2.44782	1.09332e+07	0.73163	0.498931	0.41139	4.1139	3.6e+18	3.98569	83.7741	5.6881	6.55207	8.09864	0.908412
1.06604e-09	6.34093e+08	7.14719e+07	3.39863e+08	3.71888e+06	5.81749e+16	3.27378e+18	9.77033e+16	1.70344e+17	10.2245	0.0204791	3.26302	1.09343e+07	0.578646	0.256098	0.871981	8.71981	3.6e+18	1.61597	90.9383	2.71398	4.73177	8.09949	0.908458
2.69824e-10	7.20525e+08	1.07415e+07	3.18155e+08	954286	1.51756e+17	2.75102e+18	4.52822e+17	2.44403e+17	17.5963	0.0144708	2.60394	1.09471e+07	0.614919	0.387383	0.379833	3.79833	3.6e+18	4.21545	76.4172	12.5784	6.78897	8.10898	0.908966
1.3288e-09	5.04189e+08	8.86928e+07	4.56134e+08	3.97472e+06	2.54618e+16	3.25941e+18	1.69058e+17	1.46069e+17	14.902	0.0204781	2.03047	1.09744e+07	0.534577	0.114741	1.58414	15.8414	3.6e+18	0.707272	90.5392	4.69606	4.05746	8.12916	0.910046
8.36939e-10	6.60044e+08	5.46108e+07	3.35619e+08	3.90707e+06	7.07038e+16	3.16472e+18	1.38157e+17	2.26417e+17	11.1542	0.0206181	2.90255	1.09868e+07	0.525394	0.226662	0.746828	7.46828	3.6e+18	1.96399	87.909	3.83769	6.28935	8.13835	0.910536
5.96887e-10	7.82857e+08	2.2342e+07	2.49336e+08	663379	1.32057e+17	2.9997e+18	3.79175e+17	8.90673e+16	9.9318	0.0124782	1.10167	1.09974e+07	0.647954	0.454196	0.474253	4.74253	3.6e+18	3.66826	83.325	10.5326	2.47409	8.1462	0.910955
4.67385e-10	7.02098e+08	3.85554e+07	3.15477e+08	978769	1.14956e+17	3.17005e+18	2.34519e+17	8.0475e+16	13.0674	0.0260223	2.87815	1.10173e+07	0.600173	0.342901	0.488602	4.88602	3.6e+18	3.19323	88.0569	6.51443	2.23542	8.16096	0.911741
3.4377e-10	3.63558e+08	1.5664e+07	6.79151e+08	1.93664e+06	1.03418e+17	2.42853e+18	7.67795e+17	3.00256e+17	10.2261	0.0187625	2.57308	1.10506e+07	0.512872	0.040561	0.281235	2.81235	3.6e+18	2.87271	67.4592	21.3276	8.34044	8.18566	0.913054
2.21062e-09	5.49146e+08	1.35932e+08	3.68271e+08	8.44899e+06	1.64251e+16	3.31365e+18	6.39605e+16	2.05964e+17	15.1239	0.0185566	2.6046	1.10662e+07	0.625931	0.199247	2.67466	26.7466	3.6e+18	0.456253	92.0459	1.77668	5.72121	8.19715	0.913663
4.73734e-10	2.67194e+08	2.24179e+07	7.78536e+08	325636	5.91824e+16	2.95906e+18	5.38778e+17	4.29824e+16	9.53014	0.0159921	3.05024	1.11357e+07	0.6591	0.121909	0.36118	3.6118	3.6e+18	1.64396	82.196	14.966	1.19396	8.24869	0.916385
3.6072e-10	5.28811e+08	2.19742e+07	5.17821e+08	435068	1.47962e+17	2.66224e+18	7.37089e+17	5.27098e+16	9.90788	0.0228821	1.94756	1.11416e+07	0.691777	0.325797	0.285917	2.85917	3.6e+18	4.11005	73.9511	20.4747	1.46416	8.25307	0.916616
5.25746e-10	7.13816e+08	2.33533e+07	3.33817e+08	1.17098e+06	1.24229e+17	3.00868e+18	3.16234e+17	1.50861e+17	10.9292	0.0147638	2.00781	1.11741e+07	0.475453	0.227004	0.459679	4.59679	3.6e+18	3.45079	83.5744	8.78428	4.19057	8.27712	0.917879
5.78599e-10	6.11225e+08	3.08404e+07	4.3232e+08	1.94773e+06	1.40737e+17	2.6855e+18	6.04164e+17	1.69603e+17	7.50613	0.019848	1.23672	1.12176e+07	0.522965	0.200558	0.347443	3.47443	3.6e+18	3.90935	74.5971	16.7823	4.71118	8.30937	0.919568
4.34106e-10	8.53503e+08	2.93161e+07	1.93695e+08	3.28191e+06	1.59659e+17	2.94787e+18	1.62463e+17	3.30011e+17	12.3145	0.0229088	2.74644	1.12537e+07	0.455063	0.286441	0.427663	4.27663	3.6e+18	4.43497	81.8852	4.51285	9.16698	8.3361	0.920963
3.93647e-10	3.86539e+08	1.6844e+07	6.85095e+08	1.41485e+06	9.28052e+16	2.66581e+18	6.17461e+17	2.23921e+17	10.5807	0.0160513	2.81861	1.1359e+07	0.51085	0.0476248	0.333204	3.33204	3.6e+18	2.57792	74.0503	17.1517	6.22004	8.41405	0.925005
2.63553e-09	5.78633e+08	6.76849e+07	4.39659e+08	5.11605e+06	3.06259e+16	3.26927e+18	5.29892e+16	2.47112e+17	7.1688	0.00785548	3.14819	1.13715e+07	0.747936	0.374259	1.51149	15.1149	3.6e+18	0.850718	90.8131	1.47192	6.86423	8.42331	0.925483
4.54585e-10	4.70605e+07	2.35171e+07	1.01831e+09	3.17704e+06	9772221063549880	2.23977e+18	1.04788e+18	3.02581e+17	10.5937	0.0230976	2.13775	1.13816e+07	0.744094	0.0557243	0.385259	3.85259	3.6e+18	0.271451	62.2158	29.1077	8.40503	8.43083	0.925871
2.83198e-10	1.92975e+08	5.63846e+06	8.9386e+08	357631	5.82904e+16	1.83658e+18	1.58864e+18	1.16489e+17	11.69	0.0108408	1.9868	1.13896e+07	0.737541	0.157559	0.264847	2.64847	3.6e+18	1.61918	51.0162	44.1288	3.23581	8.43674	0.926174
4.11702e-10	6.2431e+08	2.89426e+07	4.39164e+08	979848	1.53577e+17	2.92407e+18	4.23357e+17	9.89942e+16	9.87394	0.0240418	2.51963	1.13955e+07	0.674224	0.357292	0.325209	3.25209	3.6e+18	4.26604	81.2242	11.7599	2.74984	8.4411	0.926399
1.48848e-09	7.44446e+08	6.7915e+07	2.7812e+08	3.17391e+06	3.2586e+16	3.33095e+18	8.07961e+16	1.55667e+17	15.3483	0.0136979	2.3126	1.13982e+07	0.512534	0.248191	1.82765	18.2765	3.6e+18	0.905166	92.5264	2.24434	4.32409	8.44309	0.926502
5.83336e-10	4.39208e+08	3.56239e+07	6.19508e+08	555539	6.63186e+16	3.08895e+18	3.96557e+17	4.81709e+16	11.3531	0.0197702	2.67807	1.14111e+07	0.480379	0.0421164	0.529816	5.29816	3.6e+18	1.84218	85.8043	11.0155	1.33808	8.45267	0.926994
6.94977e-10	2.40357e+08	3.69925e+07	8.13948e+08	4.16211e+06	2.65596e+16	2.81184e+18	4.45234e+17	3.16367e+17	13.0216	0.0189301	2.6305	1.1417e+07	0.653245	0.0795222	0.723978	7.23978	3.6e+18	0.737767	78.1067	12.3676	8.78797	8.45703	0.927218
4.64039e-10	3.5728e+08	2.49367e+07	7.14941e+08	1.0343e+06	8.0975e+16	2.44341e+18	9.74267e+17	1.01346e+17	9.50832	0.0219932	1.58139	1.14455e+07	0.575111	0.0881901	0.352978	3.52978	3.6e+18	2.24931	67.8726	27.063	2.81516	8.47812	0.928299
4.94426e-10	8.91394e+08	1.20585e+07	1.93806e+08	1.44115e+06	1.38599e+17	2.9566e+18	1.51444e+17	3.53354e+17	13.008	0.00824895	2.58829	1.14507e+07	0.693222	0.552091	0.514517	5.14517	3.6e+18	3.84997	82.1279	4.20678	9.81539	8.48204	0.9285
2.50169e-09	4.87104e+08	1.5388e+08	4.47865e+08	1.01739e+07	1.52932e+16	3.27891e+18	8.90095e+16	2.16787e+17	12.7318	0.0187594	2.0113	1.14541e+07	0.678478	0.190429	2.54809	25.4809	3.6e+18	0.42481	91.0808	2.47249	6.02186	8.48454	0.928628
4.26766e-10	6.40918e+08	1.99236e+07	4.35877e+08	2.41233e+06	1.56891e+17	2.70133e+18	4.14699e+17	3.27075e+17	9.57225	0.0172822	2.46287	1.14553e+07	0.508093	0.201255	0.326809	3.26809	3.6e+18	4.35809	75.0371	11.5194	9.08543	8.48537	0.928671
7.99766e-10	4.91937e+08	4.20024e+07	5.68586e+08	1.68617e+06	5.71376e+16	3.13333e+18	2.83743e+17	1.25786e+17	10.7653	0.0167612	2.50558	1.15082e+07	0.708043	0.295467	0.688776	6.88776	3.6e+18	1.58715	87.037	7.88174	3.49406	8.52459	0.930674
9.16473e-10	7.28381e+08	5.34334e+07	3.21901e+08	4.36078e+06	6.20729e+16	3.16703e+18	1.12433e+17	2.58466e+17	12.8037	0.0184095	3.12399	1.15485e+07	0.705062	0.429626	0.938742	9.38742	3.6e+18	1.72425	87.973	3.12314	7.17962	8.55442	0.932191
8.55761e-10	4.25707e+08	5.08383e+07	6.29944e+08	5.93828e+06	5.29741e+16	2.74266e+18	4.84007e+17	3.20362e+17	9.39063	0.0216604	1.52089	1.15938e+07	0.513376	0.0438414	0.642891	6.42891	3.6e+18	1.4715	76.1849	13.4446	8.89896	8.58802	0.933893
4.61969e-10	7.8085e+08	2.34421e+07	3.09146e+08	1.4455e+06	1.57196e+17	3.00445e+18	2.53095e+17	1.85262e+17	10.7526	0.0168896	2.64404	1.16194e+07	0.642263	0.417987	0.39739	3.9739	3.6e+18	4.36655	83.4569	7.03041	5.14616	8.60699	0.934851
4.31633e-10	2.98566e+08	2.05357e+07	7.96472e+08	642849	5.80294e+16	2.30609e+18	1.16369e+18	7.21899e+16	11.92	0.0206309	1.5857	1.16333e+07	0.611754	0.0875471	0.411606	4.11606	3.6e+18	1.61193	64.0582	32.3246	2.00527	8.61727	0.93537
4.69908e-10	5.17816e+08	1.74599e+07	5.81505e+08	627964	1.09041e+17	2.94967e+18	4.35203e+17	1.06088e+17	10.1059	0.0125966	2.84347	1.16457e+07	0.471577	0.0860761	0.379907	3.79907	3.6e+18	3.02891	81.9352	12.089	2.9469	8.62648	0.935833
6.05806e-10	5.99078e+08	3.62927e+07	4.79111e+08	3.92528e+06	7.27285e+16	2.8832e+18	3.32235e+17	3.11836e+17	13.5971	0.0207783	2.38044	1.16561e+07	0.578291	0.227328	0.658974	6.58974	3.6e+18	2.02024	80.0889	9.22875	8.66211	8.63418	0.936221
2.72317e-09	1.88044e+08	1.30731e+08	7.98833e+08	1.6131e+06	4431743791492920	3.40764e+18	1.45882e+17	4.20472e+16	15.5815	0.014088	2.01085	1.16646e+07	0.706248	0.0562998	3.39449	33.9449	3.6e+18	0.123104	94.6566	4.05228	1.16798	8.64047	0.936537
5.66367e-10	3.06741e+08	1.95515e+07	7.91542e+08	2.49488e+06	6.81874e+16	2.39143e+18	8.35221e+17	3.0516e+17	7.94274	0.0144353	1.6733	1.16762e+07	0.545577	0.0225137	0.35988	3.5988	3.6e+18	1.89409	66.4287	23.2006	8.47665	8.64902	0.936967
2.41091e-10	5.03841e+08	5.67886e+06	6.10972e+08	186729	1.71561e+17	1.67719e+18	1.69611e+18	5.51484e+16	12.1814	0.0140443	1.49413	1.16798e+07	0.50231	0.113849	0.234945	2.34945	3.6e+18	4.76557	46.5885	47.114	1.5319	8.65172	0.937102
4.34944e-10	4.09676e+08	2.73815e+07	6.86815e+08	626499	7.00319e+16	2.91142e+18	5.51938e+17	6.66144e+16	13.4497	0.0216232	2.861	1.17196e+07	0.68946	0.229809	0.467987	4.67987	3.6e+18	1.94533	80.8727	15.3316	1.8504	8.68121	0.93858
7.48341e-10	9.88563e+07	4.65629e+07	9.79237e+08	3.57265e+06	1.17058e+16	2.83941e+18	5.31023e+17	2.17861e+17	11.2851	0.0219135	2.4642	1.17585e+07	0.670911	0.00226366	0.675606	6.75606	3.6e+18	0.325161	78.8725	14.7506	6.05169	8.71001	0.940018
1.57495e-09	5.91432e+08	1.31732e+08	4.02025e+08	4.0144e+06	4.03285e+16	3.35332e+18	1.04161e+17	1.02189e+17	9.31162	0.0249431	2.45065	1.17687e+07	0.558425	0.152718	1.17323	11.7323	3.6e+18	1.12024	93.1478	2.89336	2.83858	8.71754	0.940394
2.31112e-10	4.64615e+08	9.6995e+06	6.56684e+08	318057	1.4296e+17	2.28814e+18	1.09387e+18	7.50305e+16	14.0623	0.0183419	2.59757	1.17907e+07	0.744285	0.326402	0.259998	2.59998	3.6e+18	3.9711	63.5594	30.3853	2.08418	8.73384	0.941205
8.06031e-10	6.86363e+08	3.08503e+07	4.18601e+08	44718.1	8.54969e+16	3.29078e+18	2.18958e+17	4770044662688060	9.95982	0.0116308	2.37185	1.1838e+07	0.70884	0.416799	0.642234	6.42234	3.6e+18	2.37491	91.4104	6.08217	0.132501	8.76891	0.942946
3.77107e-10	1.96505e+08	1.05019e+07	9.29036e+08	464267	5.65151e+16	2.10111e+18	1.34949e+18	9.28859e+16	9.22027	0.0132542	1.82557	1.18448e+07	0.704691	0.119701	0.278163	2.78163	3.6e+18	1.56986	58.3642	37.4858	2.58016	8.77391	0.943193
2.13615e-10	3.47292e+08	6.81168e+06	7.83285e+08	814098	1.1637e+17	1.86525e+18	1.39546e+18	2.22925e+17	13.9708	0.0170956	2.62767	1.18625e+07	0.496844	0.00549332	0.23875	2.3875	3.6e+18	3.23251	51.8124	38.7627	6.19237	8.787	0.943841
6.75656e-10	6.37649e+08	3.43173e+07	4.66138e+08	278825	7.59254e+16	3.12525e+18	3.73434e+17	2.53923e+16	12.43	0.0162519	1.84746	1.18643e+07	0.621966	0.296918	0.671869	6.71869	3.6e+18	2.10904	86.8125	10.3732	0.705342	8.7884	0.94391
4.1603e-10	1.0429e+09	2.13463e+07	7.24344e+07	2.10356e+06	1.71279e+17	2.89574e+18	2.47623e+17	2.85359e+17	14.6357	0.017719	0.703121	1.18685e+07	0.590888	0.517391	0.487109	4.87109	3.6e+18	4.75776	80.4372	6.87841	7.92664	8.79147	0.944062
2.81088e-10	2.64305e+08	9.53391e+06	8.65656e+08	459010	9.60613e+16	2.4208e+18	9.66594e+17	1.16549e+17	9.78846	0.0140111	3.1861	1.18807e+07	0.705967	0.16274	0.220113	2.20113	3.6e+18	2.66837	67.2443	26.8498	3.23748	8.80052	0.944509
8.78764e-10	5.00265e+08	4.09301e+07	5.9604e+08	2.87569e+06	5.51209e+16	3.0674e+18	2.61972e+17	2.15511e+17	10.3279	0.0151845	2.58909	1.18823e+07	0.468257	0.0498613	0.726063	7.26063	3.6e+18	1.53114	85.2054	7.27701	5.98641	8.80174	0.944568
4.84649e-10	1.81003e+08	2.6799e+07	9.31103e+08	1.95831e+06	3.69982e+16	2.73882e+18	6.24048e+17	2.00137e+17	10.0943	0.0201896	3.0786	1.18902e+07	0.63382	0.0280107	0.391376	3.91376	3.6e+18	1.02773	76.0783	17.3347	5.55935	8.80754	0.944855
3.7431e-10	4.81895e+08	2.24475e+07	6.35136e+08	2.42252e+06	7.16681e+16	2.63011e+18	6.14378e+17	2.8384e+17	17.9637	0.0228015	2.76184	1.1901e+07	0.492902	0.0726187	0.537918	5.37918	3.6e+18	1.99078	73.0587	17.0661	7.88444	8.81555	0.94525
1.42266e-09	6.35085e+08	7.07198e+07	4.37816e+08	80281.1	7.78286e+16	3.42345e+18	9.48337e+16	3886296513394960	5.73577	0.0145203	3.2451	1.19198e+07	0.738829	0.393361	0.652804	6.52804	3.6e+18	2.1619	95.0959	2.63427	0.107953	8.82946	0.945934
2.99928e-10	5.68749e+08	1.17273e+07	5.62703e+08	1.47849e+06	1.6037e+17	2.34482e+18	7.99187e+17	2.95619e+17	11.8244	0.0166751	2.34755	1.19297e+07	0.517723	0.156928	0.283718	2.83718	3.6e+18	4.45473	65.134	22.1996	8.21164	8.83684	0.946297
3.98317e-10	7.65958e+08	1.85076e+07	3.59503e+08	865117	1.76207e+17	3.03013e+18	2.52025e+17	1.4164e+17	10.9133	0.0153342	3.58122	1.19316e+07	0.743906	0.501616	0.347754	3.47754	3.6e+18	4.89463	84.1702	7.00068	3.93444	8.83819	0.946363
2.48305e-10	4.91273e+08	1.08072e+07	6.41463e+08	1.41231e+06	1.40895e+17	2.04449e+18	1.14744e+18	2.67179e+17	14.0425	0.0212884	2.25143	1.19328e+07	0.635607	0.227931	0.278945	2.78945	3.6e+18	3.91374	56.7914	31.8732	7.42164	8.83913	0.94641
5.52046e-09	6.55132e+08	1.85706e+08	2.98523e+08	6.59503e+06	1.14794e+16	3.43574e+18	3.07642e+16	1.22015e+17	10.3379	0.00979108	1.75775	1.19433e+07	0.52219	0.120007	4.5656	45.656	3.6e+18	0.318873	95.4373	0.85456	3.38929	8.84686	0.946789
1.01179e-09	8.29234e+08	8.3665e+07	2.31976e+08	3.8786e+06	7.31369e+16	3.25409e+18	1.21915e+17	1.50855e+17	11.206	0.0254112	1.8806	1.19724e+07	0.679299	0.436775	0.907048	9.07048	3.6e+18	2.03158	90.3915	3.38652	4.19043	8.86846	0.947848
2.35686e-10	3.70305e+08	8.214e+06	7.71017e+08	1.15009e+06	1.10672e+17	2.15407e+18	1.03366e+18	3.01603e+17	14.1968	0.0161794	3.16485	1.19926e+07	0.601606	0.12065	0.267678	2.67678	3.6e+18	3.07421	59.8351	28.7128	8.37786	8.88338	0.948578
3.63067e-10	5.95512e+08	2.14078e+07	5.33873e+08	2.44982e+06	1.7432e+17	2.68988e+18	4.27978e+17	3.07819e+17	9.40931	0.0219206	3.43581	1.20192e+07	0.522706	0.169077	0.273297	2.73297	3.6e+18	4.84221	74.719	11.8883	8.55052	8.90311	0.949542
2.23397e-10	2.51232e+08	6.18905e+06	8.95799e+08	273429	7.96987e+16	1.6416e+18	1.80618e+18	7.25249e+16	14.1107	0.0168764	2.22011	1.20218e+07	0.749769	0.198733	0.252182	2.52182	3.6e+18	2.21385	45.6	50.1716	2.01458	8.90506	0.949637
1.68721e-09	6.48317e+08	6.5757e+07	4.35805e+08	5.45225e+06	2.699e+16	3.21717e+18	8.90901e+16	2.66752e+17	14.2369	0.0121143	2.89931	1.2041e+07	0.489907	0.140556	1.92165	19.2165	3.6e+18	0.749723	89.3658	2.47472	7.40977	8.91924	0.950328
1.79695e-09	3.23746e+08	1.01055e+08	7.32775e+08	1.37125e+06	1.74546e+16	3.3468e+18	1.90334e+17	4.54138e+16	10.3219	0.0168032	2.14249	1.20787e+07	0.706023	0.150886	1.48383	14.8383	3.6e+18	0.484849	92.9666	5.28705	1.26149	8.94715	0.951685
4.73123e-10	2.53962e+08	3.68361e+07	8.71876e+08	860224	7.15045e+16	2.64287e+18	8.23909e+17	6.17183e+16	7.50692	0.0294594	2.23667	1.21265e+07	0.650619	0.0842939	0.284136	2.84136	3.6e+18	1.98624	73.413	22.8864	1.7144	8.98257	0.9534
5.56404e-10	5.33548e+08	3.03948e+07	5.97086e+08	2.82447e+06	9.4657e+16	2.3868e+18	8.9675e+17	2.21795e+17	10.1305	0.0228873	1.19667	1.21298e+07	0.548204	0.149161	0.450932	4.50932	3.6e+18	2.62936	66.2999	24.9097	6.16098	8.98503	0.95352
2.62759e-10	1.02998e+08	4.26237e+06	1.05619e+09	520333	3.97049e+16	1.34394e+18	2.05229e+18	1.64063e+17	9.87249	0.0120701	1.9586	1.2131e+07	0.687915	0.0468143	0.207527	2.07527	3.6e+18	1.10291	37.3318	57.008	4.55731	8.98596	0.953564
1.293e-09	4.99072e+08	5.11439e+07	6.09233e+08	4.81353e+06	5.0627e+16	3.07973e+18	1.79786e+17	2.89856e+17	7.62402	0.0128435	2.62077	1.21341e+07	0.701403	0.267795	0.788626	7.88626	3.6e+18	1.4063	85.5481	4.99407	8.05157	8.98819	0.953672
5.58373e-10	6.937e+08	2.04171e+07	4.49851e+08	2.07605e+06	1.19765e+17	2.04799e+18	1.224e+18	2.08244e+17	10.3733	0.0178542	0.658207	1.21526e+07	0.686117	0.388834	0.463374	4.63374	3.6e+18	3.3268	56.8886	34	5.78457	9.00194	0.954336
8.7738e-10	5.27594e+08	6.06434e+07	5.73336e+08	6.81295e+06	5.12209e+16	2.98373e+18	2.29848e+17	3.35205e+17	11.7399	0.0231652	2.84303	1.2177e+07	0.730366	0.304498	0.824029	8.24029	3.6e+18	1.4228	82.8813	6.38466	9.31125	9.02002	0.955208
5.30583e-10	4.65184e+08	2.03812e+07	6.80196e+08	3.01434e+06	6.67927e+16	2.33373e+18	8.54318e+17	3.45155e+17	13.1263	0.0164598	1.50059	1.21811e+07	0.604356	0.16744	0.557167	5.57167	3.6e+18	1.85535	64.8259	23.7311	9.58763	9.02303	0.955352
1.07549e-09	2.44442e+08	6.95204e+07	8.52485e+08	4.81504e+06	1.75375e+16	2.99121e+18	3.84074e+17	2.07174e+17	12.9598	0.0216101	2.06378	1.2207e+07	0.683272	0.0872614	1.11506	11.1506	3.6e+18	0.487154	83.0893	10.6687	5.75483	9.04223	0.956275
2.69464e-09	3.33883e+08	1.42631e+08	6.85441e+08	1.09132e+07	1.24382e+16	3.22186e+18	1.19181e+17	2.46518e+17	9.96177	0.0164288	2.13434	1.22237e+07	0.72714	0.138125	2.14747	21.4747	3.6e+18	0.345505	89.4962	3.31057	6.84771	9.05462	0.95687
6.96237e-10	3.869e+08	4.97182e+07	7.36649e+08	1.13858e+06	8.64357e+16	3.02258e+18	4.21764e+17	6.92193e+16	6.42908	0.0236255	2.50861	1.22398e+07	0.497124	0.0022205	0.358093	3.58093	3.6e+18	2.40099	83.9606	11.7157	1.92276	9.0665	0.957439
4.45318e-10	3.07269e+08	1.81288e+07	8.47176e+08	2.27162e+06	5.00639e+16	2.44955e+18	7.93443e+17	3.0694e+17	13.7824	0.0166193	2.39766	1.22443e+07	0.656483	0.126626	0.491003	4.91003	3.6e+18	1.39066	68.0431	22.0401	8.52611	9.06989	0.957602
1.10428e-09	3.87172e+08	6.70947e+07	7.20717e+08	731294	3.0871e+16	3.29337e+18	2.39865e+17	3.58958e+16	11.3573	0.0184489	2.72095	1.22534e+07	0.624187	0.121885	1.00333	10.0333	3.6e+18	0.857527	91.4825	6.66291	0.997106	9.07661	0.957924
9.3284e-10	7.79909e+08	5.89367e+07	3.35884e+08	1.26374e+06	7.1068e+16	3.3231e+18	1.34579e+17	7.12551e+16	11.7642	0.0190124	2.6755	1.22563e+07	0.745837	0.480035	0.87793	8.7793	3.6e+18	1.97411	92.3083	3.73831	1.97931	9.07876	0.958026
1.20753e-09	7.50588e+08	1.06608e+08	3.18136e+08	2.12143e+06	6.26955e+16	3.32487e+18	1.46272e+17	6.61626e+16	9.91446	0.0265534	1.80117	1.22715e+07	0.60489	0.297175	0.957757	9.57757	3.6e+18	1.74154	92.3575	4.0631	1.83785	9.09003	0.958565
8.08026e-10	6.51224e+08	4.3398e+07	4.78242e+08	4.73829e+06	7.90002e+16	2.88963e+18	3.15873e+17	3.15497e+17	10.2018	0.0185867	1.87375	1.22731e+07	0.675796	0.333378	0.659466	6.59466	3.6e+18	2.19445	80.2675	8.77424	8.7638	9.09118	0.95862
3.41377e-10	8.20964e+08	1.26512e+07	3.43026e+08	1.06568e+06	1.65049e+17	2.55765e+18	6.61851e+17	2.15446e+17	14.5705	0.0144896	1.51821	1.22742e+07	0.670316	0.450287	0.397924	3.97924	3.6e+18	4.5847	71.0459	18.3848	5.9846	9.09198	0.958658
1.54206e-09	5.93025e+08	1.07518e+08	4.7087e+08	8.7579e+06	5.3234e+16	3.13546e+18	1.55907e+17	2.554e+17	7.22407	0.022237	1.95854	1.22999e+07	0.69938	0.283949	0.891198	8.91198	3.6e+18	1.47872	87.0961	4.33075	7.09445	9.111	0.959566
4.50194e-10	4.65525e+08	2.71629e+07	6.89542e+08	165677	1.03225e+17	2.71537e+18	7.64841e+17	1.65621e+16	10.0175	0.0222201	2.00258	1.2323e+07	0.479888	0.04253	0.360786	3.60786	3.6e+18	2.86735	75.427	21.2456	0.460059	9.12818	0.960384
2.1634e-09	7.57856e+08	1.4393e+08	2.77527e+08	4.46543e+06	4.61418e+16	3.39811e+18	5.03189e+16	1.05427e+17	7.59198	0.0195783	2.54939	1.23374e+07	0.635145	0.307738	1.31396	13.1396	3.6e+18	1.28172	94.392	1.39775	2.92852	9.13885	0.960891
7.61709e-10	8.90144e+08	6.80769e+07	2.2283e+08	2.7769e+06	1.07639e+17	3.24467e+18	1.1534e+17	1.32352e+17	10.8568	0.0275448	2.53632	1.2338e+07	0.462736	0.252057	0.661575	6.61575	3.6e+18	2.98998	90.1297	3.20389	3.67645	9.13923	0.96091
4.48585e-10	8.48042e+08	2.52059e+07	3.11097e+08	2.82468e+06	1.24652e+17	2.90678e+18	2.42824e+17	3.25746e+17	15.166	0.0193306	2.856	1.23728e+07	0.479436	0.262323	0.544261	5.44261	3.6e+18	3.46256	80.7438	6.74512	9.04849	9.16503	0.962134
2.50293e-10	3.996e+08	9.33828e+06	7.80673e+08	828512	1.36947e+17	2.14843e+18	1.12401e+18	1.90613e+17	11.658	0.0173659	2.77492	1.24069e+07	0.637488	0.166544	0.233434	2.33434	3.6e+18	3.80407	59.6786	31.2225	5.29481	9.19028	0.963329
7.90605e-10	4.07167e+08	6.67819e+07	7.19347e+08	2.70492e+06	4.26721e+16	3.10641e+18	3.25095e+17	1.25822e+17	12.069	0.027192	2.79878	1.24648e+07	0.64007	0.142466	0.763342	7.63342	3.6e+18	1.18534	86.2892	9.03041	3.49504	9.23321	0.965353
3.03631e-10	7.61186e+08	1.34403e+07	4.233e+08	1.6567e+06	1.71639e+17	2.3969e+18	7.36015e+17	2.95451e+17	14.6059	0.0184677	1.89416	1.25022e+07	0.550786	0.285627	0.354785	3.54785	3.6e+18	4.76775	66.5804	20.4448	8.20697	9.26087	0.966652
5.9017e-10	2.13483e+08	4.01493e+07	9.4427e+08	2.35991e+06	5.26154e+16	2.78124e+18	6.02666e+17	1.63477e+17	6.87501	0.0244603	2.65486	1.25092e+07	0.699103	0.100688	0.324594	3.24594	3.6e+18	1.46154	77.2567	16.7407	4.54102	9.26611	0.966897
4.53987e-10	5.90281e+08	1.94865e+07	5.9564e+08	560406	1.08144e+17	2.69867e+18	7.1558e+17	7.76098e+16	12.023	0.0159053	1.8335	1.25687e+07	0.681618	0.314289	0.436663	4.36663	3.6e+18	3.004	74.9629	19.8772	2.15583	9.31016	0.968957
1.10468e-09	7.81862e+08	5.17908e+07	3.7276e+08	2.59264e+06	7.21764e+16	3.22433e+18	1.42084e+17	1.61409e+17	9.80614	0.0145404	2.37491	1.26004e+07	0.494731	0.218927	0.866613	8.66613	3.6e+18	2.0049	89.5647	3.94678	4.48359	9.33361	0.97005
2.06718e-10	5.37246e+08	6.66209e+06	6.64239e+08	1.0614e+06	1.54738e+17	1.99692e+18	1.13019e+18	3.1815e+17	16.7956	0.0161387	2.84312	1.26025e+07	0.655791	0.261748	0.277758	2.77758	3.6e+18	4.29828	55.4701	31.3941	8.8375	9.33518	0.970123
2.44969e-10	4.84303e+08	6.29283e+06	7.20525e+08	890909	1.68927e+17	1.71e+18	1.47898e+18	2.42093e+17	11.7033	0.0150224	1.98873	1.26317e+07	0.641952	0.217116	0.229355	2.29355	3.6e+18	4.69241	47.4999	41.0828	6.72481	9.35682	0.971128
2.50002e-10	4.8752e+08	4.02508e+06	7.20514e+08	120958	1.10137e+17	1.72661e+18	1.71137e+18	5.18863e+16	17.7057	0.00932477	1.68405	1.26335e+07	0.641115	0.220588	0.354118	3.54118	3.6e+18	3.05937	47.9613	47.538	1.44129	9.35811	0.971188
4.27544e-10	7.4112e+08	2.33022e+07	4.4776e+08	1.45996e+06	1.61869e+17	2.82896e+18	4.31923e+17	1.77245e+17	10.7089	0.0192658	2.4247	1.26487e+07	0.678447	0.392581	0.366282	3.66282	3.6e+18	4.49635	78.5823	11.9979	4.92346	9.3694	0.971712
2.6406e-10	5.95647e+08	2.24448e+06	6.15611e+08	628044	1.48986e+17	6.24898e+17	2.65126e+18	1.74857e+17	15.1405	0.0136021	0.87933	1.26538e+07	0.46098	0.10219	0.31984	3.1984	3.6e+18	4.13851	17.3583	73.6461	4.85714	9.37317	0.971887
1.561e-09	9.26366e+08	1.07896e+08	1.71515e+08	8.53686e+06	5.60497e+16	3.21146e+18	7.83954e+16	2.54095e+17	10.5878	0.0215228	1.40155	1.26557e+07	0.477214	0.246185	1.32221	13.2221	3.6e+18	1.55694	89.2072	2.17765	7.05821	9.37458	0.971952
8.03189e-10	4.71151e+08	5.03332e+07	6.95277e+08	4.09747e+06	4.97724e+16	2.96937e+18	3.3913e+17	2.41727e+17	11.7857	0.0211044	2.55255	1.27239e+07	0.5012	0.0409481	0.757289	7.57289	3.6e+18	1.38257	82.4825	9.42028	6.71464	9.42511	0.974287
3.1725e-10	6.34509e+08	1.35536e+07	5.72674e+08	554440	1.6133e+17	2.65959e+18	6.70278e+17	1.08797e+17	12.3971	0.0160633	2.69309	1.27284e+07	0.686718	0.343248	0.314639	3.14639	3.6e+18	4.48139	73.8776	18.6188	3.02214	9.42845	0.97444
1.32645e-09	6.93853e+08	6.65591e+07	4.62432e+08	922009	3.88901e+16	3.34809e+18	1.66637e+17	4.63794e+16	13.4505	0.0149872	2.09212	1.27542e+07	0.5398	0.205041	1.42731	14.2731	3.6e+18	1.08028	93.0026	4.62881	1.28832	9.44755	0.975319
1.61532e-09	5.80968e+08	8.01559e+07	5.56492e+08	8.78181e+06	2.01776e+16	3.08565e+18	1.56107e+17	3.38061e+17	17.8248	0.0160816	2.20687	1.27816e+07	0.51699	0.0961761	2.30342	23.0342	3.6e+18	0.560488	85.7126	4.33632	9.3906	9.46788	0.976253
1.56925e-09	5.28917e+08	8.18195e+07	6.08957e+08	6.88213e+06	2.59826e+16	3.14496e+18	1.64518e+17	2.64534e+17	12.9722	0.0165787	2.35875	1.27835e+07	0.728109	0.280365	1.62853	16.2853	3.6e+18	0.721739	87.3601	4.56995	7.34817	9.46925	0.976316
6.32654e-10	5.7767e+08	4.75628e+07	6.02119e+08	1.16192e+06	6.90534e+16	2.9781e+18	4.8009e+17	7.27526e+16	13.2229	0.0252442	1.98241	1.28037e+07	0.550522	0.156206	0.669244	6.69244	3.6e+18	1.91815	82.7251	13.3358	2.0209	9.48421	0.977001
2.21515e-09	3.94487e+08	1.5963e+08	6.69408e+08	8.43882e+06	1.99813e+16	3.2147e+18	1.9537e+17	1.69945e+17	8.91263	0.0224166	1.54678	1.28396e+07	0.708641	0.145767	1.57943	15.7943	3.6e+18	0.555035	89.2973	5.42693	4.72069	9.51085	0.978219
1.18837e-09	5.04411e+08	6.9305e+07	6.52624e+08	7.5827e+06	3.27242e+16	3.02446e+18	2.11906e+17	3.30908e+17	12.9707	0.0192826	2.59161	1.28601e+07	0.473203	0.0143278	1.23312	12.3312	3.6e+18	0.909007	84.0128	5.88627	9.19189	9.52597	0.978909
1.02132e-09	5.05926e+08	7.53805e+07	6.48915e+08	7.83914e+06	2.76139e+16	3.052e+18	2.02991e+17	3.17391e+17	17.9389	0.0241831	3.13004	1.29032e+07	0.70763	0.24563	1.46571	14.6571	3.6e+18	0.767054	84.7779	5.63863	8.81641	9.55792	0.980363
3.08584e-10	8.18553e+08	9.9336e+06	4.11541e+08	892356	1.71541e+17	2.50907e+18	6.93994e+17	2.25395e+17	15.4634	0.0128298	1.92169	1.2933e+07	0.625522	0.381209	0.381741	3.81741	3.6e+18	4.76504	69.6964	19.2776	6.26097	9.57999	0.981365
3.05564e-10	6.13444e+08	1.58896e+07	6.10827e+08	789209	1.63485e+17	2.75868e+18	5.40818e+17	1.37019e+17	12.2799	0.01885	3.69628	1.29333e+07	0.722763	0.360292	0.300184	3.00184	3.6e+18	4.54125	76.6299	15.0227	3.80608	9.58022	0.981375
2.36742e-09	4.61473e+08	1.57111e+08	6.08372e+08	1.49581e+07	1.92158e+16	3.15319e+18	1.27391e+17	3.00206e+17	10.1441	0.0210466	2.01723	1.29433e+07	0.724237	0.187063	1.92122	19.2122	3.6e+18	0.533772	87.5885	3.53864	8.33907	9.58767	0.981713
1.26446e-09	9.12868e+08	8.67086e+07	2.41771e+08	1.45434e+06	6.91978e+16	3.39262e+18	8.12765e+16	5.69035e+16	10.433	0.0202125	2.35252	1.29526e+07	0.698534	0.471637	1.05537	10.5537	3.6e+18	1.92216	94.2395	2.25768	1.58065	9.59452	0.982023
4.18254e-10	6.049e+08	1.09401e+07	6.27457e+08	397267	1.45716e+17	2.24585e+18	1.12688e+18	8.15531e+16	9.92514	0.0116467	1.33126	1.29619e+07	0.504645	0.139534	0.332098	3.32098	3.6e+18	4.04766	62.3846	31.3024	2.26537	9.60141	0.982335
5.20441e-10	4.28708e+08	2.12945e+07	7.9351e+08	549643	6.15066e+16	2.64958e+18	8.20523e+17	6.83898e+16	13.3927	0.0154425	1.85819	1.29657e+07	0.607919	0.138711	0.557609	5.57609	3.6e+18	1.70852	73.5995	22.7923	1.89972	9.60425	0.982463
2.82566e-10	6.71256e+08	1.76704e+07	5.54199e+08	1.94481e+06	1.45894e+17	2.23306e+18	9.75272e+17	2.45771e+17	16.2829	0.0280044	2.01104	1.29762e+07	0.451198	0.117191	0.368079	3.68079	3.6e+18	4.05261	62.0295	27.0909	6.82697	9.61203	0.982815
1.64176e-10	3.8594e+08	2.0534e+06	8.57486e+08	25123.2	1.51046e+17	4.12806e+17	3.0311e+18	5050645920576050	15.5633	0.0302983	1.72313	1.29808e+07	0.611543	0.127496	0.204409	2.04409	3.6e+18	4.19572	11.4668	84.1972	0.140296	9.61538	0.982967
1.51846e-09	7.4823e+08	9.98587e+07	3.97963e+08	348769	3.48194e+16	3.33499e+18	2.1854e+17	1.16479e+16	14.1518	0.0197192	1.19925	1.29901e+07	0.746697	0.422207	1.71911	17.1911	3.6e+18	0.967206	92.6387	6.07056	0.323552	9.6223	0.983279
1.10282e-09	8.67962e+08	7.31166e+07	3.0499e+08	1.31287e+06	6.54602e+16	3.37333e+18	1.00636e+17	6.05711e+16	12.0232	0.0196541	2.74808	1.30003e+07	0.729729	0.482149	1.06075	10.6075	3.6e+18	1.81834	93.7037	2.79544	1.68253	9.62987	0.98362
4.81698e-10	6.63259e+08	2.77438e+07	5.55951e+08	2.5134e+06	8.45519e+16	2.74309e+18	5.2385e+17	2.48506e+17	16.2849	0.0209967	2.20321	1.30221e+07	0.700146	0.354891	0.627552	6.27552	3.6e+18	2.34866	76.197	14.5514	6.90293	9.64598	0.984346
5.1412e-10	4.7661e+08	2.42582e+07	7.4658e+08	2.34489e+06	5.91348e+16	2.7118e+18	5.66934e+17	2.62133e+17	15.6767	0.0173995	2.56141	1.30255e+07	0.693669	0.245625	0.644778	6.44778	3.6e+18	1.64263	75.3277	15.7482	7.28147	9.6485	0.98446
4.52294e-10	8.72428e+08	2.95983e+07	3.49418e+08	448050	1.66599e+17	2.89654e+18	4.93011e+17	4.38469e+16	11.5781	0.0225926	1.56699	1.30473e+07	0.471323	0.245317	0.418935	4.18935	3.6e+18	4.62775	80.4595	13.6947	1.21797	9.66469	0.985188
1.33664e-09	7.46371e+08	1.0742e+08	3.90631e+08	8.78491e+06	3.41998e+16	3.17767e+18	1.28262e+17	2.59873e+17	16.3274	0.0252908	2.27853	1.3061e+07	0.706567	0.360198	1.74591	17.4591	3.6e+18	0.949995	88.2685	3.56284	7.21869	9.67485	0.985644
1.57129e-10	3.68705e+08	3.88517e+06	8.80623e+08	947624	1.41298e+17	9.91223e+17	2.22571e+18	2.41767e+17	16.6068	0.0249449	2.51804	1.3071e+07	0.6491	0.151448	0.208754	2.08754	3.6e+18	3.92494	27.534	61.8254	6.71574	9.68221	0.985974
3.8858e-10	9.95212e+08	3.18724e+07	2.23524e+08	3.66762e+06	1.45126e+17	2.89432e+18	2.27497e+17	3.33056e+17	17.6478	0.0283392	2.52854	1.30722e+07	0.461661	0.296378	0.548606	5.48606	3.6e+18	4.03128	80.3978	6.31936	9.25156	9.6831	0.986014
2.3604e-10	1.67375e+08	276231	1.08672e+09	301775	4.49616e+16	7.60378e+16	3.39593e+18	8.30693e+16	15.7712	0.0153907	1.35573	1.30763e+07	0.675368	0.0680744	0.29781	2.9781	3.6e+18	1.24893	2.11216	94.3314	2.30748	9.68614	0.986151
4.74697e-10	2.49346e+08	9.9163e+06	9.94146e+08	1.40972e+06	7.23105e+16	1.87451e+18	1.3867e+18	2.66483e+17	7.26416	0.0111441	1.51026	1.30778e+07	0.578243	0.0104107	0.275862	2.75862	3.6e+18	2.00863	52.0697	38.5194	7.40231	9.68729	0.986202
1.19537e-09	4.51308e+08	6.6275e+07	7.39245e+08	116102	4.0016e+16	3.31873e+18	2.35443e+17	5813842759877150	9.43491	0.0167062	2.62665	1.31e+07	0.542952	0.0650762	0.902254	9.02254	3.6e+18	1.11156	92.1869	6.54008	0.161496	9.70369	0.986937
1.55002e-10	3.90919e+08	2.26266e+06	8.6349e+08	731638	1.40788e+17	1.08121e+18	2.02839e+18	3.49613e+17	17.9136	0.0135012	2.74643	1.31048e+07	0.746713	0.262011	0.222132	2.22132	3.6e+18	3.91078	30.0336	56.3442	9.71146	9.70724	0.987096
6.68751e-10	3.4614e+08	2.72651e+07	8.82334e+08	2.05623e+06	4.3962e+16	2.6791e+18	6.74887e+17	2.02048e+17	11.7736	0.0152178	1.95496	1.31089e+07	0.564895	0.0418494	0.62989	6.2989	3.6e+18	1.22117	74.4195	18.7469	5.61245	9.71027	0.987231
1.21019e-09	3.33638e+08	7.54178e+07	8.49911e+08	3.89763e+06	2.6285e+16	3.17091e+18	2.3893e+17	1.63874e+17	10.4885	0.0196533	2.93934	1.31617e+07	0.684762	0.129751	1.01545	10.1545	3.6e+18	0.730138	88.0809	6.63694	4.55207	9.7494	0.988978
3.3665e-10	5.56868e+08	1.1236e+07	6.93265e+08	2.10489e+06	1.76771e+17	1.83024e+18	1.25012e+18	3.42866e+17	9.35753	0.0182358	1.64729	1.3168e+07	0.573694	0.173492	0.252017	2.52017	3.6e+18	4.91032	50.8401	34.7255	9.52407	9.75411	0.989188
1.29156e-09	5.12666e+08	6.05456e+07	6.86373e+08	4.01495e+06	4.13762e+16	3.13224e+18	2.18681e+17	2.07708e+17	9.59334	0.0149663	2.43016	1.31694e+07	0.478142	0.0284835	0.99123	9.9123	3.6e+18	1.14934	87.0065	6.07447	5.76966	9.75508	0.989231
3.10865e-10	5.11871e+08	3.43117e+06	7.49198e+08	722222	1.26095e+17	1.12686e+18	2.10986e+18	2.3719e+17	13.0584	0.00979495	1.14228	1.31863e+07	0.707033	0.287428	0.324751	3.24751	3.6e+18	3.50265	31.3015	58.6072	6.58862	9.7676	0.989788
1.52359e-09	6.75356e+08	1.11016e+08	4.78911e+08	322919	3.87095e+16	3.44967e+18	1.01587e+17	1.00343e+16	11.4511	0.0211222	3.09422	1.31903e+07	0.744009	0.368714	1.39574	13.9574	3.6e+18	1.07526	95.8242	2.82185	0.27873	9.77057	0.98992
3.08292e-10	4.08089e+08	1.0031e+07	8.4617e+08	1.82005e+06	1.23831e+17	1.6064e+18	1.57829e+18	2.91471e+17	10.6897	0.0202548	1.73903	1.31955e+07	0.694888	0.212846	0.263643	2.63643	3.6e+18	3.43974	44.6224	43.8415	8.09641	9.77446	0.990093
1.95472e-09	8.95406e+08	1.46057e+08	2.18549e+08	6.75947e+06	4.13652e+16	3.35359e+18	4.98387e+16	1.55204e+17	11.0739	0.0222806	2.24335	1.32024e+07	0.70384	0.422942	1.73171	17.3171	3.6e+18	1.14903	93.1553	1.38441	4.31121	9.77956	0.990319
7.46945e-10	7.24496e+08	3.30246e+07	5.10864e+08	512194	9.92626e+16	2.93645e+18	5.18746e+17	4.55428e+16	9.77151	0.0150566	1.31845	1.32246e+07	0.484909	0.169341	0.583902	5.83902	3.6e+18	2.75729	81.568	14.4096	1.26508	9.79597	0.991048
1.16624e-09	8.03291e+08	8.35984e+07	3.74708e+08	7.45816e+06	5.87672e+16	3.13909e+18	1.22089e+17	2.80052e+17	11.7207	0.0228353	2.63166	1.32262e+07	0.477877	0.171218	1.09352	10.9352	3.6e+18	1.63242	87.197	3.39137	7.77921	9.7972	0.991102
2.08519e-09	9.51059e+08	1.50712e+08	1.57736e+08	1.07464e+07	3.6051e+16	3.25104e+18	8.10946e+16	2.31813e+17	12.6516	0.022232	0.932813	1.32387e+07	0.618249	0.357636	2.11048	21.1048	3.6e+18	1.00142	90.3067	2.25263	6.43924	9.80645	0.991512
7.45331e-10	9.76107e+08	4.36337e+07	2.49824e+08	1.87748e+06	9.70911e+16	3.22569e+18	1.38426e+17	1.38796e+17	13.4887	0.0181489	2.42141	1.32511e+07	0.725262	0.540392	0.804281	8.04281	3.6e+18	2.69698	89.6024	3.84516	3.85544	9.81563	0.991918
6.842e-10	3.71794e+08	4.09495e+07	8.58042e+08	816203	4.72841e+16	2.87323e+18	6.22215e+17	5.7269e+16	11.4923	0.0208303	2.01551	1.32528e+07	0.717102	0.202582	0.629039	6.29039	3.6e+18	1.31345	79.812	17.2838	1.59081	9.81686	0.991972
2.39173e-09	2.39245e+08	1.21706e+08	9.01961e+08	9.40245e+06	6604458452499910	3.08343e+18	2.7175e+17	2.38213e+17	15.1458	0.016503	1.38773	1.32602e+07	0.68342	0.0454393	2.89798	28.9798	3.6e+18	0.183457	85.6509	7.5486	6.61701	9.82235	0.992216
4.16286e-10	7.04833e+08	1.68581e+07	5.50047e+08	1.88897e+06	1.37672e+17	2.5822e+18	5.90794e+17	2.89339e+17	12.2984	0.0156829	2.23651	1.32739e+07	0.534133	0.210826	0.409573	4.09573	3.6e+18	3.82422	71.7277	16.4109	8.03718	9.83249	0.992663
2.92256e-10	5.96137e+08	4.72918e+06	6.72147e+08	714844	1.56627e+17	1.38649e+18	1.84731e+18	2.09576e+17	13.0232	0.0116709	1.24498	1.32749e+07	0.637351	0.261636	0.304489	3.04489	3.6e+18	4.35074	38.5136	51.3141	5.82157	9.83327	0.992698
4.6193e-10	5.11378e+08	2.09281e+07	7.40675e+08	1.07903e+06	9.32225e+16	2.76693e+18	5.97191e+17	1.4266e+17	11.8753	0.016374	2.68496	1.32784e+07	0.462885	0.0328663	0.438845	4.38845	3.6e+18	2.58951	76.8591	16.5886	3.96279	9.83583	0.992811
4.38215e-09	3.6166e+08	3.32385e+08	5.75152e+08	4.96745e+06	8081932133120070	3.47792e+18	6.20219e+16	5.19771e+16	10.2117	0.0218089	2.11617	1.32795e+07	0.729699	0.0759451	3.57993	35.7993	3.6e+18	0.224498	96.6089	1.72283	1.44381	9.83663	0.992847
3.93137e-10	1.41447e+08	1.43025e+07	1.12095e+09	408487	3.73483e+16	2.17512e+18	1.32541e+18	6.21225e+16	9.63337	0.0167258	2.15126	1.33101e+07	0.746413	0.117047	0.302978	3.02978	3.6e+18	1.03745	60.4201	36.8168	1.72563	9.85936	0.993849
4.0757e-10	8.0311e+08	1.06099e+07	4.62555e+08	1.44697e+06	1.4766e+17	2.49268e+18	6.19709e+17	3.39951e+17	13.3447	0.0104434	1.83136	1.33165e+07	0.726134	0.458946	0.435114	4.35114	3.6e+18	4.10166	69.2411	17.2141	9.44308	9.86411	0.994058
6.41849e-10	9.83312e+08	2.85984e+07	2.64073e+08	2.95666e+06	1.1268e+17	2.87613e+18	3.13841e+17	2.9735e+17	13.596	0.0154918	1.31094	1.33292e+07	0.469412	0.289991	0.698127	6.98127	3.6e+18	3.13	79.8925	8.7178	8.25973	9.8735	0.994471
7.32765e-10	8.81463e+08	5.53447e+07	3.41481e+08	1.65665e+06	7.71442e+16	2.98961e+18	4.43758e+17	8.9489e+16	15.5932	0.0252637	1.05016	1.33397e+07	0.653559	0.408871	0.914093	9.14093	3.6e+18	2.1429	83.0447	12.3266	2.48581	9.88126	0.994812
8.85806e-10	1.04638e+09	5.18565e+07	1.76604e+08	5.25033e+06	7.58778e+16	3.09544e+18	1.15278e+17	3.13405e+17	15.5682	0.0189122	1.72949	1.33413e+07	0.565311	0.405795	1.10323	11.0323	3.6e+18	2.10772	85.9844	3.20215	8.70569	9.88242	0.994863
4.79032e-10	9.74582e+08	3.43304e+07	2.67691e+08	4.09168e+06	1.7757e+17	2.84802e+18	2.34964e+17	3.39442e+17	11.4574	0.0251635	2.37831	1.33475e+07	0.551086	0.361679	0.439076	4.39076	3.6e+18	4.93249	79.1118	6.52678	9.42895	9.88706	0.995067
2.7431e-10	2.4172e+08	1.07721e+07	1.02752e+09	901096	6.12735e+16	2.0813e+18	1.28332e+18	1.74102e+17	14.3813	0.018868	2.91887	1.33498e+07	0.577724	0.00357702	0.315595	3.15595	3.6e+18	1.70204	57.8139	35.6479	4.83617	9.88876	0.995142
3.20217e-10	3.4022e+08	1.96743e+07	9.22277e+08	234882	8.02877e+16	2.57007e+18	9.18956e+17	3.0683e+16	13.2333	0.0239061	3.13417	1.33654e+07	0.646293	0.123143	0.339001	3.39001	3.6e+18	2.23021	71.3909	25.5266	0.852305	9.90026	0.995647
2.32214e-10	2.41744e+08	7.00737e+06	1.03642e+09	629748	7.57131e+16	1.45422e+18	1.93937e+18	1.3069e+17	13.7498	0.0207508	2.30136	1.34007e+07	0.666916	0.0943998	0.255431	2.55431	3.6e+18	2.10314	40.3951	53.8715	3.63029	9.92645	0.996794
9.93391e-10	8.8028e+08	6.35122e+07	3.3681e+08	5.27247e+06	1.25586e+17	3.08159e+18	1.37002e+17	2.55819e+17	7.05598	0.0207473	2.47478	1.34015e+07	0.56114	0.303747	0.560748	5.60748	3.6e+18	3.48851	85.5998	3.80562	7.10607	9.92704	0.99682
3.92615e-10	6.76466e+08	2.15059e+07	5.89278e+08	116013	1.23815e+17	3.01152e+18	4.48419e+17	1.62456e+16	13.9158	0.0181889	3.34711	1.34171e+07	0.502017	0.160447	0.437084	4.37084	3.6e+18	3.43929	83.6534	12.4561	0.451266	9.93856	0.997324
1.10595e-09	8.31951e+08	4.66867e+07	4.11669e+08	1.07525e+06	6.41844e+16	3.2658e+18	1.94804e+17	7.52152e+16	11.7201	0.0129261	1.91079	1.34589e+07	0.664641	0.393806	1.03695	10.3695	3.6e+18	1.7829	90.7166	5.41123	2.08931	9.96955	0.998676
3.09927e-10	4.62118e+08	9.55739e+06	8.22721e+08	1.89589e+06	1.41805e+17	1.66278e+18	1.46557e+18	3.29843e+17	10.5148	0.0185458	1.81128	1.35101e+07	0.690054	0.23218	0.260707	2.60707	3.6e+18	3.93902	46.1883	40.7104	9.16231	10.0075	1.00032
4.90474e-10	4.39136e+08	2.40352e+07	8.35655e+08	3.08495e+06	1.01578e+17	2.32296e+18	8.77302e+17	2.98155e+17	8.81417	0.0210955	1.94205	1.35686e+07	0.72787	0.248377	0.34585	3.4585	3.6e+18	2.82162	64.5268	24.3695	8.28208	10.0508	1.0022
7.21581e-10	7.35021e+08	4.46723e+07	5.24519e+08	5.10416e+06	6.80178e+16	2.84105e+18	3.66321e+17	3.24612e+17	14.9759	0.0217909	1.98434	1.36458e+07	0.500503	0.165735	0.864505	8.64505	3.6e+18	1.88938	78.918	10.1756	9.017	10.108	1.00467
3.85134e-10	8.47031e+08	2.15763e+07	4.42662e+08	941561	1.39547e+17	2.67564e+18	6.68052e+17	1.16761e+17	15.7603	0.0209381	1.72048	1.3676e+07	0.498745	0.239901	0.485588	4.85588	3.6e+18	3.87631	74.3233	18.557	3.24337	10.1304	1.00562
1.02753e-09	8.21022e+08	6.82034e+07	4.20512e+08	4.00927e+06	9.61501e+16	3.10309e+18	2.18345e+17	1.82412e+17	8.31016	0.0213902	1.8743	1.3692e+07	0.700645	0.402536	0.683117	6.83117	3.6e+18	2.67084	86.197	6.06515	5.06701	10.1422	1.00613
5.92679e-10	5.00212e+08	4.08464e+07	7.73553e+08	1.57074e+06	6.95716e+16	2.73802e+18	6.87115e+17	1.0529e+17	12.1312	0.0251708	1.89951	1.37174e+07	0.51693	0.0631496	0.575191	5.75191	3.6e+18	1.93254	76.0562	19.0865	2.92473	10.161	1.00694
3.99343e-10	7.09799e+08	2.12904e+07	5.86156e+08	634471	1.75764e+17	2.55873e+18	7.89256e+17	7.62521e+16	10.1125	0.020836	1.85973	1.37351e+07	0.450206	0.117228	0.323069	3.23069	3.6e+18	4.88233	71.0758	21.9238	2.11811	10.1741	1.0075
3.50808e-10	2.88943e+08	1.65209e+07	1.01603e+09	190216	7.62137e+16	2.54606e+18	9.48413e+17	2.93145e+16	10.8071	0.0184967	3.05378	1.37747e+07	0.633274	0.0791007	0.303298	3.03298	3.6e+18	2.11705	70.7239	26.3448	0.814291	10.2035	1.00875
9.28638e-10	3.8225e+08	3.89229e+07	8.95464e+08	5.11937e+06	6.07414e+16	2.54348e+18	6.61242e+17	3.34534e+17	6.77666	0.016479	1.45828	1.37755e+07	0.541198	0.0185324	0.503445	5.03445	3.6e+18	1.68726	70.6523	18.3678	9.2926	10.2041	1.00877
2.27544e-09	7.19933e+08	2.01819e+08	3.96416e+08	4.40353e+06	5.36805e+16	3.40386e+18	6.81855e+16	7.42696e+16	5.89401	0.026057	2.55502	1.3784e+07	0.543699	0.133154	1.07292	10.7292	3.6e+18	1.49112	94.5518	1.89404	2.06305	10.2103	1.00904
1.95807e-10	4.31443e+08	6.39e+06	8.85507e+08	220439	1.61362e+17	1.94575e+18	1.42576e+18	6.71236e+16	13.6551	0.016772	3.17188	1.37943e+07	0.739807	0.264949	0.213901	2.13901	3.6e+18	4.48228	54.0487	39.6045	1.86455	10.218	1.00937
2.22592e-10	4.65668e+08	3.40651e+06	8.54368e+08	158033	1.75485e+17	1.08485e+18	2.28933e+18	5.03279e+16	11.9214	0.0141068	1.67659	1.37947e+07	0.735721	0.280304	0.212288	2.12288	3.6e+18	4.87458	30.1348	63.5926	1.398	10.2183	1.00938
3.84142e-10	5.83628e+08	1.91923e+07	7.26022e+08	683765	1.64929e+17	2.49278e+18	8.53482e+17	8.88101e+16	9.21183	0.0200425	2.21444	1.38565e+07	0.587565	0.185725	0.283092	2.83092	3.6e+18	4.58137	69.2438	23.7078	2.46695	10.264	1.01132
4.04658e-10	6.85491e+08	1.49587e+07	6.27462e+08	1.73127e+06	1.38396e+17	2.28756e+18	9.09284e+17	2.64756e+17	12.2403	0.0161596	1.7053	1.38577e+07	0.664427	0.316126	0.39625	3.9625	3.6e+18	3.84432	63.5435	25.2579	7.35432	10.2649	1.01136
2.055e-10	1.15311e+07	1.63587e+06	1.32113e+09	200469	4318850746577970	4.96996e+17	3.03778e+18	6.09047e+16	12.9925	0.0160171	2.11629	1.39082e+07	0.72232	0.0273489	0.213596	2.13596	3.6e+18	0.119968	13.8054	84.3828	1.6918	10.3024	1.01294
2.18054e-10	4.75257e+08	6.51861e+06	8.52178e+08	1.13684e+06	1.55999e+17	1.66527e+18	1.48831e+18	2.90421e+17	13.9715	0.0179518	2.62587	1.39144e+07	0.483448	0.0279857	0.243722	2.43722	3.6e+18	4.33332	46.2575	41.3419	8.06724	10.307	1.01313
2.10847e-09	4.64053e+08	1.62133e+08	7.0577e+08	4.21263e+06	1.74529e+16	3.36108e+18	1.34141e+17	8.73291e+16	12.6105	0.0228785	2.49536	1.39257e+07	0.592687	0.0618086	2.12711	21.2711	3.6e+18	0.484802	93.3632	3.72614	2.42581	10.3153	1.01348
3.38964e-10	5.2393e+08	6.21592e+06	8.06941e+08	1.06054e+06	1.59208e+17	1.49423e+18	1.69163e+18	2.54939e+17	9.70857	0.0122725	1.40729	1.39463e+07	0.586477	0.156173	0.263269	2.63269	3.6e+18	4.42243	41.5063	46.9896	7.08164	10.3306	1.01413
1.00532e-09	6.19974e+08	4.69365e+07	6.6983e+08	1.58758e+06	1.14118e+17	3.16329e+18	2.15592e+17	1.06995e+17	5.404	0.0147594	3.09049	1.39482e+07	0.460475	0.062729	0.434619	4.34619	3.6e+18	3.16995	87.8693	5.98867	2.97208	10.332	1.01418
6.5235e-10	8.0911e+08	2.68357e+07	5.0569e+08	1.40492e+06	8.61076e+16	2.36436e+18	1.02575e+18	1.2378e+17	14.4041	0.0173988	0.755719	1.39973e+07	0.643604	0.351921	0.75172	7.5172	3.6e+18	2.39188	65.6766	28.4931	3.43833	10.3684	1.01571
2.73394e-10	5.32987e+08	1.15741e+07	7.99473e+08	600582	1.62008e+17	1.88617e+18	1.45395e+18	9.78733e+16	12.0335	0.0224449	2.01125	1.40139e+07	0.458986	0.0306914	0.263191	2.63191	3.6e+18	4.50022	52.3936	40.3875	2.7187	10.3807	1.01623
2.93972e-09	4.02504e+08	1.99312e+08	7.25676e+08	2.1621e+07	7254507697417220	3.15977e+18	9.02071e+16	3.42765e+17	18.8736	0.0214571	2.7365	1.40606e+07	0.633289	0.0240171	4.43866	44.3866	3.6e+18	0.201514	87.7715	2.50575	9.52126	10.4152	1.01767
1.20487e-09	8.73294e+08	8.76793e+07	3.89581e+08	3.01159e+06	8.06006e+16	3.29195e+18	1.14375e+17	1.13071e+17	8.99252	0.0221056	2.82701	1.4107e+07	0.630582	0.341464	0.866787	8.66787	3.6e+18	2.23891	91.4431	3.17707	3.14087	10.4496	1.0191
4.44793e-09	3.50187e+08	2.02979e+08	7.83999e+08	1.71762e+07	9740809031809770	3.2357e+18	8.07517e+16	2.73808e+17	8.08251	0.0141034	2.18276	1.41151e+07	0.744312	0.113709	2.87604	28.7604	3.6e+18	0.270578	89.8806	2.2431	7.60577	10.4556	1.01935
7.78858e-10	3.79053e+08	3.10749e+07	9.42857e+08	1.9067e+06	5.77758e+16	2.81763e+18	5.5171e+17	1.72884e+17	8.42357	0.0141601	2.1942	1.41208e+07	0.735245	0.21523	0.524861	5.24861	3.6e+18	1.60488	78.2675	15.3253	4.80234	10.4599	1.01953
2.42593e-10	3.95328e+08	4.40558e+06	9.5629e+08	836471	1.02707e+17	1.37788e+18	1.8578e+18	2.61613e+17	15.8665	0.01318	2.12184	1.41413e+07	0.579411	0.0801557	0.307928	3.07928	3.6e+18	2.85296	38.2745	51.6055	7.26703	10.4751	1.02016
3.98266e-10	5.37612e+08	2.09984e+07	8.02117e+08	542647	9.84085e+16	2.81841e+18	6.10346e+17	7.28343e+16	13.7171	0.0187072	3.29981	1.41873e+07	0.587871	0.154924	0.437045	4.37045	3.6e+18	2.73357	78.2892	16.9541	2.02317	10.5091	1.02157
6.46731e-10	5.575e+08	4.00364e+07	7.69943e+08	1.66156e+06	9.65264e+16	2.96417e+18	4.1629e+17	1.23017e+17	8.9305	0.0208847	2.85983	1.42693e+07	0.580849	0.147007	0.46205	4.6205	3.6e+18	2.68129	82.338	11.5636	3.41713	10.5699	1.02407
2.76415e-10	5.08551e+08	1.16509e+07	8.48009e+08	1.02292e+06	1.39531e+17	2.27741e+18	9.83109e+17	1.9995e+17	13.1856	0.0185079	3.12059	1.42703e+07	0.7153	0.268891	0.291576	2.91576	3.6e+18	3.87587	63.2614	27.3086	5.55418	10.5706	1.0241
1.22261e-09	1.09354e+09	4.15593e+07	2.35529e+08	2.92898e+06	1.12986e+17	3.11819e+18	1.49061e+17	2.19761e+17	7.91633	0.0109013	1.29239	1.43154e+07	0.676794	0.512544	0.774286	7.74286	3.6e+18	3.13849	86.6165	4.14058	6.10448	10.604	1.02547
1.1447e-09	4.56409e+08	4.70946e+07	8.69208e+08	2.83764e+06	2.5538e+16	2.96383e+18	4.32053e+17	1.78583e+17	15.6126	0.0138812	1.75751	1.43361e+07	0.686042	0.194727	1.42974	14.2974	3.6e+18	0.70939	82.3285	12.0015	4.96063	10.6193	1.0261
3.88013e-10	2.87173e+08	1.66968e+07	1.0708e+09	980639	5.16059e+16	2.20551e+18	1.21335e+18	1.29534e+17	14.3416	0.019511	2.27445	1.43372e+07	0.707918	0.145731	0.445177	4.45177	3.6e+18	1.4335	61.2642	33.7041	3.59817	10.6201	1.02613
9.14322e-10	9.03526e+08	4.71938e+07	4.21084e+08	4.27542e+06	1.27168e+17	3.02279e+18	1.76199e+17	2.73843e+17	7.77077	0.0170757	2.61376	1.43416e+07	0.718869	0.452476	0.568399	5.68399	3.6e+18	3.53244	83.9664	4.89443	7.60675	10.6234	1.02626
5.74599e-10	7.07765e+08	3.78175e+07	6.37189e+08	815445	1.49736e+17	2.71444e+18	6.77298e+17	5.85304e+16	8.22619	0.0242465	1.63728	1.44199e+07	0.738026	0.379718	0.378141	3.78141	3.6e+18	4.15932	75.401	18.8138	1.62584	10.6814	1.02863
6.46128e-10	8.64763e+08	2.25777e+07	4.94437e+08	1.88542e+06	1.01779e+17	2.85642e+18	4.0327e+17	2.38535e+17	13.1498	0.0122332	1.89756	1.44207e+07	0.588281	0.313659	0.679715	6.79715	3.6e+18	2.82721	79.3449	11.2019	6.62596	10.682	1.02865
2.76624e-10	3.38163e+08	4.0562e+06	1.04277e+09	108019	8.28878e+16	8.29682e+17	2.66534e+18	2.20949e+16	14.7484	0.0176733	1.41431	1.44356e+07	0.645624	0.114735	0.326381	3.26381	3.6e+18	2.30244	23.0467	74.0371	0.613746	10.693	1.0291
4.93583e-10	4.91794e+08	1.62336e+07	8.77468e+08	2.14334e+06	8.45434e+16	2.54887e+18	6.30055e+17	3.36529e+17	11.7854	0.0129035	2.82158	1.44621e+07	0.713574	0.251674	0.465365	4.65365	3.6e+18	2.34843	70.802	17.5015	9.34803	10.7127	1.0299
4.57592e-10	2.78715e+08	2.14557e+07	1.08646e+09	1.50791e+06	5.35483e+16	2.37825e+18	1.00106e+18	1.67144e+17	11.3746	0.0197155	2.37177	1.44673e+07	0.72183	0.151379	0.416394	4.16394	3.6e+18	1.48745	66.0624	27.8073	4.64289	10.7165	1.03005
3.92325e-10	6.12793e+08	1.00084e+07	7.65272e+08	1.22931e+06	1.24865e+17	1.88731e+18	1.35601e+18	2.31814e+17	12.5091	0.0135168	1.43849	1.44794e+07	0.509324	0.112083	0.392612	3.92612	3.6e+18	3.46847	52.4253	37.6669	6.43928	10.7255	1.03042
3.381e-10	1.1711e+08	9.18675e+06	1.26347e+09	220264	3.1813e+16	1.47092e+18	2.062e+18	3.52673e+16	10.8878	0.0184725	1.81231	1.44866e+07	0.665925	0.0209022	0.294495	2.94495	3.6e+18	0.883696	40.859	57.2777	0.979646	10.7308	1.03063
1.70712e-09	7.10485e+08	8.53664e+07	5.9567e+08	1.99663e+06	1.06756e+17	3.20553e+18	2.12743e+17	7.49737e+16	3.8985	0.0156	1.64016	1.45234e+07	0.627611	0.247518	0.532417	5.32417	3.6e+18	2.96545	89.0424	5.90953	2.0826	10.7581	1.03173
9.44737e-10	1.09445e+09	6.93403e+07	2.30054e+08	1.62351e+06	1.21617e+17	3.15923e+18	2.45182e+17	7.39692e+16	9.52556	0.0232324	0.993184	1.45437e+07	0.468429	0.287426	0.719932	7.19932	3.6e+18	3.37825	87.7564	6.81061	2.0547	10.7731	1.03234
1.42534e-09	9.3938e+08	9.84559e+07	3.55202e+08	7.32934e+06	8.4106e+16	3.13291e+18	1.49763e+17	2.33223e+17	7.83604	0.0220484	1.664	1.45948e+07	0.540772	0.259632	0.89352	8.9352	3.6e+18	2.33628	87.0252	4.16008	6.47841	10.8109	1.03386
1.311e-09	2.99738e+08	5.69083e+07	1.04642e+09	370467	1.90216e+16	3.088e+18	4.72872e+17	2.01026e+16	12.0196	0.014057	1.68794	1.46267e+07	0.693994	0.120587	1.26062	12.6062	3.6e+18	0.528378	85.7779	13.1353	0.558405	10.8346	1.03481
9.38042e-10	7.74673e+08	7.53241e+07	5.47811e+08	7.20454e+06	4.838e+16	3.06176e+18	1.97016e+17	2.92848e+17	17.0699	0.0262265	2.9642	1.46432e+07	0.707061	0.351736	1.28098	12.8098	3.6e+18	1.34389	85.0488	5.47267	8.13467	10.8468	1.0353
3.55714e-10	2.14969e+08	8.30682e+06	1.18062e+09	1.17291e+06	4.43803e+16	1.8223e+18	1.47601e+18	2.57306e+17	13.6171	0.0128149	2.24863	1.46437e+07	0.607373	0.00929853	0.387504	3.87504	3.6e+18	1.23279	50.6195	41.0003	7.1474	10.8472	1.03532
4.76723e-10	5.04453e+08	1.4087e+07	8.91513e+08	2.21157e+06	1.11097e+17	2.27536e+18	8.56329e+17	3.57217e+17	9.52468	0.0129868	2.18384	1.47187e+07	0.713724	0.254673	0.363251	3.63251	3.6e+18	3.08604	63.2044	23.7869	9.92269	10.9028	1.03754
9.50248e-10	6.83169e+08	4.64827e+07	6.83853e+08	526298	4.63943e+16	3.17985e+18	3.37752e+17	3.60037e+16	15.4962	0.0153832	2.13073	1.47372e+07	0.638082	0.257342	1.17802	11.7802	3.6e+18	1.28873	88.3292	9.38199	1.0001	10.9164	1.03808
4.91327e-10	4.81688e+08	1.99574e+07	9.10541e+08	2.86936e+06	7.88047e+16	2.3517e+18	8.31383e+17	3.38113e+17	12.4406	0.0172724	2.22909	1.47478e+07	0.586274	0.112135	0.488994	4.88994	3.6e+18	2.18902	65.325	23.094	9.39204	10.9243	1.03839
6.30859e-10	2.94184e+08	4.25874e+07	1.07476e+09	4.08519e+06	3.74618e+16	2.84303e+18	4.46792e+17	2.72717e+17	12.448	0.0237447	3.81306	1.47537e+07	0.709353	0.131639	0.628234	6.28234	3.6e+18	1.0406	78.973	12.4109	7.57548	10.9287	1.03857
5.67876e-10	9.98362e+08	4.63018e+07	3.70065e+08	1.38566e+06	1.5392e+17	3.07853e+18	2.75417e+17	9.213e+16	11.4219	0.026485	2.36611	1.47589e+07	0.505633	0.2789	0.5189	5.189	3.6e+18	4.27555	85.5148	7.65047	2.55917	10.9325	1.03872
6.01987e-10	7.22193e+08	3.68067e+07	6.56675e+08	548790	1.13156e+17	3.05024e+18	3.91123e+17	4.54793e+16	10.602	0.020045	2.78901	1.476e+07	0.569699	0.211473	0.510581	5.10581	3.6e+18	3.14323	84.7289	10.8645	1.26331	10.9333	1.03875
6.06788e-10	8.7905e+08	2.18962e+07	5.13452e+08	2.56567e+06	1.15067e+17	2.75109e+18	4.11489e+17	3.22355e+17	12.59	0.0131168	2.05639	1.47677e+07	0.454275	0.175874	0.611158	6.11158	3.6e+18	3.1963	76.4191	11.4303	8.95432	10.9391	1.03898
8.81732e-10	3.86512e+08	3.318e+07	9.96915e+08	1.70795e+06	5.3264e+16	2.86603e+18	5.33175e+17	1.4753e+17	8.22985	0.0131298	2.12057	1.47818e+07	0.540357	0.0154811	0.580522	5.80522	3.6e+18	1.47956	79.612	14.8104	4.09805	10.9495	1.03939
1.18318e-09	7.74922e+08	6.62764e+07	5.78753e+08	2.50085e+06	6.53317e+16	3.28375e+18	1.2701e+17	1.23908e+17	10.0249	0.0170583	3.85125	1.48249e+07	0.620277	0.271953	0.948908	9.48908	3.6e+18	1.81477	91.2153	3.52807	3.44189	10.9814	1.04066
2.71954e-10	1.62527e+08	1.16898e+07	1.24982e+09	544457	6.44932e+16	1.94651e+18	1.49834e+18	9.06598e+16	9.26652	0.0220828	3.06721	1.48471e+07	0.632231	0.00670034	0.201605	2.01605	3.6e+18	1.79148	54.0696	41.6206	2.51833	10.9979	1.04131
1.07721e-09	9.05233e+08	4.31006e+07	4.69956e+08	7.07668e+06	6.12891e+16	2.1285e+18	1.06074e+18	3.49477e+17	13.7112	0.0187979	0.41129	1.48553e+07	0.682568	0.39908	1.18159	11.8159	3.6e+18	1.70247	59.1249	29.4649	9.7077	11.0039	1.04155
3.68547e-10	7.33445e+08	1.13734e+07	6.79003e+08	1.70477e+06	1.75207e+17	2.38164e+18	6.86172e+17	3.56986e+17	11.3585	0.0129575	2.68501	1.4857e+07	0.534038	0.187055	0.334892	3.34892	3.6e+18	4.86687	66.1565	19.0603	9.91627	11.0052	1.0416
1.46776e-09	5.78161e+08	9.91987e+07	7.48005e+08	224778	4.80305e+16	3.27556e+18	2.68992e+17	7422202514969810	8.20122	0.0206332	1.89457	1.48576e+07	0.584381	0.129638	0.962991	9.62991	3.6e+18	1.33418	90.9876	7.47201	0.206172	11.0057	1.04162
7.55645e-10	5.90912e+08	3.11069e+07	8.05143e+08	249628	5.56687e+16	3.15949e+18	3.59488e+17	2.53544e+16	14.0473	0.0130293	2.96395	1.48766e+07	0.628577	0.205971	0.849184	8.49184	3.6e+18	1.54635	87.7636	9.98578	0.704288	11.0197	1.04217
2.64443e-10	3.11627e+08	1.06607e+07	1.10536e+09	951683	1.17423e+17	1.68606e+18	1.646e+18	1.50515e+17	10.0357	0.02391	2.53947	1.4889e+07	0.656243	0.103301	0.21231	2.1231	3.6e+18	3.26176	46.835	45.7222	4.18098	11.0289	1.04253
7.92647e-10	8.67887e+08	3.82068e+07	5.21597e+08	2.63279e+06	1.26369e+17	3.03562e+18	2.28826e+17	2.09182e+17	8.66449	0.0158786	2.87574	1.4907e+07	0.66086	0.366678	0.549431	5.49431	3.6e+18	3.51025	84.3229	6.35628	5.8106	11.0422	1.04306
1.79304e-09	8.81831e+08	1.47233e+08	3.96909e+08	4.46055e+06	3.62824e+16	3.37713e+18	8.42769e+16	1.02313e+17	13.555	0.0243147	2.62659	1.49081e+07	0.511683	0.179434	1.94438	19.4438	3.6e+18	1.00784	93.8091	2.34103	2.84202	11.0431	1.04309
3.68667e-09	3.57825e+08	2.03623e+08	8.59895e+08	9.26523e+06	6688978113526850	3.35883e+18	8.16453e+16	1.52833e+17	14.5103	0.0164439	2.8568	1.49099e+07	0.712455	0.094361	4.27958	42.7958	3.6e+18	0.185805	93.3009	2.26792	4.24537	11.0444	1.04314
3.68537e-10	4.21722e+08	9.62782e+06	9.99082e+08	1.24291e+06	9.40201e+16	2.29452e+18	9.15242e+17	2.96213e+17	12.1709	0.0113856	2.96199	1.4921e+07	0.66134	0.16184	0.358835	3.58835	3.6e+18	2.61167	63.7368	25.4234	8.22814	11.0526	1.04347
8.09932e-10	8.70089e+08	5.76837e+07	5.03703e+08	3.49283e+06	7.69037e+16	3.09996e+18	2.35433e+17	1.87707e+17	13.9691	0.0229747	2.64154	1.49554e+07	0.691148	0.387884	0.90512	9.0512	3.6e+18	2.13621	86.1099	6.53981	5.21407	11.0781	1.04446
3.76839e-10	1.34477e+07	1.51727e+07	1.40709e+09	73708.3	3632924486080510	2.26069e+18	1.32469e+18	1.09823e+16	9.82279	0.0178101	2.8187	1.49638e+07	0.746772	0.0473976	0.296129	2.96129	3.6e+18	0.100915	62.797	36.797	0.305065	11.0843	1.04471
3.77224e-10	4.78878e+08	1.26148e+07	9.47657e+08	1.04545e+06	1.47946e+17	1.94871e+18	1.34184e+18	1.61499e+17	8.58067	0.0171606	1.87219	1.50099e+07	0.478964	0.00523366	0.258947	2.58947	3.6e+18	4.10962	54.1309	37.2733	4.4861	11.1184	1.04604
1.58595e-09	6.60419e+08	8.36318e+07	6.8996e+08	7.1567e+06	2.97073e+16	2.82591e+18	5.02559e+17	2.41824e+17	14.0174	0.0186606	0.865661	1.502e+07	0.48164	0.0590791	1.77847	17.7847	3.6e+18	0.825203	78.4975	13.96	6.71734	11.1259	1.04634
2.025e-09	8.76517e+08	8.8641e+07	4.73478e+08	3.12838e+06	6.03516e+16	3.29449e+18	1.28889e+17	1.16271e+17	7.1721	0.0132868	1.81409	1.50262e+07	0.500729	0.187487	1.16188	11.6188	3.6e+18	1.67643	91.5136	3.58025	3.22976	11.1305	1.04652
6.79679e-10	5.4711e+08	4.15953e+07	8.50338e+08	3.20777e+06	5.66067e+16	2.89685e+18	4.23145e+17	2.23401e+17	14.2201	0.0211259	2.95664	1.50313e+07	0.749333	0.293896	0.773209	7.73209	3.6e+18	1.57241	80.468	11.754	6.20558	11.1343	1.04666
3.09939e-10	3.17698e+08	9.52324e+06	1.11578e+09	145975	9.93875e+16	1.8649e+18	1.60712e+18	2.85858e+16	10.3135	0.016476	2.24004	1.50407e+07	0.619801	0.0700384	0.255725	2.55725	3.6e+18	2.76076	51.8029	44.6423	0.79405	11.1412	1.04693
4.89223e-10	9.17e+07	2.40951e+07	1.32747e+09	697722	2.66621e+16	2.48319e+18	1.01825e+18	7.19055e+16	7.03021	0.0198341	2.6648	1.50491e+07	0.712301	0.0464661	0.275147	2.75147	3.6e+18	0.740614	68.9774	28.2846	1.99738	11.1475	1.04718
1.80452e-09	2.84747e+08	1.0974e+08	1.05088e+09	590312	1.2546e+16	3.34586e+18	2.23594e+17	1.79979e+16	12.5774	0.0181759	2.60453	1.50699e+07	0.607204	0.00237145	1.8157	18.157	3.6e+18	0.3485	92.9406	6.21096	0.499943	11.1629	1.04778
7.16715e-10	2.30256e+07	2.64261e+07	1.39441e+09	4.21972e+06	3042428815672190	2.032e+18	1.24049e+18	3.2447e+17	10.5595	0.0181452	1.56839	1.50921e+07	0.7093	0.00369145	0.605452	6.05452	3.6e+18	0.0845119	56.4445	34.4579	9.01307	11.1793	1.04841
4.00685e-10	1.8619e+08	1.60249e+07	1.24668e+09	601932	3.37031e+16	2.10614e+18	1.38104e+18	7.91116e+16	13.7874	0.0189891	2.25292	1.51068e+07	0.737465	0.120345	0.441953	4.41953	3.6e+18	0.936197	58.5039	38.3623	2.19754	11.1902	1.04884
1.8313e-09	9.49637e+08	1.26433e+08	3.63142e+08	1.0806e+07	4.81666e+16	3.21263e+18	6.46218e+16	2.74578e+17	10.766	0.0214901	3.06858	1.51122e+07	0.718066	0.411409	1.57725	15.7725	3.6e+18	1.33796	89.2398	1.79505	7.62718	11.1942	1.04899
4.16403e-10	5.30906e+08	1.24681e+07	9.05586e+08	1.6266e+06	1.24589e+17	2.36374e+18	8.03291e+17	3.08375e+17	10.2335	0.0126674	2.70734	1.51182e+07	0.614334	0.163223	0.3409	3.409	3.6e+18	3.46082	65.6596	22.3137	8.56596	11.1986	1.04916
3.26878e-10	3.82688e+08	9.04989e+06	1.06022e+09	327308	1.2608e+17	1.98519e+18	1.41693e+18	7.17987e+16	9.28563	0.0139462	2.28909	1.51359e+07	0.531801	0.0123104	0.242822	2.42822	3.6e+18	3.50223	55.1443	39.3591	1.99441	11.2117	1.04967
5.62363e-10	7.02568e+08	3.49079e+07	7.12657e+08	2.4813e+06	9.5542e+16	2.90792e+18	3.89839e+17	2.06699e+17	13.0761	0.0213464	3.25071	1.51393e+07	0.568278	0.189692	0.58828	5.8828	3.6e+18	2.65394	80.7755	10.8289	5.74164	11.2143	1.04977
6.31844e-10	4.35174e+08	3.87183e+07	9.78306e+08	2.33338e+06	3.90584e+16	2.69989e+18	6.98336e+17	1.62711e+17	17.6335	0.0226965	2.21718	1.51593e+07	0.515327	0.00642605	0.891331	8.91331	3.6e+18	1.08496	74.9971	19.3982	4.51975	11.2291	1.05034
7.14901e-10	6.29543e+08	5.8275e+07	7.64978e+08	2.0791e+06	5.54219e+16	2.97727e+18	4.61084e+17	1.06221e+17	15.8891	0.027379	2.32072	1.51629e+07	0.679279	0.256861	0.908728	9.08728	3.6e+18	1.5395	82.702	12.8079	2.95059	11.2317	1.05045
2.54348e-10	4.12627e+07	765807	1.41312e+09	917951	1.34538e+16	1.43443e+17	3.27116e+18	1.7194e+17	12.0583	0.02099	1.69844	1.51753e+07	0.684024	0.00212128	0.24536	2.4536	3.6e+18	0.373716	3.98452	90.8656	4.77612	11.241	1.0508
2.63011e-10	4.60593e+08	1.82327e+07	9.76046e+08	1.2389e+06	1.46421e+17	2.02499e+18	1.29099e+18	1.37596e+17	11.9602	0.0342338	2.87456	1.51757e+07	0.699634	0.212212	0.251654	2.51654	3.6e+18	4.06726	56.2497	35.861	3.82212	11.2413	1.05082
2.74758e-10	7.49152e+08	1.64391e+07	6.91332e+08	767807	1.39725e+17	2.18233e+18	1.17602e+18	1.01928e+17	19.514	0.0274162	2.13954	1.51922e+07	0.552296	0.204633	0.428929	4.28929	3.6e+18	3.88125	60.6202	32.6672	2.83134	11.2535	1.05129
4.79214e-10	5.65322e+08	1.61978e+07	8.76166e+08	419578	8.23647e+16	2.57699e+18	8.73894e+17	6.67527e+16	14.3227	0.0131164	2.09218	1.51965e+07	0.74856	0.313185	0.549091	5.49091	3.6e+18	2.28791	71.583	24.2748	1.85424	11.2567	1.05141
5.64528e-10	2.37142e+08	2.01318e+07	1.20358e+09	1.70311e+06	3.40463e+16	2.6755e+18	6.64111e+17	2.26342e+17	12.3382	0.0133288	3.21033	1.52429e+07	0.678928	0.0821783	0.557222	5.57222	3.6e+18	0.945732	74.3195	18.4475	6.28728	11.2911	1.05273
2.35111e-10	5.49692e+08	5.04013e+06	9.07381e+08	855875	1.49356e+17	1.12337e+18	2.13651e+18	1.90762e+17	15.6539	0.019083	1.80639	1.52472e+07	0.507758	0.0675335	0.294433	2.94433	3.6e+18	4.14878	31.2047	59.3476	5.29894	11.2942	1.05286
3.38278e-10	7.31115e+07	1.02942e+07	1.38151e+09	872158	2.89262e+16	1.42296e+18	2.02755e+18	1.20558e+17	7.47172	0.0213858	2.01423	1.52766e+07	0.688042	0.0177257	0.202202	2.02202	3.6e+18	0.803505	39.5268	56.3209	3.34884	11.316	1.05369
6.79433e-10	3.20315e+08	3.2536e+07	1.11243e+09	919663	3.77602e+16	2.64659e+18	8.40843e+17	7.48086e+16	12.4852	0.0180938	1.94721	1.52809e+07	0.727382	0.16666	0.678629	6.78629	3.6e+18	1.0489	73.5163	23.3568	2.07802	11.3192	1.05382
4.17916e-10	6.09947e+08	6.0897e+06	8.51612e+08	884813	1.72084e+17	2.33226e+18	7.56789e+17	3.38869e+17	8.48131	0.00624785	2.69264	1.53052e+07	0.548288	0.135363	0.283558	2.83558	3.6e+18	4.78011	64.7849	21.0219	9.41304	11.3372	1.0545
3.70765e-09	6.94578e+08	2.64414e+08	5.00247e+08	9.72982e+06	1.26654e+16	3.42172e+18	3.97017e+16	1.25911e+17	14.7912	0.0208421	3.39841	1.53097e+07	0.531452	0.0482018	4.38724	43.8724	3.6e+18	0.351817	95.0478	1.10283	3.49753	11.3405	1.05463
3.89077e-09	7.74358e+08	3.27076e+08	3.62181e+08	5.52599e+06	1.81962e+16	3.48298e+18	3.99799e+16	5.88455e+16	10.9377	0.0241358	2.32835	1.53115e+07	0.732849	0.270708	3.40449	34.0449	3.6e+18	0.505449	96.7494	1.11055	1.6346	11.3419	1.05468
3.41682e-09	5.59251e+08	1.93533e+08	7.09498e+08	1.14396e+07	1.29252e+16	3.30143e+18	9.05005e+16	1.95145e+17	12.6634	0.0171566	2.29445	1.53593e+07	0.699283	0.174839	3.46148	34.6148	3.6e+18	0.359032	91.7064	2.5139	5.42068	11.3772	1.05604
3.63737e-10	6.39897e+08	2.00298e+07	8.14364e+08	1.74433e+06	1.22831e+17	2.54045e+18	7.15476e+17	2.2124e+17	14.3223	0.021676	3.12922	1.53834e+07	0.587479	0.180765	0.416765	4.16765	3.6e+18	3.41198	70.5681	19.8743	6.14555	11.3951	1.05672
5.64974e-10	7.93006e+08	3.27877e+07	6.49933e+08	600005	1.33099e+17	2.83935e+18	5.75587e+17	5.19593e+16	10.5457	0.0204392	1.99862	1.53864e+07	0.504258	0.167112	0.476643	4.76643	3.6e+18	3.69718	78.871	15.9885	1.44331	11.3974	1.0568
5.08554e-10	8.06027e+08	2.92967e+07	6.43015e+08	104793	1.15231e+17	2.92658e+18	5.4772e+17	1.04682e+16	13.7545	0.0196844	2.30847	1.54085e+07	0.659595	0.330164	0.559592	5.59592	3.6e+18	3.20085	81.2939	15.2144	0.290785	11.4137	1.05743
2.92901e-10	3.58148e+08	8.03098e+06	1.11541e+09	300724	8.35841e+16	2.18819e+18	1.24629e+18	8.19376e+16	14.6291	0.0125304	3.05558	1.54444e+07	0.650583	0.116314	0.34279	3.4279	3.6e+18	2.32178	60.783	34.6192	2.27605	11.4403	1.05844
3.09041e-10	3.60248e+08	1.66548e+07	1.10529e+09	1.26566e+06	1.06613e+17	2.16354e+18	1.16543e+18	1.64415e+17	10.9339	0.0249092	3.06883	1.54608e+07	0.749462	0.211315	0.270321	2.70321	3.6e+18	2.96148	60.0983	32.3732	4.56707	11.4524	1.0589
6.5569e-10	6.81431e+08	3.04069e+07	7.69201e+08	3.82396e+06	1.25185e+17	2.49087e+18	6.70688e+17	3.13252e+17	8.30178	0.0186175	1.74912	1.54754e+07	0.693652	0.297709	0.435472	4.35472	3.6e+18	3.47736	69.191	18.6302	8.70145	11.4632	1.05931
7.02646e-10	6.779e+08	3.03311e+07	7.74426e+08	3.51722e+06	1.1581e+17	2.51239e+18	6.80464e+17	2.91338e+17	8.33069	0.0171817	1.61971	1.5489e+07	0.523158	0.125786	0.468282	4.68282	3.6e+18	3.21696	69.7885	18.9018	8.09273	11.4734	1.05969
1.18186e-09	9.53693e+08	9.246e+07	4.30935e+08	1.00855e+07	7.57662e+16	3.04186e+18	1.50569e+17	3.31804e+17	10.6504	0.0257187	2.42164	1.54995e+07	0.659146	0.358249	1.00699	10.0699	3.6e+18	2.10462	84.4961	4.18247	9.21678	11.4811	1.05998
9.83397e-10	1.05338e+09	5.56173e+07	3.75092e+08	4.66522e+06	1.18157e+17	3.04666e+18	1.79627e+17	2.55556e+17	9.06564	0.0185634	2.12343	1.5516e+07	0.452892	0.220429	0.71321	7.1321	3.6e+18	3.28214	84.6295	4.98964	7.09878	11.4933	1.06045
9.67208e-10	3.35593e+08	8.16073e+07	1.06878e+09	3.40871e+06	2.33196e+16	3.01073e+18	4.40194e+17	1.25757e+17	14.8789	0.0280244	2.5103	1.55226e+07	0.704762	0.127088	1.15128	11.5128	3.6e+18	0.647766	83.6314	12.2276	3.49325	11.4982	1.06063
6.08086e-10	5.67361e+08	2.94286e+07	8.91611e+08	3.20572e+06	1.18657e+17	2.4636e+18	7.49377e+17	2.68365e+17	7.86323	0.0196442	1.95664	1.55457e+07	0.479822	0.0302863	0.382521	3.82521	3.6e+18	3.29603	68.4334	20.816	7.45457	11.5153	1.06128
5.11871e-10	2.88063e+08	2.54025e+07	1.17868e+09	543570	8.3149e+16	2.34078e+18	1.12599e+18	5.00886e+16	6.76816	0.021201	2.04505	1.5557e+07	0.741389	0.166279	0.277154	2.77154	3.6e+18	2.30969	65.0216	31.2774	1.39135	11.5237	1.06159
5.80368e-10	4.41696e+08	2.65748e+07	1.02481e+09	1.52173e+06	1.35347e+17	2.02847e+18	1.32003e+18	1.16155e+17	5.62302	0.0225735	1.33769	1.55769e+07	0.572721	0.0674694	0.261074	2.61074	3.6e+18	3.75965	56.3464	36.6675	3.22652	11.5384	1.06215
6.38665e-10	9.16818e+08	4.25257e+07	5.32614e+08	4.24417e+06	1.27232e+17	2.8425e+18	3.46579e+17	2.83688e+17	11.2827	0.0234249	2.40623	1.55936e+07	0.745491	0.452269	0.576469	5.76469	3.6e+18	3.53423	78.9584	9.62719	7.88023	11.5508	1.06261
2.06488e-09	1.04724e+09	1.62654e+08	2.78777e+08	8.9183e+06	4.58458e+16	3.32362e+18	4.82972e+16	1.82234e+17	11.0625	0.0237005	2.79537	1.5608e+07	0.732467	0.448533	1.82741	18.2741	3.6e+18	1.27349	92.3229	1.34159	5.06205	11.5615	1.06301
8.80663e-10	1.7739e+08	4.84112e+07	1.26799e+09	4.81749e+06	1.15872e+16	2.27767e+18	1.08409e+18	2.26655e+17	17.3837	0.0241349	1.32814	1.56187e+07	0.713625	0.0713226	1.22473	12.2473	3.6e+18	0.321867	63.2686	30.1136	6.29597	11.5694	1.06331
4.22464e-10	5.45118e+08	1.06428e+07	9.4081e+08	2.23406e+06	1.21598e+17	1.54987e+18	1.6032e+18	3.25336e+17	10.6114	0.0162545	1.38907	1.56207e+07	0.509262	0.0565193	0.358636	3.58636	3.6e+18	3.37772	43.0519	44.5333	9.03711	11.5709	1.06337
4.30197e-10	9.44367e+08	1.75708e+07	5.36539e+08	2.00268e+06	1.62888e+17	2.69309e+18	4.37075e+17	3.06951e+17	13.4767	0.0151662	2.85351	1.56381e+07	0.588116	0.319169	0.463811	4.63811	3.6e+18	4.52467	74.8079	12.141	8.52641	11.5838	1.06385
4.7325e-10	9.34794e+08	2.98152e+07	5.35759e+08	805863	1.53955e+17	2.83349e+18	5.3597e+17	7.65853e+16	12.8301	0.0222344	2.11222	1.56454e+07	0.476503	0.200241	0.48575	4.8575	3.6e+18	4.27653	78.7081	14.8881	2.12737	11.5892	1.06405
1.25487e-09	4.22436e+08	1.01837e+08	9.69865e+08	9.79599e+06	4.17559e+16	2.81423e+18	4.73309e+17	2.70709e+17	8.06203	0.0288368	1.63293	1.56741e+07	0.677762	0.122159	0.809343	8.09343	3.6e+18	1.15989	78.1729	13.1475	7.5197	11.6105	1.06485
4.95315e-10	4.46563e+08	2.62211e+07	1.0278e+09	3.42395e+06	9.32017e+16	2.37997e+18	8.1605e+17	3.10776e+17	9.67335	0.0222432	2.54279	1.56749e+07	0.623753	0.116769	0.383309	3.83309	3.6e+18	2.58894	66.1103	22.668	8.63267	11.611	1.06487
5.17684e-10	1.172e+09	3.80254e+07	2.9418e+08	204424	1.7345e+17	3.20697e+18	2.02336e+17	1.72407e+16	13.0523	0.0229041	2.8085	1.56791e+07	0.681391	0.512506	0.540558	5.40558	3.6e+18	4.81807	89.0826	5.62045	0.478907	11.6142	1.06499
6.76325e-10	6.23798e+08	3.70379e+07	8.46908e+08	150251	8.8295e+16	2.78448e+18	7.15932e+17	1.12957e+16	10.4461	0.0196674	1.74908	1.57154e+07	0.737394	0.313238	0.565195	5.65195	3.6e+18	2.45264	77.3466	19.887	0.31377	11.6411	1.06599
4.03391e-10	7.15973e+08	2.14193e+07	7.73838e+08	2.90108e+06	1.26395e+17	2.34818e+18	8.07381e+17	3.18043e+17	14.0423	0.0226125	2.37599	1.57804e+07	0.615203	0.234018	0.453164	4.53164	3.6e+18	3.51098	65.2273	22.4272	8.83452	11.6892	1.06778
6.54796e-10	7.4266e+08	3.81005e+07	7.33496e+08	99358.3	1.13004e+17	3.07134e+18	4.07642e+17	8009434863381610	10.0367	0.0189451	2.74797	1.57828e+07	0.70264	0.331941	0.525759	5.25759	3.6e+18	3.13899	85.3151	11.3234	0.222484	11.6909	1.06785
7.00233e-10	1.10566e+09	4.83366e+07	3.58587e+08	2.47176e+06	1.47849e+17	3.05684e+18	2.38993e+17	1.56316e+17	10.6797	0.0225819	2.14273	1.57901e+07	0.724373	0.513921	0.598265	5.98265	3.6e+18	4.10692	84.9123	6.6387	4.34211	11.6963	1.06805
3.08221e-10	5.23187e+08	8.27136e+06	9.82983e+08	986367	1.64132e+17	1.94912e+18	1.25432e+18	2.32434e+17	10.3419	0.0137682	2.54259	1.57939e+07	0.664327	0.201496	0.255007	2.55007	3.6e+18	4.55923	54.1421	34.8422	6.45649	11.6992	1.06816
3.94584e-10	3.33183e+08	1.28512e+07	1.16764e+09	2.09481e+06	6.82292e+16	1.84118e+18	1.39047e+18	3.00121e+17	12.3758	0.0176892	2.12817	1.57975e+07	0.714769	0.160795	0.390663	3.90663	3.6e+18	1.89526	51.1438	38.6243	8.3367	11.7018	1.06825
1.42979e-09	8.21658e+08	8.96669e+07	6.00766e+08	5.36146e+06	5.06421e+16	3.19142e+18	1.67117e+17	1.90824e+17	11.3477	0.0196507	2.51428	1.5815e+07	0.7251	0.363504	1.29799	12.9799	3.6e+18	1.40672	88.6505	4.64215	5.30068	11.7148	1.06874
8.64391e-10	5.58023e+07	5.73642e+07	1.40378e+09	1.11295e+06	9974222383539880	2.77312e+18	7.63104e+17	5.38026e+16	6.47236	0.0239311	2.12817	1.58214e+07	0.722473	0.0257345	0.447572	4.47572	3.6e+18	0.277062	77.0311	21.1973	1.49452	11.7195	1.06891
1.28809e-09	5.58471e+08	7.13773e+07	8.82759e+08	6.06398e+06	4.17563e+16	3.06217e+18	2.3592e+17	2.60152e+17	10.3833	0.0180961	2.90491	1.58277e+07	0.56787	0.0902521	1.06996	10.6996	3.6e+18	1.1599	85.0603	6.55332	7.22644	11.7242	1.06909
4.22738e-10	4.54436e+08	2.7358e+07	1.03408e+09	3.72186e+06	1.51783e+17	2.33164e+18	7.99376e+17	3.17203e+17	7.08236	0.0277557	3.06007	1.58373e+07	0.571625	0.0654252	0.239518	2.39518	3.6e+18	4.2162	64.7677	22.2049	8.8112	11.7314	1.06935
2.80572e-09	9.48182e+08	1.48254e+08	4.21861e+08	1.34293e+06	4.67101e+16	3.46488e+18	5.7019e+16	3.13859e+16	7.23496	0.0152501	2.63697	1.58378e+07	0.669788	0.350864	1.62394	16.2394	3.6e+18	1.2975	96.2468	1.58386	0.871831	11.7317	1.06936
1.24261e-09	9.94765e+08	8.28224e+07	4.36615e+08	7.86936e+06	5.84318e+16	3.12304e+18	1.21791e+17	2.96735e+17	13.7005	0.021342	2.885	1.58632e+07	0.620307	0.33598	1.36195	13.6195	3.6e+18	1.62311	86.7512	3.38309	8.24265	11.7505	1.07006
4.82791e-10	1.87503e+08	2.68661e+07	1.30662e+09	2.09736e+06	4.5017e+16	2.20157e+18	1.18154e+18	1.71871e+17	8.62727	0.0252762	2.29056	1.58738e+07	0.71359	0.086896	0.333214	3.33214	3.6e+18	1.25047	61.1548	32.8205	4.77419	11.7583	1.07035
1.59925e-09	1.22078e+09	4.52444e+07	2.53046e+08	4.65741e+06	4.47722e+16	3.15807e+18	7.20701e+16	3.25088e+17	17.0495	0.00895833	2.19548	1.58804e+07	0.595642	0.433106	2.18132	21.8132	3.6e+18	1.24367	87.7241	2.00195	9.03023	11.7633	1.07053
2.34138e-10	5.09648e+08	1.75833e+06	1.01374e+09	598197	1.42545e+17	3.94261e+17	2.92906e+18	1.34131e+17	15.2703	0.0190477	1.47817	1.59014e+07	0.644203	0.17649	0.286029	2.86029	3.6e+18	3.95957	10.9517	81.3629	3.72586	11.7788	1.0711
1.78259e-10	2.54324e+08	2.4487e+06	1.26933e+09	512179	9.99017e+16	9.54913e+17	2.34545e+18	1.99733e+17	14.2811	0.0143853	3.03596	1.59105e+07	0.749138	0.164099	0.203659	2.03659	3.6e+18	2.77505	26.5254	65.1514	5.54815	11.7856	1.07135
6.68894e-10	5.96889e+08	3.38833e+07	8.96834e+08	3.0854e+06	1.33068e+17	2.60607e+18	6.23555e+17	2.37308e+17	6.70598	0.0194376	2.15021	1.5953e+07	0.453147	0.00929876	0.358847	3.58847	3.6e+18	3.69634	72.3908	17.321	6.59188	11.817	1.07251
3.79083e-10	2.89384e+08	1.347e+07	1.22875e+09	752359	6.36907e+16	2.03114e+18	1.39172e+18	1.13448e+17	11.9857	0.0174941	2.32904	1.59704e+07	0.586831	0.0130617	0.363487	3.63487	3.6e+18	1.76919	56.4207	38.6588	3.15134	11.8299	1.07298
2.83889e-09	7.35389e+08	1.8019e+08	5.99385e+08	1.79767e+07	2.33389e+16	3.17333e+18	8.67416e+16	3.16588e+17	11.0991	0.0200017	2.43406	1.59765e+07	0.561245	0.10543	2.52073	25.2073	3.6e+18	0.648303	88.1481	2.40949	8.79412	11.8344	1.07315
3.89876e-10	3.95344e+08	1.37601e+07	1.12441e+09	21487.7	1.0307e+17	2.21251e+18	1.28097e+18	3455031229189560	9.83822	0.0159518	2.25145	1.59827e+07	0.589841	0.0653322	0.306855	3.06855	3.6e+18	2.86305	61.4586	35.5824	0.0959731	11.839	1.07332
1.10091e-09	4.94485e+08	3.66994e+07	9.99989e+08	3.1347e+06	4.64697e+16	2.95892e+18	3.41877e+17	2.52737e+17	9.66565	0.0112661	2.65689	1.59907e+07	0.554967	0.0627116	0.851281	8.51281	3.6e+18	1.29083	82.1921	9.49659	7.02048	11.845	1.07353
2.39381e-09	4.85415e+08	1.54559e+08	8.79271e+08	1.6806e+07	3.60796e+16	3.04853e+18	1.83909e+17	3.31483e+17	5.62034	0.0211794	1.99724	1.60089e+07	0.589447	0.0301519	1.07632	10.7632	3.6e+18	1.00221	84.6813	5.1086	9.20787	11.8584	1.07403
2.15265e-09	7.7732e+08	1.05573e+08	6.47811e+08	6.93317e+06	3.80433e+16	3.21142e+18	1.39638e+17	2.109e+17	9.49177	0.0152715	2.15512	1.60254e+07	0.46637	0.0721073	1.6346	16.346	3.6e+18	1.05676	89.2061	3.87882	5.85832	11.8707	1.07448
3.07662e-10	7.62368e+08	6.50033e+06	7.69164e+08	1.04686e+06	1.74098e+17	1.73156e+18	1.41548e+18	2.78863e+17	14.233	0.0122018	1.76621	1.60404e+07	0.452964	0.0958149	0.350317	3.50317	3.6e+18	4.83605	48.099	39.3188	7.74619	11.8818	1.07488
3.09321e-10	5.59647e+08	9.09043e+06	9.69596e+08	1.25712e+06	8.84542e+16	1.98783e+18	1.24882e+18	2.74899e+17	20.4544	0.0147842	2.51005	1.60458e+07	0.699316	0.248643	0.506158	5.06158	3.6e+18	2.45706	55.2174	34.6894	7.63608	11.8858	1.07503
3.90266e-10	7.06636e+08	2.06291e+07	8.1209e+08	276680	1.77367e+17	2.55235e+18	8.36049e+17	3.42325e+16	10.2085	0.0207099	2.48892	1.60462e+07	0.574536	0.188029	0.318722	3.18722	3.6e+18	4.92687	70.8986	23.2236	0.950902	11.8861	1.07504
1.48176e-09	5.11997e+08	6.49433e+07	9.57799e+08	5.01061e+06	6.97069e+16	2.95739e+18	3.44725e+17	2.28174e+17	4.95694	0.01482	1.8751	1.60474e+07	0.503494	0.00557567	0.5876	5.876	3.6e+18	1.9363	82.1498	9.5757	6.33816	11.887	1.07507
2.67025e-10	5.28376e+08	4.29823e+06	1.00726e+09	414937	1.61382e+17	1.01896e+18	2.32129e+18	9.83671e+16	12.2612	0.0157972	1.62501	1.60536e+07	0.532014	0.0699768	0.261925	2.61925	3.6e+18	4.48284	28.3044	64.4803	2.73242	11.8916	1.07524
9.08545e-10	6.68539e+08	4.19991e+07	8.25732e+08	4.80741e+06	1.4446e+17	2.76082e+18	3.78701e+17	3.16016e+17	5.0937	0.0167439	2.39992	1.60613e+07	0.514125	0.0956299	0.370228	3.70228	3.6e+18	4.01278	76.6895	10.5195	8.77822	11.8972	1.07545
4.84768e-10	1.95094e+08	9.72743e+06	1.33711e+09	1.31997e+06	3.40431e+16	1.85464e+18	1.45965e+18	2.51667e+17	11.8218	0.0108194	1.88966	1.60839e+07	0.633925	0.0169836	0.458465	4.58465	3.6e+18	0.945641	51.5177	40.5459	6.99074	11.914	1.07606
1.94792e-09	9.75999e+08	1.69211e+08	3.83919e+08	1.41345e+07	4.21112e+16	3.21704e+18	7.21234e+16	2.68724e+17	11.8982	0.0270023	2.7327	1.6084e+07	0.598119	0.259447	1.85414	18.5414	3.6e+18	1.16976	89.3623	2.00343	7.46455	11.9141	1.07606
1.07025e-09	3.8342e+08	7.32766e+07	1.0838e+09	3.74162e+06	3.3146e+16	2.8541e+18	5.67023e+17	1.45735e+17	10.8083	0.0239889	1.78592	1.60942e+07	0.677208	0.11934	0.925409	9.25409	3.6e+18	0.920722	79.2805	15.7506	4.04818	11.9216	1.07634
9.84049e-10	3.87047e+08	5.01312e+07	1.10566e+09	1.78324e+06	2.9345e+16	2.67758e+18	7.9783e+17	9.52456e+16	13.4033	0.019026	1.4083	1.60982e+07	0.59638	0.0512777	1.05516	10.5516	3.6e+18	0.815139	74.3772	22.1619	2.64571	11.9246	1.07644
9.23186e-10	9.68215e+08	6.0667e+07	5.16615e+08	678539	8.81588e+16	3.23853e+18	2.37089e+17	3.62218e+16	11.8964	0.0202916	2.36029	1.61144e+07	0.616615	0.332366	0.87861	8.7861	3.6e+18	2.44886	89.9592	6.58581	1.00616	11.9366	1.07688
5.60061e-10	5.97301e+08	2.27769e+07	9.25599e+08	731735	1.43248e+17	2.62281e+18	7.49681e+17	8.42608e+16	7.4451	0.0155058	2.20451	1.61168e+07	0.742677	0.303863	0.333577	3.33577	3.6e+18	3.97911	72.8559	20.8245	2.34058	11.9384	1.07695
4.73914e-10	3.25794e+08	1.69045e+07	1.20726e+09	2.56769e+06	6.63436e+16	1.96307e+18	1.27241e+18	2.98177e+17	10.362	0.0181706	2.00205	1.61806e+07	0.717017	0.154118	0.392857	3.92857	3.6e+18	1.84288	54.5296	35.3448	8.2827	11.9856	1.07866
6.64582e-10	3.71456e+08	3.62133e+07	1.14638e+09	1.06483e+06	4.57246e+16	2.96196e+18	5.05224e+17	8.70944e+16	12.2239	0.0183968	3.41426	1.62076e+07	0.702344	0.155164	0.649902	6.49902	3.6e+18	1.27013	82.2766	14.034	2.41929	12.0056	1.07938
5.03815e-10	5.35392e+08	1.61089e+07	1.00503e+09	241870	9.40202e+16	2.55545e+18	9.12165e+17	3.83692e+16	11.3026	0.012512	2.18694	1.62249e+07	0.710366	0.245055	0.455555	4.55555	3.6e+18	2.61167	70.9846	25.3379	1.06581	12.0184	1.07985
5.17054e-10	5.91976e+08	2.71497e+07	9.38362e+08	279108	1.04061e+17	2.74541e+18	7.22308e+17	2.82238e+16	11.0022	0.0191259	2.51253	1.62352e+07	0.518004	0.0740174	0.4551	4.551	3.6e+18	2.89058	76.2613	20.0641	0.783993	12.0261	1.08012
6.80599e-10	6.57249e+08	1.9873e+07	8.81256e+08	785006	9.02424e+16	2.72336e+18	6.78823e+17	1.07576e+17	10.7011	0.0107218	1.90745	1.62498e+07	0.505852	0.092762	0.582653	5.82653	3.6e+18	2.50673	75.6489	18.8562	2.98821	12.0369	1.08051
2.71683e-10	5.71786e+08	3.68243e+06	9.86337e+08	298285	1.46512e+17	7.66102e+17	2.62533e+18	6.20561e+16	14.3647	0.0176923	1.38286	1.62804e+07	0.525951	0.0804399	0.312211	3.12211	3.6e+18	4.06979	21.2806	72.9258	1.72378	12.0595	1.08133
1.26298e-09	9.90945e+08	6.77131e+07	5.03461e+08	4.08468e+06	7.89289e+16	3.1073e+18	2.26331e+17	1.87443e+17	9.94067	0.0172541	1.76127	1.63231e+07	0.589098	0.302215	1.00439	10.0439	3.6e+18	2.19247	86.3138	6.28696	5.20674	12.0912	1.08247
1.69225e-10	4.40045e+08	640090	1.12532e+09	389768	1.67272e+17	2.05881e+17	3.10148e+18	1.25366e+17	15.5457	0.0183722	2.14409	1.63251e+07	0.560245	0.0560983	0.210457	2.10457	3.6e+18	4.64644	5.71891	86.1523	3.4824	12.0927	1.08252
1.52234e-10	4.56072e+08	192070	1.10987e+09	393044	1.5913e+17	7.22556e+16	3.22075e+18	1.47861e+17	18.8265	0.0174613	2.26361	1.63264e+07	0.669732	0.172883	0.229282	2.29282	3.6e+18	4.42028	2.0071	89.4654	4.10724	12.0937	1.08256
6.3333e-10	7.15137e+08	3.10411e+07	8.2598e+08	2.11983e+06	1.14304e+17	2.84023e+18	4.51505e+17	1.93962e+17	9.87863	0.0172566	2.88853	1.64073e+07	0.625885	0.229928	0.500514	5.00514	3.6e+18	3.17512	78.8952	12.5418	5.38783	12.1535	1.0847
4.78718e-10	6.81753e+08	1.82167e+07	8.73341e+08	1.93892e+06	1.60151e+17	2.05069e+18	1.17089e+18	2.18268e+17	8.89237	0.0185562	1.55807	1.64174e+07	0.516512	0.110274	0.340555	3.40555	3.6e+18	4.44863	56.9636	32.5248	6.063	12.161	1.08497
3.78749e-10	2.62005e+08	8.225e+06	1.30382e+09	1.33495e+06	6.27049e+16	1.94319e+18	1.27872e+18	3.15386e+17	11.032	0.0111756	2.6921	1.64188e+07	0.658535	0.0701327	0.33427	3.3427	3.6e+18	1.7418	53.9774	35.5201	8.76072	12.1621	1.08501
4.44721e-10	6.29349e+08	1.50181e+07	9.3003e+08	2.31068e+06	1.39569e+17	2.28474e+18	8.24166e+17	3.51528e+17	10.1394	0.0147806	2.53743	1.64326e+07	0.537861	0.108659	0.360738	3.60738	3.6e+18	3.87692	63.4649	22.8935	9.76465	12.1723	1.08537
1.79896e-09	7.59597e+08	9.36444e+07	7.24583e+08	24487.9	3.07955e+16	3.34778e+18	2.20547e+17	875441295259242	13.7112	0.0155491	1.82627	1.64445e+07	0.548092	0.152403	1.97326	19.7326	3.6e+18	0.855432	92.9939	6.12631	0.0243178	12.1811	1.08569
2.56745e-10	5.12124e+08	5.05313e+06	1.06233e+09	241127	1.54962e+17	1.88839e+18	1.46653e+18	9.0111e+16	12.8721	0.0104224	2.8214	1.64642e+07	0.527447	0.0522636	0.264387	2.64387	3.6e+18	4.3045	52.4554	40.7371	2.50308	12.1957	1.08621
1.43239e-09	3.83131e+08	5.60643e+07	1.14101e+09	1.90954e+06	2.28155e+16	3.10775e+18	3.63585e+17	1.05849e+17	11.7234	0.0125944	2.19089	1.64889e+07	0.670759	0.118008	1.3434	13.434	3.6e+18	0.633765	86.3264	10.0996	2.94026	12.214	1.08686
9.77185e-10	3.64488e+08	3.68646e+07	1.17883e+09	2.5169e+06	2.52917e+16	2.4524e+18	9.54877e+17	1.67436e+17	14.7479	0.015383	1.26336	1.6495e+07	0.592426	0.0371645	1.15291	11.5291	3.6e+18	0.702546	68.1221	26.5244	4.65099	12.2185	1.08702
6.57009e-10	5.84828e+08	3.58434e+07	9.62521e+08	1.03951e+06	8.21249e+16	2.67752e+18	7.62703e+17	7.76521e+16	10.8388	0.0203753	1.92081	1.6511e+07	0.679353	0.223809	0.569696	5.69696	3.6e+18	2.28125	74.3756	21.1862	2.157	12.2304	1.08744
3.7642e-10	7.95874e+08	1.43042e+07	7.73475e+08	712050	1.7349e+17	2.43345e+18	8.71927e+17	1.21135e+17	12.187	0.0156159	2.35664	1.65124e+07	0.557623	0.203255	0.366994	3.66994	3.6e+18	4.81918	67.5958	24.2202	3.36486	12.2314	1.08748
1.537e-09	1.04733e+09	9.34486e+07	4.40438e+08	5.53314e+06	4.43541e+16	3.1415e+18	2.28135e+17	1.8601e+17	15.363	0.0193536	1.25608	1.65373e+07	0.573346	0.294969	1.88904	18.8904	3.6e+18	1.23206	87.2639	6.33709	5.16694	12.2499	1.08813
3.65858e-10	5.60838e+08	5.1522e+06	1.01897e+09	1.80263e+06	1.53052e+17	7.01667e+17	2.49979e+18	2.45496e+17	10.0158	0.0200701	1.11416	1.65374e+07	0.709822	0.252837	0.29315	2.9315	3.6e+18	4.25144	19.4907	69.4385	6.81933	12.2499	1.08813
5.21187e-10	7.41776e+08	2.25389e+07	8.22937e+08	1.83721e+06	1.45679e+17	2.61937e+18	6.21444e+17	2.13512e+17	9.76976	0.0165099	2.5408	1.65616e+07	0.74625	0.362545	0.407349	4.07349	3.6e+18	4.04663	72.7601	17.2623	5.93089	12.2679	1.08877
4.68597e-10	5.28986e+08	1.58776e+07	1.0446e+09	1.56826e+06	1.02636e+17	2.34658e+18	9.19009e+17	2.31776e+17	10.9988	0.0144394	2.42566	1.65819e+07	0.518967	0.0439471	0.412321	4.12321	3.6e+18	2.85099	65.1828	25.528	6.43821	12.2829	1.0893
1.94759e-10	5.84907e+08	2.78972e+06	1.00527e+09	45196.3	1.65427e+17	9.95023e+17	2.42343e+18	1.61204e+16	18.1545	0.0143956	2.12987	1.66025e+07	0.722352	0.278343	0.282859	2.82859	3.6e+18	4.5952	27.6395	67.3175	0.447788	12.2981	1.08984
7.83374e-10	6.84281e+08	2.59471e+07	8.79554e+08	3.54031e+06	6.82353e+16	2.5769e+18	6.03258e+17	3.51601e+17	12.8014	0.0128535	1.86119	1.66058e+07	0.556476	0.143037	0.80226	8.0226	3.6e+18	1.89543	71.5807	16.7572	9.76671	12.3006	1.08992
1.18273e-09	1.04633e+09	6.59212e+07	4.7567e+08	6.34875e+06	5.35526e+16	3.12545e+18	1.19989e+17	3.01007e+17	16.5197	0.017833	3.35181	1.66157e+07	0.577774	0.305288	1.56307	15.6307	3.6e+18	1.48757	86.8181	3.33302	8.36129	12.3079	1.09018
4.87376e-10	1.22808e+09	2.7545e+07	3.37009e+08	2.05064e+06	1.70347e+17	2.88132e+18	3.33826e+17	2.14505e+17	14.792	0.019615	2.07137	1.66199e+07	0.464751	0.291369	0.576742	5.76742	3.6e+18	4.73186	80.0367	9.27293	5.95848	12.3111	1.0903
1.6561e-09	8.56844e+08	1.49864e+08	5.81601e+08	7.01752e+06	4.38786e+16	3.28378e+18	1.1857e+17	1.53766e+17	11.7914	0.0275573	2.96185	1.66266e+07	0.698873	0.313056	1.56221	15.6221	3.6e+18	1.21885	91.2162	3.29362	4.27128	12.316	1.09047
5.13566e-10	8.7673e+08	2.92359e+07	6.93747e+08	367268	1.63833e+17	2.68298e+18	7.19479e+17	3.37042e+16	10.42	0.0212179	1.87753	1.66762e+07	0.533977	0.20695	0.428109	4.28109	3.6e+18	4.55091	74.5273	19.9855	0.936228	12.3527	1.09176
7.74995e-10	2.71446e+08	4.08704e+07	1.28576e+09	2.93873e+06	2.65887e+16	2.84417e+18	5.24734e+17	2.04506e+17	13.1731	0.0185419	3.1617	1.66859e+07	0.640467	0.0408874	0.816727	8.16727	3.6e+18	0.738575	79.0047	14.576	5.68073	12.3599	1.09202
1.86887e-09	7.99869e+08	9.49047e+07	6.99322e+08	7.13534e+06	5.49702e+16	3.17353e+18	1.32897e+17	2.386e+17	7.78597	0.0160017	2.81567	1.66882e+07	0.675738	0.282564	1.16408	11.6408	3.6e+18	1.52695	88.1537	3.69159	6.62778	12.3616	1.09208
5.33091e-10	3.15295e+08	3.05624e+07	1.25602e+09	72988	5.22883e+16	2.76685e+18	7.74252e+17	6607701685399300	11.3113	0.0207205	3.04307	1.66956e+07	0.737888	0.165064	0.482395	4.82395	3.6e+18	1.45245	76.857	21.507	0.183547	12.3671	1.09227
2.05562e-09	5.13735e+08	5.64327e+07	1.02747e+09	4.65029e+06	2.12752e+16	3.05193e+18	2.753e+17	2.51492e+17	11.7469	0.00899526	1.8156	1.66992e+07	0.701322	0.199714	1.93177	19.3177	3.6e+18	0.590979	84.7759	7.64723	6.98588	12.3698	1.09236
4.31038e-09	8.50344e+08	3.21797e+08	4.23356e+08	6.80621e+06	3.0054e+16	3.45581e+18	4.10438e+16	7.30925e+16	6.56413	0.0216031	2.393	1.66994e+07	0.718147	0.269409	2.26351	22.6351	3.6e+18	0.834833	95.9947	1.1401	2.03035	12.3699	1.09237
8.55776e-10	5.89761e+08	2.61687e+07	9.86341e+08	1.01442e+06	6.59935e+16	2.3674e+18	1.07484e+18	9.17708e+16	10.4427	0.0129167	1.07232	1.67096e+07	0.700267	0.247326	0.714932	7.14932	3.6e+18	1.83315	65.7611	29.8566	2.54919	12.3775	1.09263
1.06814e-09	1.76419e+08	5.09815e+07	1.37741e+09	240971	1.12593e+16	3.05365e+18	5.20658e+17	1.44335e+16	14.6692	0.0156302	2.47675	1.6728e+07	0.653611	0.0127365	1.2535	12.535	3.6e+18	0.31276	84.8236	14.4627	0.400931	12.3911	1.09311
6.63192e-10	9.5196e+08	3.93547e+07	6.10373e+08	3.68343e+06	1.23285e+17	2.90474e+18	3.001e+17	2.71871e+17	11.6431	0.0204291	3.06683	1.67313e+07	0.720441	0.41677	0.617729	6.17729	3.6e+18	3.42459	80.6873	8.33612	7.55199	12.3936	1.0932
8.28264e-10	4.04747e+08	4.53566e+07	1.15376e+09	2.81358e+06	4.72083e+16	2.77579e+18	6.04814e+17	1.72189e+17	10.3513	0.0197281	2.30316	1.67449e+07	0.706374	0.163161	0.685891	6.85891	3.6e+18	1.31134	77.1052	16.8004	4.78302	12.4037	1.09355
5.99894e-10	3.83632e+08	1.27585e+07	1.21093e+09	2.17765e+06	8.93518e+16	2.00322e+18	1.16551e+18	3.41915e+17	7.15709	0.0106169	1.73193	1.67744e+07	0.710253	0.169629	0.34348	3.4348	3.6e+18	2.482	55.6451	32.3752	9.49763	12.4255	1.09431
4.13499e-10	7.75941e+08	1.09832e+07	8.23136e+08	226207	1.62667e+17	2.29398e+18	1.09611e+18	4.72463e+16	11.536	0.0115788	1.81612	1.67826e+07	0.667195	0.300426	0.381609	3.81609	3.6e+18	4.51854	63.7216	30.4474	1.3124	12.4315	1.09452
5.79147e-10	9.28111e+08	3.13348e+07	6.50716e+08	1.07197e+06	1.54525e+17	2.78215e+18	5.68148e+17	9.51779e+16	10.3708	0.0194473	1.97761	1.67924e+07	0.662285	0.353276	0.480497	4.80497	3.6e+18	4.29237	77.2819	15.7819	2.64383	12.4388	1.09478
1.93905e-09	6.89431e+08	1.44114e+08	7.77008e+08	1.04552e+06	4.59475e+16	3.40334e+18	1.2602e+17	2.46906e+16	7.73823	0.021838	3.17979	1.67962e+07	0.747711	0.296491	1.20038	12.0038	3.6e+18	1.27632	94.5373	3.50055	0.685849	12.4417	1.09488
4.29235e-10	6.48296e+08	1.9979e+07	9.41443e+08	2.53352e+06	1.57703e+17	2.29041e+18	8.61442e+17	2.90445e+17	9.57717	0.020322	2.54608	1.6803e+07	0.74371	0.314754	0.328869	3.28869	3.6e+18	4.38064	63.6225	23.9289	8.06791	12.4467	1.09505
5.84734e-10	3.91482e+07	2.22092e+07	1.55224e+09	3.09038e+06	6832044693579610	2.22039e+18	1.06382e+18	3.08964e+17	9.79947	0.0171059	2.49536	1.68493e+07	0.733422	0.0384206	0.458407	4.58407	3.6e+18	0.189779	61.6775	29.5504	8.58233	12.4809	1.09625
4.95099e-10	6.36476e+08	2.06044e+07	9.60327e+08	1.65508e+06	8.9356e+16	2.51365e+18	7.95079e+17	2.01913e+17	14.3868	0.0165563	2.43959	1.6874e+07	0.640445	0.206274	0.569833	5.69833	3.6e+18	2.48211	69.8237	22.0855	5.6087	12.4993	1.09688
2.33463e-10	4.21096e+08	3.8061e+06	1.19405e+09	1.07257e+06	1.66649e+17	1.03411e+18	2.10783e+18	2.91413e+17	10.8233	0.0157651	2.42644	1.68841e+07	0.715269	0.194406	0.202147	2.02147	3.6e+18	4.62914	28.7252	58.5509	8.09479	12.5067	1.09714
5.78412e-10	6.95332e+08	1.95556e+07	9.08035e+08	1.82399e+06	1.43087e+17	2.35671e+18	8.80392e+17	2.19815e+17	8.40148	0.0143459	1.78316	1.69333e+07	0.689455	0.279827	0.388761	3.88761	3.6e+18	3.97463	65.4641	24.4553	6.10596	12.5432	1.09841
2.8582e-10	6.32143e+08	8.86417e+06	9.82952e+08	1.13909e+06	1.62432e+17	1.8283e+18	1.37432e+18	2.34946e+17	13.6161	0.0169628	2.50236	1.69369e+07	0.461366	0.0290455	0.311339	3.11339	3.6e+18	4.51199	50.786	38.1757	6.52628	12.5459	1.0985
8.74241e-10	1.09207e+09	5.83825e+07	4.74751e+08	1.23302e+06	7.9628e+16	3.21229e+18	2.40244e+17	6.78423e+16	15.6875	0.0207892	2.26038	1.69509e+07	0.67821	0.426739	1.09717	10.9717	3.6e+18	2.21189	89.2302	6.67344	1.88451	12.5562	1.09886
1.09244e-09	9.65648e+08	6.28072e+07	5.9216e+08	7.09844e+06	8.58115e+16	2.93108e+18	2.51835e+17	3.3127e+17	10.3009	0.0196147	2.1524	1.69642e+07	0.50814	0.192165	0.900251	9.00251	3.6e+18	2.38365	81.419	6.99543	9.20193	12.5661	1.0992
3.1394e-10	4.8002e+08	1.1496e+07	1.13635e+09	345282	9.07017e+16	1.87791e+18	1.57498e+18	5.64033e+16	16.8576	0.0194994	2.2982	1.69694e+07	0.508238	0.0102374	0.423384	4.23384	3.6e+18	2.51949	52.1642	43.7495	1.56676	12.5699	1.09933
1.00254e-09	1.16153e+09	5.79109e+07	4.12549e+08	1.99536e+06	1.57329e+17	3.15621e+18	1.77715e+17	1.08749e+17	7.36408	0.0183017	2.31552	1.70295e+07	0.682173	0.457471	0.590624	5.90624	3.6e+18	4.37025	87.6724	4.93652	3.02082	12.6145	1.10087
1.24625e-09	9.30393e+08	4.86381e+07	6.5027e+08	5.2631e+06	1.1804e+17	2.82279e+18	3.53722e+17	3.05452e+17	6.3246	0.0138259	1.47511	1.70356e+07	0.503317	0.177985	0.630564	6.30564	3.6e+18	3.27888	78.4107	9.82562	8.48478	12.6189	1.10102
4.20986e-10	1.99995e+07	1.73983e+07	1.59587e+09	1.53562e+06	4867748414678560	2.03469e+18	1.38085e+18	1.79587e+17	9.75939	0.0203114	2.74526	1.70381e+07	0.724021	0.0245708	0.328686	3.28686	3.6e+18	0.135215	56.5192	38.357	4.98853	12.6208	1.10109
2.62595e-09	4.00711e+08	1.75147e+08	1.04829e+09	1.32196e+07	1.19615e+16	3.18673e+18	1.60788e+17	2.40526e+17	12.7573	0.0209301	2.4828	1.70648e+07	0.632953	0.0268606	2.68001	26.8001	3.6e+18	0.332263	88.5201	4.46633	6.68127	12.6406	1.10177
2.00578e-09	6.89254e+08	1.05171e+08	8.31442e+08	1.18736e+07	3.21042e+16	2.98415e+18	2.46844e+17	3.36905e+17	10.7037	0.0175708	1.67929	1.70687e+07	0.621393	0.163999	1.71754	17.1754	3.6e+18	0.891784	82.893	6.85678	9.35848	12.6435	1.10187
4.50138e-10	6.16933e+08	9.47598e+06	1.01293e+09	367006	8.66346e+16	2.07924e+18	1.3536e+18	8.05292e+16	15.8198	0.0101245	1.66243	1.70892e+07	0.710124	0.269803	0.569688	5.69688	3.6e+18	2.40652	57.7566	37.6	2.23692	12.6587	1.10239
3.49336e-10	8.93508e+08	2.37142e+07	7.23656e+08	222509	1.75799e+17	2.46123e+18	9.3988e+17	2.30935e+16	14.5492	0.0275813	2.20403	1.71037e+07	0.519692	0.192552	0.406605	4.06605	3.6e+18	4.8833	68.3674	26.1078	0.641486	12.6694	1.10276
2.92327e-10	4.61723e+08	5.46345e+06	1.17348e+09	665494	1.58633e+17	1.13991e+18	2.1626e+18	1.38851e+17	9.95677	0.0163955	1.85622	1.71061e+07	0.715803	0.209956	0.232851	2.32851	3.6e+18	4.40647	31.6643	60.0723	3.85697	12.6712	1.10282
2.24966e-10	2.7144e+08	5.22733e+06	1.36687e+09	495281	8.52524e+16	1.62569e+18	1.73503e+18	1.54031e+17	14.1531	0.0142931	3.5019	1.71343e+07	0.698554	0.111687	0.254717	2.54717	3.6e+18	2.36812	45.1579	48.1953	4.27864	12.6921	1.10353
9.63926e-10	8.08297e+08	5.73077e+07	7.74389e+08	4.98808e+06	1.35166e+17	2.92895e+18	2.80952e+17	2.54936e+17	6.20384	0.0202982	2.85945	1.71442e+07	0.621704	0.239528	0.478404	4.78404	3.6e+18	3.7546	81.3596	7.80423	7.08156	12.6994	1.10378
4.48577e-09	8.33201e+08	2.44225e+08	5.47127e+08	2.25334e+07	1.67502e+16	3.2257e+18	5.99264e+16	2.97619e+17	11.089	0.0168783	2.03532	1.71661e+07	0.535601	0.0766875	3.97942	39.7942	3.6e+18	0.465283	89.6029	1.66462	8.26719	12.7156	1.10434
2.22934e-09	4.52122e+08	1.09474e+08	1.08119e+09	5.8412e+06	2.23605e+16	3.21166e+18	1.94611e+17	1.71365e+17	9.06981	0.0152899	2.49205	1.71821e+07	0.588799	0.0360975	1.61758	16.1758	3.6e+18	0.621125	89.2129	5.40586	4.76014	12.7275	1.10474
8.28772e-10	1.77522e+08	3.18525e+07	1.43979e+09	700664	2.83402e+16	2.51174e+18	1.00467e+18	5.52511e+16	7.55814	0.0153015	1.72919	1.71951e+07	0.656019	0.0197429	0.501118	5.01118	3.6e+18	0.787228	69.7706	27.9074	1.53475	12.7371	1.10507
3.96331e-10	3.98643e+08	1.51968e+07	1.23405e+09	2.63672e+06	1.00272e+17	1.71693e+18	1.4849e+18	2.97896e+17	10.0311	0.0223327	2.09689	1.72019e+07	0.556319	0.0166481	0.31805	3.1805	3.6e+18	2.78533	47.6925	41.2472	8.27489	12.7422	1.10524
1.03856e-09	5.16632e+08	4.05511e+07	1.09292e+09	2.02267e+06	8.94165e+16	2.86612e+18	5.01502e+17	1.42961e+17	5.56329	0.0136231	2.09838	1.72186e+07	0.571118	0.0736978	0.462226	4.62226	3.6e+18	2.48379	79.6145	13.9306	3.97114	12.7546	1.10567
2.60025e-09	7.59828e+08	1.01926e+08	7.80698e+08	1.00855e+07	2.11064e+16	3.1467e+18	1.2083e+17	3.11364e+17	13.8448	0.012457	2.48481	1.72229e+07	0.463398	0.0372941	2.87999	28.7999	3.6e+18	0.586288	87.4083	3.35639	8.64899	12.7577	1.10577
2.49662e-10	2.21636e+08	3.44953e+06	1.42751e+09	280899	6.11685e+16	6.91364e+17	2.79117e+18	5.62984e+16	14.513	0.0199848	2.04852	1.72264e+07	0.65326	0.0455844	0.289869	2.89869	3.6e+18	1.69913	19.2045	77.5325	1.56384	12.7603	1.10586
1.34771e-09	4.72125e+08	6.3464e+07	1.11603e+09	2.56399e+06	2.21839e+16	3.05696e+18	3.97351e+17	1.23503e+17	15.7914	0.0154042	2.08403	1.724e+07	0.58363	0.0587536	1.70259	17.0259	3.6e+18	0.61622	84.9156	11.0375	3.43065	12.7704	1.1062
4.36791e-10	5.50438e+08	8.23209e+06	1.09624e+09	5875.8	9.39258e+16	1.82468e+18	1.68009e+18	1302400089930490	13.4168	0.0103288	1.49382	1.72477e+07	0.662115	0.192196	0.468828	4.68828	3.6e+18	2.60905	50.6857	46.6691	0.0361778	12.7761	1.1064
2.93864e-09	1.06698e+09	2.24984e+08	3.41863e+08	2.281e+07	2.65875e+16	3.19802e+18	5.1164e+16	3.24232e+17	13.6563	0.02394	2.27374	1.72656e+07	0.686882	0.331364	3.21046	32.1046	3.6e+18	0.738542	88.8338	1.42122	9.00645	12.7893	1.10685
1.00412e-09	6.81915e+08	6.82598e+07	9.00119e+08	6.59598e+06	7.34026e+16	2.88828e+18	3.59222e+17	2.79096e+17	9.25192	0.0235363	2.49546	1.72683e+07	0.713555	0.269834	0.743206	7.43206	3.6e+18	2.03896	80.23	9.97838	7.75266	12.7913	1.10691
1.25559e-09	1.00451e+09	7.05981e+07	5.79931e+08	5.60858e+06	9.01685e+16	3.00683e+18	2.64126e+17	2.38874e+17	8.87265	0.0186998	1.74871	1.73074e+07	0.63142	0.323694	0.89123	8.9123	3.6e+18	2.50468	83.5231	7.33683	6.63539	12.8203	1.1079
4.51279e-10	1.0635e+09	2.85649e+07	5.71452e+08	1.09055e+06	1.48826e+17	2.88671e+18	4.54261e+17	1.10208e+17	15.8348	0.0219273	2.78759	1.73487e+07	0.480845	0.217122	0.571674	5.71674	3.6e+18	4.13404	80.1863	12.6184	3.06134	12.8509	1.10893
2.74036e-09	7.60329e+08	1.99713e+08	7.04863e+08	1.31902e+06	2.55029e+16	3.41149e+18	1.4048e+17	2.25314e+16	10.8794	0.0213626	1.83098	1.73655e+07	0.739433	0.291113	2.38508	23.8508	3.6e+18	0.708413	94.7635	3.90221	0.625874	12.8634	1.10935
1.48506e-09	8.93139e+08	8.90499e+07	6.82093e+08	2.36977e+06	5.24623e+16	3.02398e+18	4.43088e+17	8.04731e+16	11.4638	0.0198294	1.0366	1.737e+07	0.622746	0.26521	1.36195	13.6195	3.6e+18	1.45729	83.9994	12.308	2.23536	12.8667	1.10947
4.41693e-10	5.06536e+08	3.22622e+07	1.12864e+09	1.79329e+06	1.00877e+17	2.50508e+18	8.54798e+17	1.39245e+17	11.3683	0.0291576	2.98931	1.73969e+07	0.735959	0.235276	0.401705	4.01705	3.6e+18	2.80214	69.5856	23.7444	3.86791	12.8866	1.11014
1.04359e-09	1.36846e+09	4.50343e+07	2.52176e+08	5.1682e+06	1.0802e+17	2.98098e+18	1.68894e+17	3.42102e+17	12.1394	0.0144761	1.43073	1.74136e+07	0.530204	0.381583	1.01349	10.1349	3.6e+18	3.00055	82.8051	4.6915	9.50283	12.899	1.11055
5.26062e-10	4.64552e+08	2.903e+07	1.17529e+09	2.47594e+06	1.09991e+17	2.66511e+18	5.97598e+17	2.27305e+17	8.02864	0.020706	3.73853	1.7419e+07	0.63904	0.120645	0.337885	3.37885	3.6e+18	3.0553	74.0307	16.5999	6.31403	12.9029	1.11069
4.81413e-10	4.1257e+08	2.85146e+07	1.2306e+09	916568	5.26722e+16	2.32722e+18	1.1453e+18	7.48058e+16	16.2704	0.0254514	2.23191	1.7432e+07	0.703726	0.165753	0.626622	6.26622	3.6e+18	1.46312	64.6449	31.814	2.07794	12.9126	1.11101
4.01192e-09	7.5823e+08	2.37955e+08	6.79644e+08	425167	1.86106e+16	3.51144e+18	6.36786e+16	6274067851976420	10.1552	0.0168911	2.66033	1.74701e+07	0.712992	0.250967	3.25935	32.5935	3.6e+18	0.516961	97.5399	1.76885	0.17428	12.9408	1.11196
2.1067e-09	1.20172e+09	8.78714e+07	3.86046e+08	1.11819e+06	5.83508e+16	3.43681e+18	6.11017e+16	4.37344e+16	9.77583	0.0121364	2.99905	1.74753e+07	0.733148	0.504477	1.64758	16.4758	3.6e+18	1.62086	95.467	1.69727	1.21485	12.9447	1.11209
7.32374e-10	1.29713e+09	5.69653e+07	3.22734e+08	1.7464e+06	1.63802e+17	3.1472e+18	1.92516e+17	9.64842e+16	10.8127	0.0247146	2.28899	1.74943e+07	0.545771	0.365643	0.633515	6.33515	3.6e+18	4.55004	87.4222	5.34768	2.68012	12.9588	1.11256
3.93023e-10	3.59924e+08	1.65782e+07	1.30253e+09	683632	1.24734e+17	1.9732e+18	1.4207e+18	8.13681e+16	7.3419	0.0213772	2.33275	1.75062e+07	0.70475	0.148379	0.230843	2.30843	3.6e+18	3.46483	54.8111	39.4639	2.26023	12.9676	1.11286
5.61928e-10	4.04611e+08	1.96652e+07	1.25513e+09	873379	5.0918e+16	2.7733e+18	6.52612e+17	1.23169e+17	14.1412	0.0126189	3.42258	1.7512e+07	0.6825	0.143428	0.635707	6.35707	3.6e+18	1.41439	77.0361	18.1281	3.42137	12.9719	1.113
7.52467e-10	1.21105e+09	4.53995e+07	4.20885e+08	2.97552e+06	1.36002e+17	3.02474e+18	2.41019e+17	1.98244e+17	11.834	0.0199469	2.32073	1.75124e+07	0.478711	0.26429	0.712374	7.12374	3.6e+18	3.77783	84.0204	6.69497	5.50677	12.9721	1.11301
5.95603e-10	6.18134e+08	2.10682e+07	1.04065e+09	858237	7.29339e+16	2.53891e+18	8.84729e+17	1.03425e+17	14.2297	0.0139323	1.97487	1.75165e+07	0.463975	0.0133527	0.678021	6.78021	3.6e+18	2.02594	70.5253	24.5758	2.87293	12.9752	1.11311
2.97196e-10	2.65252e+08	7.43166e+06	1.40759e+09	907724	7.14769e+16	1.61343e+18	1.71803e+18	1.97069e+17	12.4868	0.0154986	2.75677	1.75214e+07	0.676223	0.0829947	0.296882	2.96882	3.6e+18	1.98547	44.8174	47.723	5.47413	12.9788	1.11323
1.92879e-10	4.36272e+08	3.62713e+06	1.2411e+09	633279	1.23381e+17	1.09782e+18	2.18712e+18	1.91675e+17	18.3326	0.0171295	2.94203	1.75261e+07	0.551574	0.0311252	0.282878	2.82878	3.6e+18	3.42725	30.4951	60.7534	5.3243	12.9823	1.11335
1.09057e-09	8.45405e+08	6.08714e+07	7.69034e+08	6.77811e+06	6.98295e+16	2.84149e+18	3.72278e+17	3.16404e+17	11.1013	0.0196433	1.8942	1.75309e+07	0.707622	0.330266	0.968537	9.68537	3.6e+18	1.93971	78.9303	10.341	8.78899	12.9858	1.11347
2.84019e-10	3.82702e+08	1.00785e+07	1.28979e+09	37326.5	9.40999e+16	1.87698e+18	1.62196e+18	6951559505848190	14.3194	0.0189055	2.79982	1.75363e+07	0.728195	0.184061	0.325359	3.25359	3.6e+18	2.61388	52.1384	45.0546	0.193099	12.9898	1.1136
5.03812e-10	1.11717e+09	2.32647e+07	5.39654e+08	2.58567e+06	1.72928e+17	2.50052e+18	6.48641e+17	2.77911e+17	12.8229	0.0184671	1.65136	1.7537e+07	0.466076	0.219685	0.516826	5.16826	3.6e+18	4.80355	69.4589	18.0178	7.71976	12.9904	1.11362
6.08005e-10	2.18186e+07	1.99873e+07	1.64103e+09	1.66149e+06	2653599381746200	1.88527e+18	1.55536e+18	1.56718e+17	13.5234	0.0174371	1.73532	1.7556e+07	0.71086	0.0111325	0.657782	6.57782	3.6e+18	0.0737111	52.3685	43.2045	4.35327	13.0045	1.11409
2.04627e-09	6.80444e+08	1.03274e+08	8.86785e+08	1.40481e+07	4.434e+16	2.63679e+18	5.60197e+17	3.58675e+17	7.49955	0.0191405	0.773597	1.75565e+07	0.54752	0.0773734	1.22769	12.2769	3.6e+18	1.23167	73.2441	15.561	9.96321	13.0049	1.11411
5.04399e-10	9.54127e+08	3.40154e+07	6.9242e+08	4.39702e+06	1.28887e+17	2.43095e+18	7.2593e+17	3.14237e+17	14.6765	0.0277413	1.89104	1.75608e+07	0.573406	0.252684	0.592224	5.92224	3.6e+18	3.5802	67.5263	20.1647	8.72881	13.008	1.11421
3.93373e-10	3.75921e+08	1.90751e+07	1.2881e+09	2.57854e+06	7.52135e+16	1.87744e+18	1.39355e+18	2.53789e+17	12.7056	0.0258283	2.34974	1.75682e+07	0.698229	0.144594	0.399844	3.99844	3.6e+18	2.08926	52.1512	38.7098	7.04969	13.0135	1.11439
5.11285e-10	2.51737e+08	1.48328e+07	1.42004e+09	97164.8	8.0485e+16	2.28985e+18	1.21467e+18	1.5e+16	6.11744	0.0126694	2.28655	1.7579e+07	0.624732	0.0242361	0.25022	2.5022	3.6e+18	2.23569	63.6068	33.7408	0.416666	13.0215	1.11466
7.12486e-10	1.32255e+09	3.50247e+07	3.27065e+08	2.6795e+06	1.40266e+17	3.07267e+18	1.51995e+17	2.35069e+17	13.2338	0.0159986	3.02015	1.75854e+07	0.738019	0.571623	0.754311	7.54311	3.6e+18	3.89628	85.3519	4.22207	6.5297	13.0263	1.11482
4.22049e-09	5.96851e+08	3.42862e+08	7.46952e+08	1.27999e+06	1.59472e+16	3.46625e+18	1.04858e+17	1.29404e+16	8.86783	0.0234366	1.68782	1.75919e+07	0.725635	0.159691	2.99413	29.9413	3.6e+18	0.442979	96.2848	2.91273	0.359455	13.0311	1.11498
2.50462e-09	4.72867e+08	1.94433e+08	1.01976e+09	2.84297e+06	1.78007e+16	3.32789e+18	2.05651e+17	4.866e+16	10.6062	0.023327	1.97981	1.76123e+07	0.594743	0.0234669	2.12517	21.2517	3.6e+18	0.494463	92.4413	5.71253	1.35167	13.0461	1.11548
5.12228e-10	1.53889e+08	3.06476e+07	1.50922e+09	65640.8	4.70314e+16	2.50809e+18	1.0395e+18	5371811198401440	6.38789	0.0238556	2.83442	1.76532e+07	0.740497	0.0940539	0.261765	2.61765	3.6e+18	1.30643	69.6693	28.8751	0.149217	13.0764	1.11649
2.38026e-10	4.40207e+08	1.29541e+07	1.24158e+09	1.032e+06	1.0179e+17	1.88766e+18	1.46016e+18	1.50383e+17	18.1688	0.0288308	3.57231	1.76735e+07	0.531059	0.00717093	0.345972	3.45972	3.6e+18	2.8275	52.4351	40.5601	4.1773	13.0915	1.11699
7.18251e-10	2.94286e+08	2.54036e+07	1.37789e+09	719462	2.81139e+16	2.79176e+18	7.01061e+17	7.9066e+16	14.5738	0.012669	2.73642	1.76998e+07	0.652934	0.0650308	0.837412	8.37412	3.6e+18	0.780942	77.5489	19.4739	2.19628	13.111	1.11764
4.41368e-10	5.70437e+08	1.17437e+07	1.11671e+09	515447	1.57361e+17	2.19095e+18	1.15552e+18	9.61638e+16	8.21316	0.0121443	2.18958	1.77113e+07	0.522383	0.0528534	0.290002	2.90002	3.6e+18	4.37114	60.8598	32.0978	2.67122	13.1195	1.11792
2.54254e-09	5.65252e+08	1.74384e+08	9.56031e+08	7.58382e+06	1.90645e+16	3.27256e+18	1.6606e+17	1.42321e+17	11.6614	0.0209582	2.26434	1.77514e+07	0.564508	0.0302626	2.37196	23.7196	3.6e+18	0.52957	90.9043	4.61276	3.95335	13.1492	1.1189
4.6471e-10	5.37025e+08	1.39844e+07	1.15323e+09	1.93698e+06	1.04248e+17	2.01785e+18	1.19841e+18	2.79494e+17	11.0852	0.0149132	2.07076	1.7782e+07	0.52013	0.0333373	0.412113	4.12113	3.6e+18	2.89578	56.0514	33.2891	7.76371	13.1718	1.11965
4.10873e-10	5.50516e+08	2.18755e+07	1.13314e+09	1.35932e+06	1.02366e+17	2.3484e+18	1.00331e+18	1.45927e+17	13.089	0.0226714	2.7488	1.77894e+07	0.64901	0.165897	0.430235	4.30235	3.6e+18	2.84349	65.2334	27.8696	4.05352	13.1773	1.11983
2.65105e-10	1.8821e+08	9.96356e+06	1.50973e+09	1.12846e+06	7.19553e+16	1.32152e+18	2.05686e+18	1.49674e+17	9.86647	0.0284396	2.76871	1.78117e+07	0.687345	0.0597088	0.209252	2.09252	3.6e+18	1.99876	36.7088	57.1349	4.1576	13.1939	1.12037
5.86423e-10	1.02057e+09	5.05819e+07	6.34704e+08	3.18505e+06	1.75673e+17	2.76811e+18	4.81913e+17	1.74303e+17	9.9066	0.0311602	2.24591	1.78117e+07	0.702351	0.399797	0.464756	4.64756	3.6e+18	4.87981	76.892	13.3865	4.84175	13.1939	1.12037
1.99688e-09	2.13008e+08	3.96534e+07	1.45251e+09	4.06452e+06	9270857366242650	3.00664e+18	2.75908e+17	3.08184e+17	11.506	0.00660462	2.63635	1.78138e+07	0.671208	0.0402142	1.83808	18.3808	3.6e+18	0.257524	83.5177	7.66411	8.56067	13.1954	1.12042
4.90613e-10	7.76072e+08	2.40132e+07	9.12026e+08	2.03229e+06	1.50734e+17	2.42345e+18	8.2071e+17	2.05102e+17	10.4943	0.0201965	2.26506	1.7865e+07	0.485119	0.0916099	0.41189	4.1189	3.6e+18	4.18705	67.3182	22.7975	5.69729	13.2333	1.12167
5.87032e-10	9.43551e+08	1.86549e+07	7.50854e+08	1.24038e+06	1.22858e+17	2.83061e+18	4.58323e+17	1.8821e+17	13.0828	0.0112267	2.79075	1.78666e+07	0.489325	0.166955	0.614402	6.14402	3.6e+18	3.41272	78.628	12.7312	5.22805	13.2345	1.12171
6.6703e-10	1.36371e+09	5.04167e+07	2.98087e+08	3.59623e+06	1.46373e+17	3.0556e+18	1.8007e+17	2.17957e+17	13.9674	0.0247361	2.48174	1.78823e+07	0.587909	0.423281	0.745334	7.45334	3.6e+18	4.06591	84.8778	5.00194	6.05435	13.2462	1.12209
1.39024e-09	4.97253e+08	6.33263e+07	1.15252e+09	5.54493e+06	3.54844e+16	2.95392e+18	3.51942e+17	2.58649e+17	10.0797	0.0154203	2.35553	1.79119e+07	0.592756	0.0675995	1.12106	11.2106	3.6e+18	0.985679	82.0534	9.77617	7.18471	13.2681	1.12281
5.08695e-10	9.92057e+08	2.21828e+07	7.05393e+08	943301	1.2953e+17	2.8754e+18	4.72798e+17	1.22274e+17	15.056	0.0151656	2.93291	1.7932e+07	0.62242	0.317677	0.612714	6.12714	3.6e+18	3.59805	79.8722	13.1333	3.39649	13.283	1.1233
2.07629e-10	3.4654e+08	3.59775e+06	1.37008e+09	871937	1.21751e+17	8.48276e+17	2.42439e+18	2.05585e+17	13.7086	0.0204271	2.7218	1.79373e+07	0.707066	0.145696	0.227704	2.27704	3.6e+18	3.38198	23.5632	67.3441	5.7107	13.2869	1.12342
5.49224e-10	6.23946e+08	2.17634e+07	1.07329e+09	4.14359e+06	1.31642e+17	1.47228e+18	1.71577e+18	2.80311e+17	8.62983	0.0269146	1.13896	1.79587e+07	0.628891	0.169882	0.379176	3.79176	3.6e+18	3.65673	40.8966	47.6603	7.78642	13.3028	1.12394
5.29767e-10	7.87703e+08	2.40097e+07	9.10952e+08	2.0062e+06	1.59752e+17	2.51524e+18	7.14836e+17	2.10169e+17	9.30744	0.0180186	2.40549	1.79747e+07	0.579302	0.188678	0.394462	3.94462	3.6e+18	4.43757	69.8679	19.8566	5.83802	13.3146	1.12433
3.55744e-10	6.71436e+08	1.50514e+07	1.03751e+09	1.60996e+06	1.6806e+17	2.12416e+18	1.08057e+18	2.27211e+17	11.2306	0.0199182	2.69902	1.79845e+07	0.531633	0.0970603	0.319618	3.19618	3.6e+18	4.66833	59.0045	30.0157	6.31141	13.3218	1.12456
5.05104e-10	1.3924e+09	1.50058e+07	3.16775e+08	1.58282e+06	1.74481e+17	2.89481e+18	2.25361e+17	3.05346e+17	15.7992	0.0102626	2.78286	1.79861e+07	0.648741	0.506631	0.638418	6.38418	3.6e+18	4.8467	80.4114	6.26004	8.48185	13.323	1.1246
8.36402e-10	6.90204e+08	2.09224e+07	1.01082e+09	4.39405e+06	6.93037e+16	1.33342e+18	1.91724e+18	2.8004e+17	11.9071	0.0187599	0.630351	1.79921e+07	0.687331	0.254677	0.79673	7.9673	3.6e+18	1.9251	37.0395	53.2565	7.77888	13.3275	1.12475
4.97927e-10	6.17327e+08	1.98895e+07	1.09029e+09	337542	1.46844e+17	2.43326e+18	9.78604e+17	4.12946e+16	8.44294	0.0164161	2.23753	1.80077e+07	0.746144	0.289461	0.336317	3.36317	3.6e+18	4.079	67.5905	27.1834	1.14707	13.3391	1.12513
9.02549e-10	5.69664e+08	4.29185e+07	1.11266e+09	3.19748e+06	5.51748e+16	2.86998e+18	4.61029e+17	2.13817e+17	11.4395	0.0165689	2.674	1.80139e+07	0.674347	0.187144	0.825977	8.25977	3.6e+18	1.53263	79.7216	12.8064	5.93937	13.3436	1.12527
5.80589e-10	6.56995e+08	2.13428e+07	1.04776e+09	3.79385e+06	1.332e+17	1.98527e+18	1.12863e+18	3.52898e+17	8.4955	0.0185167	1.59898	1.80291e+07	0.540795	0.094818	0.394591	3.94591	3.6e+18	3.7	55.1464	31.3508	9.80272	13.3549	1.12564
2.12383e-10	2.34231e+08	208573	1.49801e+09	997179	8.57992e+16	7.1076e+16	3.10331e+18	3.39813e+17	12.8541	0.013817	2.27284	1.80661e+07	0.653311	0.0465091	0.218399	2.18399	3.6e+18	2.38331	1.97433	86.2031	9.43924	13.3823	1.12653
3.83286e-10	5.04359e+08	1.58495e+07	1.21135e+09	3.04927e+06	1.10637e+17	1.70547e+18	1.45578e+18	3.28114e+17	11.8936	0.0242464	2.17095	1.80782e+07	0.716247	0.210712	0.364694	3.64694	3.6e+18	3.07326	47.3742	40.4383	9.11428	13.3913	1.12682
2.0442e-09	1.05854e+09	1.40544e+08	5.30645e+08	8.6521e+06	6.26473e+16	3.24886e+18	8.84869e+16	2.00005e+17	8.26575	0.0211621	2.93361	1.81176e+07	0.549498	0.21983	1.35175	13.5175	3.6e+18	1.7402	90.2461	2.45797	5.55568	13.4204	1.12777
4.84234e-10	9.38328e+08	2.33973e+07	7.75434e+08	2.7191e+06	1.44772e+17	2.21515e+18	9.82641e+17	2.57433e+17	13.3849	0.0218125	1.62965	1.81332e+07	0.699448	0.365972	0.518514	5.18514	3.6e+18	4.02144	61.5321	27.2956	7.15092	13.432	1.12814
1.449e-09	1.60933e+08	8.64399e+07	1.48534e+09	8.45101e+06	7524590529520370	2.92815e+18	3.78046e+17	2.86278e+17	14.7602	0.0203729	2.71153	1.81466e+07	0.68557	0.0118018	1.711	17.11	3.6e+18	0.209016	81.3375	10.5013	7.95217	13.4419	1.12846
2.98282e-10	1.44322e+08	1.19105e+07	1.58319e+09	2.25706e+06	4.57417e+16	1.86758e+18	1.33277e+18	3.53909e+17	10.5778	0.0213809	3.98243	1.81519e+07	0.696587	0.0478505	0.252413	2.52413	3.6e+18	1.2706	51.8771	37.0215	9.8308	13.4459	1.12859
1.04955e-09	6.69103e+08	5.29377e+07	1.01727e+09	3.90376e+06	6.38404e+16	2.826e+18	5.01769e+17	2.08396e+17	9.9861	0.0178481	1.93165	1.81679e+07	0.680334	0.227164	0.83847	8.3847	3.6e+18	1.77334	78.4999	13.938	5.78877	13.4577	1.12897
7.7364e-10	7.76783e+08	4.50552e+07	9.18095e+08	4.96312e+06	7.88415e+16	2.56097e+18	6.78084e+17	2.82107e+17	12.7352	0.0227406	1.75011	1.81855e+07	0.598731	0.189609	0.788197	7.88197	3.6e+18	2.19004	71.138	18.8357	7.83631	13.4707	1.12939
1.36183e-09	1.18766e+09	1.0681e+08	4.49485e+08	3.66167e+06	6.00856e+16	3.23606e+18	1.92912e+17	1.10939e+17	14.5144	0.0242365	1.71093	1.82138e+07	0.499877	0.237156	1.58129	15.8129	3.6e+18	1.66905	89.8906	5.35867	3.08165	13.4917	1.13007
1.44408e-09	8.79301e+08	1.04002e+08	7.59349e+08	6.00629e+06	7.18731e+16	3.01376e+18	3.4032e+17	1.74049e+17	8.47189	0.023897	1.54512	1.82247e+07	0.653097	0.264476	0.978726	9.78726	3.6e+18	1.99648	83.7155	9.45333	4.8347	13.4998	1.13033
7.7961e-10	1.12982e+09	3.64477e+07	5.82114e+08	573842	1.50026e+17	3.01102e+18	3.91545e+17	4.74063e+16	9.65971	0.0155267	1.90699	1.82277e+07	0.516051	0.256032	0.602465	6.02465	3.6e+18	4.16739	83.6395	10.8762	1.31684	13.502	1.1304
6.68335e-10	8.41094e+08	3.16397e+07	8.77651e+08	258829	1.72654e+17	2.95996e+18	4.43168e+17	2.4214e+16	7.28907	0.0159938	2.96319	1.82454e+07	0.563478	0.189512	0.389723	3.89723	3.6e+18	4.79596	82.2212	12.3102	0.672612	13.5151	1.13082
1.12829e-09	1.26016e+08	5.07207e+07	1.57127e+09	3.56568e+06	1.05088e+16	2.88355e+18	5.03223e+17	2.02714e+17	10.628	0.0155897	2.76739	1.82551e+07	0.7337	0.0634526	0.959316	9.59316	3.6e+18	0.291912	80.0987	13.9784	5.63095	13.5223	1.13105
4.24073e-10	4.69967e+08	9.36791e+06	1.27052e+09	1.72057e+06	1.22386e+17	1.74121e+18	1.4166e+18	3.19803e+17	9.0551	0.0126867	2.11492	1.82551e+07	0.621137	0.103754	0.307202	3.07202	3.6e+18	3.39962	48.367	39.35	8.88341	13.5223	1.13105
2.3294e-10	3.96855e+08	4.73126e+06	1.35127e+09	531210	1.4475e+17	1.01748e+18	2.32353e+18	1.14239e+17	11.7698	0.0199622	2.4966	1.82739e+07	0.579858	0.0361125	0.219332	2.19332	3.6e+18	4.02084	28.2633	64.5425	3.17331	13.5363	1.1315
1.02224e-09	5.71608e+08	6.20059e+07	1.11745e+09	2.63047e+06	4.8409e+16	3.05722e+18	3.64677e+17	1.29696e+17	11.551	0.0198405	2.99754	1.82771e+07	0.532151	0.0374167	0.944631	9.44631	3.6e+18	1.3447	84.9227	10.1299	3.60267	13.5386	1.13157
5.47379e-10	1.0065e+09	1.90064e+07	7.29161e+08	864819	1.49452e+17	2.71922e+18	6.07598e+17	1.23729e+17	12.3034	0.0127693	2.19239	1.82963e+07	0.687674	0.381918	0.538769	5.38769	3.6e+18	4.15145	75.5339	16.8777	3.43691	13.5528	1.13203
3.29239e-10	3.37886e+08	7.07194e+06	1.41132e+09	902820	7.55598e+16	9.26684e+17	2.47945e+18	1.18303e+17	13.5821	0.023179	1.72886	1.83135e+07	0.687782	0.118988	0.357741	3.57741	3.6e+18	2.09888	25.7412	68.8737	3.28619	13.5656	1.13244
4.52232e-10	9.52564e+08	1.15979e+07	7.97296e+08	646362	1.4649e+17	1.83403e+18	1.51727e+18	1.02212e+17	14.3788	0.0139834	1.16197	1.83648e+07	0.498218	0.172163	0.520205	5.20205	3.6e+18	4.06918	50.9453	42.1463	2.83922	13.6036	1.13365
8.58821e-10	1.30412e+09	5.21705e+07	4.03489e+08	2.96129e+06	1.27042e+17	3.11946e+18	1.76428e+17	1.77066e+17	11.9527	0.0194734	2.66295	1.83715e+07	0.739222	0.536958	0.82122	8.2122	3.6e+18	3.52895	86.6518	4.90076	4.9185	13.6085	1.13381
1.02136e-09	1.1519e+08	6.20088e+07	1.57972e+09	7.38847e+06	1.92555e+16	2.7358e+18	5.18965e+17	3.25976e+17	5.85707	0.0221918	2.98034	1.83878e+07	0.744797	0.0615372	0.478572	4.78572	3.6e+18	0.534876	75.9945	14.4157	9.05489	13.6206	1.1342
1.19769e-09	6.7738e+08	3.75305e+07	1.04805e+09	1.44128e+06	5.86151e+16	3.07403e+18	3.49301e+17	1.18052e+17	9.6489	0.0101937	2.50518	1.83888e+07	0.609797	0.164959	0.924512	9.24512	3.6e+18	1.6282	85.3898	9.7028	3.27921	13.6213	1.13422
8.16502e-10	6.78579e+08	4.92396e+07	1.0308e+09	5.97569e+06	9.15267e+16	2.77694e+18	3.94525e+17	3.37008e+17	9.08019	0.0217165	3.19994	1.83908e+07	0.664683	0.210733	0.59312	5.9312	3.6e+18	2.54241	77.1372	10.959	9.36133	13.6228	1.13427
1.68886e-09	8.06958e+08	9.45201e+07	8.5599e+08	8.28877e+06	4.69481e+16	3.01675e+18	2.71754e+17	2.64548e+17	10.1774	0.018552	1.86509	1.84029e+07	0.549791	0.129456	1.37506	13.7506	3.6e+18	1.30411	83.7986	7.54871	7.34857	13.6318	1.13455
8.1788e-10	3.47428e+08	4.47672e+07	1.37006e+09	4.52307e+06	4.19342e+16	2.6809e+18	6.063e+17	2.70866e+17	10.13	0.0204169	2.76289	1.84136e+07	0.678925	0.0967524	0.662807	6.62807	3.6e+18	1.16484	74.4694	16.8417	7.52406	13.6397	1.1348
3.95833e-10	8.2636e+08	2.12683e+07	9.1951e+08	1.74013e+06	1.74109e+17	2.10743e+18	1.14603e+18	1.72426e+17	11.9905	0.0254958	2.02697	1.84354e+07	0.459286	0.0774268	0.379698	3.79698	3.6e+18	4.83635	58.5398	31.8342	4.78961	13.6559	1.13532
2.12901e-09	2.85391e+08	1.4019e+08	1.3315e+09	1.27165e+07	1.08195e+16	3.04722e+18	2.65545e+17	2.76411e+17	12.3895	0.021609	2.3552	1.8445e+07	0.676183	0.0289692	2.11019	21.1019	3.6e+18	0.300543	84.6451	7.37625	7.67808	13.663	1.13555
1.27773e-09	9.1189e+08	7.92344e+07	7.77267e+08	1.84464e+06	4.85554e+16	3.1983e+18	2.78682e+17	7.44589e+16	14.6982	0.019389	2.18283	1.84496e+07	0.634253	0.267825	1.50243	15.0243	3.6e+18	1.34876	88.8418	7.74118	2.0683	13.6663	1.13565
5.35264e-10	6.79799e+08	2.12131e+07	1.07251e+09	2.48023e+06	1.36467e+17	1.5886e+18	1.6892e+18	1.85739e+17	9.30646	0.0249472	1.18619	1.85097e+07	0.487605	0.045762	0.398513	3.98513	3.6e+18	3.79075	44.1277	46.9222	5.15941	13.7109	1.13707
4.39845e-10	8.76235e+08	1.95338e+07	8.79871e+08	873090	1.60074e+17	2.56716e+18	7.58026e+17	1.14743e+17	12.4451	0.0172995	2.63898	1.8515e+07	0.730182	0.368268	0.437914	4.37914	3.6e+18	4.44651	71.3099	21.0563	3.1873	13.7148	1.13719
9.41449e-10	2.81718e+08	7.75532e+07	1.41776e+09	2.90344e+06	3.28845e+16	2.90636e+18	5.51947e+17	1.08809e+17	9.09969	0.0283435	2.7284	1.85506e+07	0.714474	0.0975508	0.685351	6.85351	3.6e+18	0.913458	80.7322	15.3318	3.02246	13.7412	1.13802
1.86219e-09	1.04583e+09	1.10068e+08	6.24201e+08	2.86054e+06	4.50491e+16	3.28716e+18	1.8236e+17	8.54298e+16	12.4667	0.0179811	1.83811	1.85822e+07	0.508761	0.181717	1.85723	18.5723	3.6e+18	1.25137	91.31	5.06556	2.37305	13.7646	1.13876
1.73291e-09	1.24227e+09	1.07031e+08	4.3127e+08	2.4253e+06	7.71273e+16	3.3155e+18	1.32246e+17	7.51286e+16	9.29459	0.0186287	1.88187	1.85825e+07	0.459996	0.211563	1.28853	12.8853	3.6e+18	2.14242	92.0972	3.67351	2.08691	13.7648	1.13877
4.68547e-10	7.91103e+08	1.2672e+07	9.8437e+08	569779	1.40368e+17	2.60111e+18	7.41564e+17	1.16956e+17	12.0285	0.0103976	2.83307	1.86422e+07	0.557389	0.162352	0.450872	4.50872	3.6e+18	3.89912	72.2531	20.599	3.24877	13.809	1.14016
4.34001e-10	5.38757e+08	1.78706e+07	1.23095e+09	1.89384e+06	9.81819e+16	2.08554e+18	1.19527e+18	2.21015e+17	12.6436	0.0197438	2.37293	1.865e+07	0.532212	0.0350344	0.438987	4.38987	3.6e+18	2.72727	57.9316	33.2019	6.13931	13.8148	1.14035
1.64275e-09	1.31776e+08	5.17061e+07	1.60269e+09	5.33382e+06	5106080079368200	2.80996e+18	4.95074e+17	2.89865e+17	15.71	0.0112013	1.97064	1.86713e+07	0.700996	0.0297631	2.06462	20.6462	3.6e+18	0.141836	78.0543	13.752	8.0518	13.8306	1.14084
2.03025e-09	8.53828e+08	1.2228e+08	8.10889e+08	7.26452e+06	3.49461e+16	3.23086e+18	1.42251e+17	1.91942e+17	12.0343	0.0186418	2.80774	1.87e+07	0.467657	0.0539677	1.95462	19.5462	3.6e+18	0.970724	89.7461	3.95142	5.33171	13.8518	1.14151
4.7835e-10	2.17468e+08	1.51348e+07	1.55956e+09	3.03816e+06	3.64335e+16	1.4396e+18	1.83498e+18	2.88987e+17	12.4781	0.0219779	1.77675	1.87097e+07	0.692703	0.0689706	0.477513	4.77513	3.6e+18	1.01204	39.989	50.9716	8.02741	13.8591	1.14173
2.28247e-10	4.05546e+08	5.01688e+06	1.38582e+09	463231	1.01468e+17	1.65766e+18	1.68781e+18	1.5306e+17	17.5109	0.0132597	3.59731	1.87269e+07	0.596559	0.0524201	0.319744	3.19744	3.6e+18	2.81855	46.0462	46.8836	4.25166	13.8718	1.14213
9.67387e-10	3.79893e+08	5.31971e+07	1.36435e+09	115035	4.13597e+16	3.08039e+18	4.71586e+17	6661157007733520	9.49474	0.0178518	2.99064	1.87343e+07	0.636851	0.0683641	0.734807	7.34807	3.6e+18	1.14888	85.5665	13.0996	0.185032	13.8773	1.1423
2.79393e-10	2.7776e+08	273733	1.51908e+09	913567	7.43019e+16	8.53202e+16	3.15563e+18	2.84751e+17	13.3799	0.0114831	1.72297	1.87392e+07	0.719456	0.12634	0.299061	2.99061	3.6e+18	2.06394	2.37001	87.6563	7.90976	13.8809	1.14242
2.93289e-10	1.20989e+08	1.15079e+07	1.66579e+09	1.76495e+06	3.70225e+16	1.46185e+18	1.87693e+18	2.24201e+17	11.1426	0.0268411	3.02606	1.87603e+07	0.724191	0.0654697	0.261439	2.61439	3.6e+18	1.0284	40.6068	52.137	6.2278	13.8965	1.14291
1.16933e-09	1.37656e+09	5.71552e+07	3.61471e+08	5.04866e+06	9.72109e+16	3.04152e+18	1.92609e+17	2.68665e+17	12.11	0.0160705	1.60495	1.87622e+07	0.748323	0.559669	1.13284	11.3284	3.6e+18	2.7003	84.4866	5.35024	7.4629	13.8979	1.14295
4.72242e-10	7.42082e+08	2.41145e+07	1.03339e+09	1.84349e+06	1.53363e+17	2.2579e+18	1.01613e+18	1.72611e+17	10.2463	0.0226156	2.15354	1.87747e+07	0.509018	0.0876597	0.387097	3.87097	3.6e+18	4.2601	62.7194	28.2258	4.79475	13.9072	1.14324
6.17027e-10	1.53772e+09	3.63022e+07	2.29023e+08	417839	1.77427e+17	3.20422e+18	1.81477e+17	3.68806e+16	14.046	0.0183615	2.04529	1.87958e+07	0.570572	0.455822	0.693343	6.93343	3.6e+18	4.92852	89.006	5.04103	1.02446	13.9228	1.14373
1.30871e-09	1.25325e+09	5.58166e+07	4.89614e+08	5.96667e+06	6.18079e+16	3.08139e+18	1.27404e+17	3.29394e+17	15.4934	0.0138411	2.93648	1.88082e+07	0.671404	0.432908	1.62212	16.2212	3.6e+18	1.71689	85.5943	3.53899	9.14984	13.932	1.14401
7.97942e-10	1.00787e+09	3.38667e+07	7.6258e+08	642721	1.44708e+17	2.97985e+18	4.18894e+17	5.65514e+16	8.72858	0.0142432	2.28144	1.88115e+07	0.452911	0.132646	0.557192	5.57192	3.6e+18	4.01966	82.7735	11.636	1.57087	13.9344	1.14409
6.36357e-10	6.37694e+08	3.66564e+07	1.13124e+09	470367	1.17412e+17	2.78998e+18	6.56812e+17	3.58004e+16	8.5349	0.0206466	2.70653	1.88229e+07	0.660404	0.195802	0.434499	4.34499	3.6e+18	3.26145	77.4993	18.2448	0.994456	13.9429	1.14435
8.97881e-10	1.32613e+09	4.63679e+07	4.33648e+08	568079	1.01232e+17	2.28374e+18	1.18705e+18	2.79794e+16	14.5898	0.0226126	0.406866	1.88297e+07	0.681651	0.480613	1.04799	10.4799	3.6e+18	2.812	63.4373	32.9735	0.777206	13.9479	1.14451
8.21339e-10	1.40461e+09	4.25877e+07	3.58631e+08	904558	1.4302e+17	3.14284e+18	2.47391e+17	6.67534e+16	11.9574	0.0164983	1.76499	1.88299e+07	0.708726	0.538811	0.785684	7.85684	3.6e+18	3.97278	87.301	6.87196	1.85426	13.9481	1.14451
8.32054e-10	5.78048e+08	4.00125e+07	1.18798e+09	735812	5.7732e+16	2.62316e+18	8.70868e+17	4.82387e+16	12.0336	0.0183324	1.63947	1.88304e+07	0.725365	0.236202	0.801008	8.01008	3.6e+18	1.60367	72.8656	24.1908	1.33997	13.9484	1.14452
3.83407e-10	1.92151e+08	1.24727e+07	1.60194e+09	454089	4.2722e+16	2.11488e+18	1.3654e+18	7.69957e+16	11.7309	0.0153821	3.06004	1.88329e+07	0.709914	0.0799749	0.359817	3.59817	3.6e+18	1.18672	58.7467	37.9278	2.13877	13.9503	1.14458
4.88567e-10	6.46602e+08	1.62967e+07	1.14359e+09	2.78953e+06	1.1103e+17	1.79979e+18	1.38111e+18	3.08074e+17	11.9199	0.0185333	1.6948	1.88564e+07	0.537962	0.0796295	0.465893	4.65893	3.6e+18	3.08417	49.9942	38.364	8.55761	13.9677	1.14513
1.77634e-09	5.13386e+08	1.37246e+08	1.15792e+09	779192	2.26187e+16	3.3739e+18	1.84325e+17	1.91548e+16	12.7776	0.0229003	3.53647	1.8857e+07	0.620019	0.0759289	1.81579	18.1579	3.6e+18	0.628297	93.7195	5.12014	0.532079	13.9682	1.14514
3.1951e-10	3.87424e+08	1.14013e+07	1.41112e+09	747784	1.47233e+17	2.0014e+18	1.3201e+18	1.31267e+17	8.23561	0.0178294	3.34559	1.88712e+07	0.56662	0.011982	0.210509	2.10509	3.6e+18	4.08982	55.5945	36.6694	3.6463	13.9787	1.14547
4.49661e-10	1.04946e+09	2.8559e+07	7.30877e+08	2.83208e+06	1.78294e+17	2.50937e+18	6.63488e+17	2.48845e+17	13.0901	0.02531	2.44977	1.8882e+07	0.520237	0.213453	0.470887	4.70887	3.6e+18	4.95261	69.7048	18.4302	6.91235	13.9866	1.14571
3.79358e-10	3.544e+08	6.1027e+06	1.45178e+09	95735.5	9.97355e+16	8.86167e+17	2.6002e+18	1.39016e+16	9.36689	0.0181534	1.47179	1.88888e+07	0.715614	0.150521	0.284272	2.84272	3.6e+18	2.77043	24.6157	72.2277	0.386157	13.9917	1.14587
5.13837e-10	3.29286e+07	2.4672e+07	1.75433e+09	781230	5618684521172390	2.0088e+18	1.52198e+18	6.36078e+16	11.4055	0.0239025	2.24326	1.88923e+07	0.704829	0.00906773	0.468844	4.68844	3.6e+18	0.156075	55.7999	42.2771	1.76688	13.9943	1.14595
6.48593e-10	1.2098e+08	2.62901e+07	1.66577e+09	1.43055e+06	3.58543e+16	2.07505e+18	1.37619e+18	1.12912e+17	5.20236	0.019534	1.86623	1.89106e+07	0.73114	0.0680307	0.269937	2.69937	3.6e+18	0.995954	57.6402	38.2274	3.13643	14.0078	1.14637
3.47314e-09	8.11183e+08	2.87285e+08	6.9404e+08	2.20089e+07	2.90915e+16	3.24927e+18	7.27134e+16	2.48927e+17	8.02843	0.0254569	2.7482	1.89111e+07	0.508486	0.0064454	2.23071	22.3071	3.6e+18	0.808096	90.2575	2.01982	6.91463	14.0082	1.14638
6.4415e-10	6.55178e+08	2.97429e+07	1.12667e+09	3.07427e+06	1.01333e+17	2.36994e+18	8.83764e+17	2.44961e+17	10.0374	0.0194831	1.97913	1.89126e+07	0.693849	0.23367	0.517247	5.17247	3.6e+18	2.81481	65.8317	24.549	6.80447	14.0093	1.14642
5.31731e-10	7.15412e+08	1.76453e+07	1.07955e+09	2.14478e+06	1.16787e+17	2.44648e+18	7.39362e+17	2.97369e+17	11.5204	0.0135643	2.74597	1.89136e+07	0.466131	0.0340189	0.490062	4.90062	3.6e+18	3.24409	67.9578	20.5378	8.26024	14.01	1.14644
1.65868e-10	4.08964e+08	232859	1.40572e+09	352828	1.48435e+17	5.35981e+16	3.31675e+18	8.12118e+16	16.6105	0.0261927	2.55519	1.89189e+07	0.720579	0.177765	0.220413	2.20413	3.6e+18	4.12321	1.48884	92.1321	2.25588	14.014	1.14656
3.3731e-09	5.29979e+08	1.91873e+08	1.09439e+09	4.59341e+06	1.53412e+16	3.34528e+18	1.59293e+17	8.00855e+16	10.2416	0.017004	2.03679	1.89769e+07	0.740862	0.180847	2.76368	27.6368	3.6e+18	0.426146	92.9245	4.42481	2.2246	14.057	1.14789
7.58538e-10	4.33721e+08	5.59306e+07	1.32733e+09	3.90133e+06	4.20765e+16	2.6396e+18	7.342e+17	1.84121e+17	13.5892	0.027934	2.38334	1.89774e+07	0.572217	0.0171303	0.824633	8.24633	3.6e+18	1.16879	73.3223	20.3944	5.11446	14.0573	1.1479
3.27123e-10	7.76468e+08	1.1027e+07	1.03275e+09	1.75432e+06	1.78501e+17	1.75237e+18	1.39034e+18	2.78791e+17	13.2975	0.0192362	2.27073	1.89891e+07	0.507191	0.099961	0.347995	3.47995	3.6e+18	4.95837	48.6769	38.6205	7.74418	14.066	1.14817
8.20886e-10	7.83077e+08	5.14626e+07	9.84747e+08	2.90581e+06	1.37195e+17	2.47086e+18	8.5243e+17	1.39516e+17	6.95316	0.0253724	1.40729	1.89911e+07	0.648642	0.230262	0.456621	4.56621	3.6e+18	3.81098	68.635	23.6786	3.87544	14.0675	1.14822
1.43453e-09	1.20107e+09	6.5253e+07	5.54263e+08	1.75203e+06	7.86605e+16	3.31949e+18	1.12725e+17	8.91278e+16	10.6439	0.0137031	3.42758	1.89926e+07	0.499712	0.239164	1.22152	12.2152	3.6e+18	2.18501	92.208	3.13124	2.47577	14.0686	1.14825
1.21807e-09	4.54353e+08	7.30522e+07	1.29448e+09	3.48414e+06	3.3384e+16	2.85336e+18	5.77172e+17	1.36088e+17	11.1733	0.0210186	1.84128	1.90242e+07	0.55597	0.00380584	1.08879	10.8879	3.6e+18	0.927333	79.2599	16.0325	3.78021	14.092	1.14897
2.2771e-10	7.39379e+07	2.00618e+06	1.75061e+09	1.13455e+06	2.80776e+16	4.53062e+17	2.86264e+18	2.5622e+17	11.5645	0.019446	2.6856	1.90484e+07	0.693329	0.0196152	0.210668	2.10668	3.6e+18	0.779932	12.5851	79.5178	7.11722	14.1099	1.14952
1.21083e-09	1.21705e+09	5.3193e+07	5.57659e+08	845456	1.30213e+17	3.28009e+18	1.37566e+17	5.21341e+16	7.71913	0.0133932	3.3479	1.90594e+07	0.608355	0.357151	0.747727	7.47727	3.6e+18	3.61704	91.1135	3.82128	1.44817	14.1181	1.14978
4.41596e-10	7.31679e+08	2.44608e+07	1.07001e+09	2.80421e+06	1.31979e+17	1.8257e+18	1.43302e+18	2.093e+17	12.5542	0.0303401	1.69087	1.90615e+07	0.622819	0.191974	0.443512	4.43512	3.6e+18	3.66609	50.714	39.8061	5.81389	14.1196	1.14982
7.80701e-10	1.076e+09	4.23712e+07	7.11406e+08	1.49429e+06	1.24251e+17	2.58285e+18	8.01808e+17	9.10888e+16	11.0925	0.0210129	1.13648	1.90857e+07	0.613244	0.30994	0.692792	6.92792	3.6e+18	3.45141	71.7459	22.2724	2.53024	14.1375	1.15037
6.2221e-10	1.3344e+09	3.54094e+07	4.65957e+08	1.11415e+06	1.71634e+17	3.10755e+18	2.23036e+17	9.77782e+16	12.4953	0.0183131	3.35763	1.91442e+07	0.552266	0.348783	0.621976	6.21976	3.6e+18	4.76761	86.3209	6.19545	2.71606	14.1809	1.1517
2.28261e-09	6.99628e+08	1.02568e+08	1.02405e+09	1.07319e+07	2.81244e+16	2.88378e+18	3.86358e+17	3.01736e+17	10.8981	0.0155819	1.16118	1.91451e+07	0.655434	0.177889	1.9901	19.901	3.6e+18	0.781233	80.1051	10.7322	8.38156	14.1816	1.15172
2.86717e-10	1.38228e+08	141780	1.69759e+09	1.25857e+06	4.54116e+16	2.59438e+16	3.29835e+18	2.30299e+17	10.6164	0.0190603	1.79508	1.91477e+07	0.746692	0.0977405	0.243511	2.43511	3.6e+18	1.26143	0.72066	91.6207	6.3972	14.1835	1.15178
5.28835e-10	7.84068e+07	2.41658e+07	1.73916e+09	70613.2	9557252420271410	2.18997e+18	1.39407e+18	6399160344301560	15.5132	0.0208662	2.35903	1.91954e+07	0.690155	0.0126499	0.656313	6.56313	3.6e+18	0.265479	60.8326	38.7242	0.177754	14.2188	1.15286
4.90084e-10	5.84236e+08	1.86833e+07	1.24109e+09	111535	1.04888e+17	2.20144e+18	1.28053e+18	1.3142e+16	11.3656	0.0173172	1.97761	1.92196e+07	0.493195	0.00925143	0.445606	4.45606	3.6e+18	2.91356	61.151	35.5704	0.365057	14.2367	1.15341
1.40365e-09	1.27903e+09	1.03176e+08	4.56132e+08	7.43195e+06	1.41158e+17	3.08916e+18	1.47168e+17	2.22517e+17	6.45533	0.0237947	2.20811	1.92368e+07	0.660165	0.405227	0.72488	7.2488	3.6e+18	3.92105	85.8099	4.08799	6.18104	14.2495	1.1538
9.29612e-10	1.06168e+09	5.87809e+07	7.23828e+08	2.43737e+06	1.11445e+17	3.02776e+18	3.35248e+17	1.25547e+17	10.2478	0.020884	2.32256	1.92468e+07	0.50612	0.188007	0.762117	7.62117	3.6e+18	3.09571	84.1044	9.31245	3.48742	14.2569	1.15402
4.12743e-10	7.37072e+08	1.57284e+07	1.09881e+09	412403	1.45083e+17	2.12579e+18	1.27338e+18	5.57389e+16	12.3087	0.017926	2.09066	1.93019e+07	0.599488	0.172893	0.406427	4.06427	3.6e+18	4.03009	59.0498	35.3718	1.5483	14.2977	1.15527
9.52275e-10	1.35845e+09	4.92149e+07	4.3991e+08	5.09488e+06	1.45562e+17	2.94527e+18	2.04262e+17	3.04904e+17	9.80018	0.0175472	2.26159	1.93087e+07	0.627076	0.419408	0.746598	7.46598	3.6e+18	4.04338	81.8131	5.67394	8.46955	14.3027	1.15542
2.70272e-10	4.81242e+08	4.50229e+06	1.36643e+09	709773	1.60727e+17	8.85512e+17	2.41416e+18	1.39598e+17	11.0783	0.0188122	2.09421	1.93109e+07	0.698578	0.178168	0.239532	2.39532	3.6e+18	4.46464	24.5976	67.0601	3.87773	14.3044	1.15547
9.52782e-10	7.91488e+08	3.26309e+07	1.02765e+09	1.94061e+06	1.65007e+17	2.7735e+18	4.96544e+17	1.64945e+17	5.03441	0.0123483	2.17217	1.93195e+07	0.619744	0.206537	0.383735	3.83735	3.6e+18	4.58353	77.0418	13.7929	4.5818	14.3108	1.15566
3.5243e-10	4.81432e+08	2.40599e+06	1.3685e+09	1.94314e+06	1.20092e+17	3.23036e+17	2.89598e+18	2.60892e+17	11.3749	0.0211334	1.34084	1.93255e+07	0.56596	0.0445784	0.320708	3.20708	3.6e+18	3.33589	8.97323	80.4439	7.24699	14.3152	1.1558
6.3895e-10	1.09014e+09	3.79962e+07	7.21555e+08	4.75226e+06	1.32042e+17	2.65428e+18	4.81704e+17	3.31976e+17	12.9212	0.0224041	2.34435	1.93272e+07	0.729501	0.423835	0.660482	6.60482	3.6e+18	3.66783	73.73	13.3807	9.22154	14.3164	1.15584
7.06442e-10	1.61917e+09	4.41618e+07	1.90833e+08	446572	1.45258e+17	3.23395e+18	1.88085e+17	3.27023e+16	15.7789	0.0193302	1.43623	1.9329e+07	0.489882	0.387367	0.891749	8.91749	3.6e+18	4.03495	89.8321	5.22459	0.908397	14.3178	1.15587
7.847e-10	1.11472e+09	3.8626e+07	6.99917e+08	2.10304e+06	1.1857e+17	2.89439e+18	4.29448e+17	1.57589e+17	11.9808	0.0170066	2.07698	1.93368e+07	0.605166	0.311674	0.752106	7.52106	3.6e+18	3.29362	80.3998	11.9291	4.37746	14.3235	1.15605
4.36337e-10	4.62719e+08	1.1671e+07	1.383e+09	803959	7.08325e+16	1.63131e+18	1.78548e+18	1.12373e+17	14.9714	0.0163964	1.7752	1.93663e+07	0.747824	0.217685	0.522606	5.22606	3.6e+18	1.96757	45.3143	49.5966	3.12149	14.3454	1.15671
1.15312e-09	1.16787e+09	9.97531e+07	5.89849e+08	2.58781e+06	1.70947e+17	3.04729e+18	3.02706e+17	7.90534e+16	5.92462	0.0283882	1.68984	1.93858e+07	0.636287	0.343098	0.546543	5.46543	3.6e+18	4.74853	84.647	8.40849	2.19593	14.3598	1.15715
5.49298e-10	1.24779e+09	2.68663e+07	5.82052e+08	3.46406e+06	1.54167e+17	2.42212e+18	7.11408e+17	3.12301e+17	14.7347	0.0201932	1.48948	1.93869e+07	0.470363	0.227691	0.647499	6.47499	3.6e+18	4.28243	67.2812	19.7613	8.67503	14.3607	1.15717
3.66093e-10	2.82178e+08	6.71811e+06	1.57334e+09	494740	7.37436e+16	9.5024e+17	2.50604e+18	6.99783e+16	10.4522	0.0193118	1.71492	1.94136e+07	0.687448	0.0908942	0.306118	3.06118	3.6e+18	2.04843	26.3956	69.6122	1.94384	14.3804	1.15777
1.56698e-09	8.28092e+08	7.85715e+07	9.5424e+08	2.61697e+06	3.69814e+16	3.25945e+18	1.95006e+17	1.08562e+17	14.29	0.0153836	3.12282	1.94218e+07	0.480707	0.0653463	1.79137	17.9137	3.6e+18	1.02726	90.5403	5.41683	3.01561	14.3865	1.15796
9.10737e-10	4.28144e+08	2.92543e+07	1.4036e+09	3.46082e+06	8.08738e+16	2.60726e+18	6.03427e+17	3.08442e+17	5.81285	0.0123201	2.55403	1.94316e+07	0.606688	0.0545326	0.423518	4.23518	3.6e+18	2.24649	72.4238	16.7619	8.56783	14.3938	1.15817
4.85074e-10	1.02956e+09	3.00958e+07	8.01937e+08	3.22284e+06	1.59376e+17	2.55825e+18	6.08421e+17	2.73953e+17	13.3174	0.0242524	2.71724	1.94352e+07	0.613237	0.286853	0.516795	5.16795	3.6e+18	4.4271	71.0625	16.9006	7.60981	14.3965	1.15826
1.54894e-09	3.0604e+08	7.40932e+07	1.48252e+09	2.88442e+06	2.1647e+16	3.17318e+18	2.81646e+17	1.2353e+17	9.12735	0.0150747	3.39829	1.94428e+07	0.746818	0.136252	1.13102	11.3102	3.6e+18	0.601306	88.1438	7.82351	3.4314	14.4021	1.15842
1.42444e-09	4.34003e+08	9.75006e+07	1.32596e+09	1.20299e+07	2.33896e+16	2.88999e+18	3.30043e+17	3.56575e+17	13.0264	0.0236846	2.82043	1.9484e+07	0.740135	0.159155	1.48443	14.8443	3.6e+18	0.649712	80.2776	9.16785	9.90487	14.4326	1.15934
7.74324e-10	1.0396e+09	6.0311e+07	7.71233e+08	826533	1.02983e+17	3.11339e+18	3.40958e+17	4.26675e+16	13.0371	0.0250173	2.92121	1.95099e+07	0.590356	0.260367	0.807593	8.07593	3.6e+18	2.86064	86.4831	9.47105	1.18521	14.4518	1.15992
3.9154e-10	9.41509e+08	1.10614e+07	9.24819e+08	578704	1.48045e+17	1.97633e+18	1.37223e+18	1.03396e+17	16.2426	0.0142948	1.72129	1.95724e+07	0.614742	0.261734	0.50877	5.0877	3.6e+18	4.11235	54.898	38.1175	2.87211	14.498	1.16131
4.92283e-10	7.27796e+08	3.3506e+07	1.1188e+09	1.00953e+06	1.03327e+17	2.472e+18	9.50189e+17	7.44809e+16	14.308	0.0275334	2.39182	1.96051e+07	0.566242	0.126039	0.563487	5.63487	3.6e+18	2.87021	68.6667	26.3941	2.06891	14.5223	1.16204
2.54303e-10	2.30141e+08	2.4428e+06	1.64969e+09	554137	8.43577e+16	4.29387e+17	2.98885e+18	9.74042e+16	10.728	0.0223712	2.17044	1.9623e+07	0.645449	0.0296208	0.218253	2.18253	3.6e+18	2.34327	11.9274	83.0236	2.70567	14.5356	1.16243
1.9372e-09	6.77755e+08	1.56454e+08	1.04685e+09	3.351e+06	3.46964e+16	3.13435e+18	3.63824e+17	6.71327e+16	10.0835	0.0257671	1.48532	1.96395e+07	0.592369	0.0943795	1.56271	15.6271	3.6e+18	0.963788	87.0652	10.1062	1.8648	14.5478	1.1628
5.13512e-10	6.51262e+08	1.29784e+07	1.219e+09	1.80802e+06	9.81135e+16	1.93771e+18	1.29423e+18	2.69941e+17	12.9263	0.0130431	1.83417	1.96461e+07	0.619151	0.155	0.531027	5.31027	3.6e+18	2.72538	53.8253	35.9509	7.49837	14.5527	1.16294
8.04941e-10	1.31723e+09	6.43351e+07	5.03062e+08	2.94569e+06	1.51236e+17	3.12536e+18	1.80304e+17	1.431e+17	10.8203	0.0255732	3.46618	1.96724e+07	0.717494	0.483649	0.696779	6.96779	3.6e+18	4.20101	86.8155	5.00845	3.97499	14.5722	1.16352
1.11326e-09	6.98061e+08	3.62079e+07	1.15062e+09	3.55016e+06	8.38771e+16	1.69599e+18	1.65384e+18	1.66291e+17	7.47571	0.019177	0.624946	1.96815e+07	0.70923	0.253115	0.665794	6.65794	3.6e+18	2.32992	47.1109	45.94	4.61919	14.5789	1.16373
2.70687e-10	6.72474e+08	8.6251e+06	1.209e+09	391946	1.75399e+17	1.7293e+18	1.61672e+18	7.85837e+16	14.1639	0.0184258	2.76265	1.97029e+07	0.587419	0.133432	0.306718	3.06718	3.6e+18	4.87218	48.0361	44.9088	2.18288	14.5947	1.1642
8.87453e-10	1.12181e+09	4.59475e+07	7.18021e+08	5.40313e+06	1.79346e+17	2.68139e+18	4.23954e+17	3.15314e+17	7.0483	0.0193089	1.90841	1.97101e+07	0.614067	0.309359	0.500403	5.00403	3.6e+18	4.98182	74.483	11.7765	8.75872	14.6001	1.16436
4.22163e-10	4.9183e+07	1.87202e+07	1.82203e+09	1.5455e+06	1.07225e+16	2.10851e+18	1.30669e+18	1.74075e+17	10.8653	0.0210307	3.30295	1.97132e+07	0.725615	0.0364936	0.366953	3.66953	3.6e+18	0.297846	58.5697	36.297	4.83541	14.6024	1.16442
6.42119e-10	6.31068e+08	1.63488e+07	1.24558e+09	908842	7.55894e+16	2.67498e+18	7.00723e+17	1.48704e+17	13.0017	0.00951809	2.76827	1.97384e+07	0.733504	0.2609	0.66789	6.6789	3.6e+18	2.09971	74.3051	19.4645	4.13067	14.6211	1.16498
1.66755e-09	5.16572e+08	9.93547e+07	1.27676e+09	3.61042e+06	4.08072e+16	3.19084e+18	2.52397e+17	1.15951e+17	7.59126	0.0186725	3.0335	1.97634e+07	0.594863	0.0523555	1.01271	10.1271	3.6e+18	1.13353	88.6346	7.01104	3.22087	14.6395	1.16553
8.00811e-10	3.96777e+08	3.06468e+07	1.46869e+09	447039	1.15705e+17	2.61356e+18	8.32613e+17	3.81235e+16	4.28218	0.0146427	2.20271	1.97662e+07	0.587413	0.0244291	0.274338	2.74338	3.6e+18	3.21402	72.5988	23.1281	1.05899	14.6416	1.16559
6.0106e-10	1.27984e+09	4.28143e+07	5.73468e+08	1.21513e+06	1.55109e+17	2.83634e+18	5.28053e+17	8.04992e+16	13.7278	0.0251139	1.80682	1.97743e+07	0.563957	0.322256	0.660099	6.60099	3.6e+18	4.30859	78.7872	14.6681	2.23609	14.6476	1.16577
1.70048e-09	1.09554e+09	8.38083e+07	7.1532e+08	4.25045e+06	6.63014e+16	3.10709e+18	2.69033e+17	1.5758e+17	9.71707	0.0158622	1.56359	1.97907e+07	0.497649	0.172077	1.32189	13.2189	3.6e+18	1.84171	86.3079	7.47315	4.37722	14.6598	1.16613
1.13283e-09	1.02078e+09	6.4266e+07	8.11114e+08	3.86864e+06	6.30191e+16	2.98812e+18	3.68981e+17	1.79877e+17	14.2987	0.0189853	1.9405	1.98023e+07	0.462013	0.114799	1.29584	12.9584	3.6e+18	1.75053	83.0034	10.2495	4.99659	14.6684	1.16638
8.56697e-10	8.86135e+08	5.39905e+07	9.57252e+08	2.75845e+06	1.0001e+17	2.78982e+18	5.67633e+17	1.42536e+17	10.3426	0.0225899	1.96848	1.98034e+07	0.596704	0.204185	0.70884	7.0884	3.6e+18	2.77804	77.495	15.7676	3.95933	14.6692	1.16641
1.7019e-09	1.0867e+09	6.4848e+07	7.48833e+08	681587	7.55427e+16	3.37931e+18	1.09631e+17	3.55183e+16	8.45248	0.0112755	4.01343	1.98131e+07	0.747212	0.427766	1.15082	11.5082	3.6e+18	2.09841	93.8697	3.04532	0.986619	14.6763	1.16662
6.27394e-10	9.44852e+08	4.07653e+07	9.1649e+08	701801	1.44475e+17	2.74162e+18	6.66711e+17	4.71987e+16	10.4239	0.0236998	2.19104	1.98313e+07	0.553638	0.188596	0.523191	5.23191	3.6e+18	4.01321	76.156	18.5197	1.31107	14.6898	1.16702
4.92565e-10	9.44413e+07	2.9055e+07	1.77456e+09	4.82568e+06	1.85682e+16	1.89891e+18	1.36713e+18	3.15386e+17	10.3259	0.0310637	2.63522	1.9832e+07	0.701877	0.0223873	0.406895	4.06895	3.6e+18	0.515783	52.7475	37.976	8.76072	14.6904	1.16703
4.83563e-10	6.31104e+08	2.34846e+07	1.24739e+09	1.25446e+06	1.05901e+17	2.16301e+18	1.21555e+18	1.1554e+17	12.3239	0.0224529	2.12215	1.98357e+07	0.596566	0.12038	0.476749	4.76749	3.6e+18	2.9417	60.0837	33.7652	3.20944	14.6931	1.16711
8.20135e-10	1.48321e+09	3.25092e+07	3.8765e+08	155272	1.6766e+17	2.34016e+18	1.081e+18	1.11772e+16	10.7867	0.0169385	0.437249	1.98387e+07	0.542897	0.378751	0.707722	7.07722	3.6e+18	4.65723	65.0045	30.0278	0.310478	14.6953	1.16718
1.12261e-09	6.22053e+08	6.3447e+07	1.21508e+09	4.56513e+06	3.54073e+16	2.81841e+18	5.43394e+17	2.0279e+17	15.6496	0.0200529	1.99186	1.98556e+07	0.653793	0.158524	1.40548	14.0548	3.6e+18	0.983536	78.2891	15.0943	5.63305	14.7078	1.16755
1.14644e-09	6.08611e+08	6.36074e+07	1.22701e+09	6.28532e+06	4.75131e+16	2.45949e+18	8.49961e+17	2.43033e+17	11.1731	0.0225585	1.25921	1.98594e+07	0.636138	0.133768	1.02475	10.2475	3.6e+18	1.31981	68.3193	23.61	6.75092	14.7107	1.16763
4.64421e-10	5.54135e+08	2.88853e+07	1.32117e+09	2.33682e+06	8.01925e+16	2.32085e+18	1.01121e+18	1.87757e+17	14.8789	0.026799	2.81323	1.987e+07	0.595681	0.0879851	0.552805	5.52805	3.6e+18	2.22757	64.4679	28.089	5.21546	14.7185	1.16786
1.36767e-09	4.0168e+08	1.10877e+08	1.38416e+09	1.02535e+07	3.41144e+16	2.86801e+18	4.32654e+17	2.65224e+17	8.60916	0.0282669	2.33919	1.98746e+07	0.607612	0.0107132	0.941959	9.41959	3.6e+18	0.947623	79.6669	12.0182	7.36734	14.722	1.16797
2.72129e-09	1.13501e+09	1.52515e+08	6.09442e+08	1.13452e+07	2.87177e+16	3.06785e+18	2.75223e+17	2.28209e+17	14.5236	0.0182685	0.813715	1.98886e+07	0.456413	0.115123	3.16184	31.6184	3.6e+18	0.797714	85.2181	7.64508	6.33914	14.7323	1.16827
6.799e-10	1.13959e+09	4.10211e+07	7.30766e+08	56956.9	1.71917e+17	3.12545e+18	2.98295e+17	4339614504367000	9.74955	0.0193041	3.60319	1.99211e+07	0.565438	0.270903	0.530297	5.30297	3.6e+18	4.77547	86.818	8.28596	0.120545	14.7564	1.16898
1.02092e-09	7.99235e+08	5.45975e+07	1.05422e+09	7.58317e+06	8.7891e+16	2.56964e+18	5.85564e+17	3.56903e+17	8.9071	0.0208117	1.76345	1.99649e+07	0.529536	0.0968067	0.727478	7.27478	3.6e+18	2.44142	71.3789	16.2657	9.91397	14.7888	1.16993
1.5373e-09	5.20903e+08	4.95315e+07	1.34256e+09	3.75434e+06	2.66725e+16	2.85775e+18	4.98969e+17	2.16609e+17	12.7038	0.0112745	1.75026	1.99766e+07	0.695688	0.167204	1.56237	15.6237	3.6e+18	0.740901	79.3819	13.8602	6.01692	14.7975	1.17019
2.11352e-09	1.35797e+09	1.13264e+08	4.38065e+08	8.88106e+06	6.06964e+16	3.20966e+18	7.79688e+16	2.5167e+17	10.5857	0.0166966	2.65835	1.99914e+07	0.525402	0.277839	1.78985	17.8985	3.6e+18	1.68601	89.1574	2.1658	6.99083	14.8085	1.17051
7.249e-10	1.07446e+09	6.00799e+07	7.83533e+08	169268	1.33505e+17	2.93449e+18	5.23734e+17	8267573392501890	11.1023	0.0282434	2.0638	1.99921e+07	0.734278	0.408938	0.643846	6.43846	3.6e+18	3.70847	81.5137	14.5482	0.229655	14.8089	1.17052
2.65904e-09	1.21407e+09	2.07037e+08	4.94409e+08	3.8451e+06	4.31901e+16	3.41961e+18	7.36912e+16	6.3509e+16	10.5715	0.0227691	2.52316	2.00038e+07	0.508626	0.187469	2.2488	22.488	3.6e+18	1.19972	94.9892	2.04698	1.76414	14.8176	1.17078
9.56061e-10	9.09497e+08	5.74763e+07	9.48562e+08	4.5745e+06	7.99542e+16	2.62652e+18	6.84482e+17	2.09043e+17	11.898	0.0228888	1.4495	2.00116e+07	0.490817	0.100443	0.910018	9.10018	3.6e+18	2.22095	72.9589	19.0134	5.80675	14.8234	1.17095
2.30725e-09	1.24262e+08	1.70549e+08	1.61996e+09	6.44803e+06	4217337390538260	3.15007e+18	3.26612e+17	1.19097e+17	12.7704	0.0234657	2.14969	2.00231e+07	0.722445	0.0111762	2.35716	23.5716	3.6e+18	0.117148	87.502	9.07256	3.30824	14.8319	1.1712
8.28457e-10	1.05785e+09	6.49427e+07	7.95845e+08	3.05243e+06	1.4793e+17	2.91963e+18	3.95214e+17	1.37228e+17	8.63175	0.0268493	2.43067	2.0028e+07	0.719255	0.38235	0.572083	5.72083	3.6e+18	4.10915	81.1008	10.9782	3.81188	14.8356	1.1713
3.46726e-10	3.36495e+08	1.07204e+07	1.57198e+09	2.66118e+06	1.07696e+17	1.13356e+18	2.07736e+18	2.81387e+17	9.01139	0.0272761	2.18247	2.00298e+07	0.727	0.143309	0.249959	2.49959	3.6e+18	2.99156	31.4876	57.7045	7.81631	14.8369	1.17134
4.26847e-10	1.34963e+08	1.58236e+07	1.76912e+09	2.81996e+06	2.04414e+16	1.89269e+18	1.34957e+18	3.37301e+17	15.4679	0.0195863	3.07107	2.00388e+07	0.739305	0.0805414	0.528196	5.28196	3.6e+18	0.567816	52.5748	37.4879	9.36948	14.8436	1.17154
5.23777e-10	9.06762e+08	2.43413e+07	9.8898e+08	2.99937e+06	1.3566e+17	2.40499e+18	7.63006e+17	2.96346e+17	12.7613	0.0193235	2.47464	2.00425e+07	0.58818	0.207692	0.534726	5.34726	3.6e+18	3.76833	66.8052	21.1946	8.23183	14.8463	1.17162
6.8867e-10	9.28163e+08	3.67498e+07	9.56993e+08	1.50794e+06	9.70973e+16	2.62477e+18	7.70427e+17	1.07701e+17	13.8805	0.0203307	1.80371	2.0046e+07	0.524209	0.149689	0.764728	7.64728	3.6e+18	2.69715	72.9104	21.4007	2.99171	14.8489	1.17169
6.75576e-10	5.70696e+08	3.59138e+07	1.317e+09	199539	6.96724e+16	2.60566e+18	9.10189e+17	1.44772e+16	12.1247	0.0204018	2.14181	2.00502e+07	0.704594	0.201742	0.655291	6.55291	3.6e+18	1.93535	72.3795	25.283	0.402143	14.852	1.17178
1.36733e-09	8.98681e+08	7.56827e+07	9.43484e+08	6.27772e+06	9.26921e+16	2.6965e+18	5.87142e+17	2.23669e+17	7.09072	0.0205269	1.17522	2.00534e+07	0.595342	0.193146	0.775627	7.75627	3.6e+18	2.57478	74.9027	16.3095	6.21303	14.8544	1.17185
9.7172e-10	1.32699e+09	5.21317e+07	5.46387e+08	3.76102e+06	9.59571e+16	2.96954e+18	3.20262e+17	2.14237e+17	14.2315	0.0180664	1.75571	2.0107e+07	0.450652	0.212781	1.10632	11.0632	3.6e+18	2.66547	82.4873	8.89617	5.95102	14.8941	1.17301
6.43702e-10	1.24954e+09	2.5913e+07	6.53278e+08	1.81517e+06	1.6045e+17	2.81399e+18	4.28442e+17	1.97116e+17	12.0984	0.0143057	2.36876	2.01204e+07	0.726613	0.470141	0.62302	6.2302	3.6e+18	4.45693	78.1665	11.9012	5.47544	14.904	1.1733
1.52044e-09	1.26536e+09	7.09879e+07	5.90489e+08	4.10877e+06	7.22432e+16	3.16706e+18	1.77384e+17	1.83309e+17	11.5199	0.0147421	2.18942	2.01245e+07	0.522346	0.255945	1.40122	14.0122	3.6e+18	2.00675	87.974	4.92734	5.09192	14.907	1.17339
6.68624e-10	1.34122e+09	4.53882e+07	5.40534e+08	5.66457e+06	1.73401e+17	2.77789e+18	3.02027e+17	3.46687e+17	11.5682	0.024437	2.67668	2.01439e+07	0.635918	0.402007	0.618782	6.18782	3.6e+18	4.81668	77.1635	8.38963	9.6302	14.9214	1.17381
8.54914e-10	2.19354e+08	4.34828e+07	1.66636e+09	4.10486e+06	2.76247e+16	2.6742e+18	6.45728e+17	2.52449e+17	9.2881	0.0190196	3.01854	2.0149e+07	0.699277	0.0614459	0.635241	6.35241	3.6e+18	0.767352	74.2833	17.9369	7.01248	14.9252	1.17392
3.31115e-10	3.82608e+08	5.95399e+06	1.54327e+09	1.5004e+06	8.2424e+16	1.00012e+18	2.26543e+18	2.5203e+17	14.0192	0.0179795	2.05738	2.01494e+07	0.65138	0.0864314	0.371356	3.71356	3.6e+18	2.28955	27.7811	62.9285	7.00082	14.9255	1.17393
3.57772e-10	6.54027e+08	1.6539e+07	1.2622e+09	2.17048e+06	1.40809e+17	1.7346e+18	1.49695e+18	2.27638e+17	12.9825	0.0266504	2.35675	2.01661e+07	0.481628	0.0109541	0.371582	3.71582	3.6e+18	3.91137	48.1833	41.582	6.32328	14.9378	1.17429
2.91122e-10	4.07578e+08	4.89427e+06	1.52291e+09	704742	1.21466e+17	1.43666e+18	1.83501e+18	2.06869e+17	11.5261	0.011702	2.85076	2.01781e+07	0.724596	0.16973	0.26844	2.6844	3.6e+18	3.37406	39.9071	50.9725	5.74636	14.9467	1.17455
7.80042e-10	8.6888e+08	4.05626e+07	1.02447e+09	3.26011e+06	9.07289e+16	2.72239e+18	5.68076e+17	2.18805e+17	12.2771	0.0191011	2.31194	2.01894e+07	0.6116	0.210183	0.766133	7.66133	3.6e+18	2.52025	75.622	15.7799	6.07791	14.9551	1.17479
2.20953e-10	5.42982e+08	1.05552e+06	1.39341e+09	1.09675e+06	1.56863e+17	2.32732e+17	2.96858e+18	2.41824e+17	15.6662	0.0205261	2.12437	2.02037e+07	0.726966	0.221434	0.27692	2.7692	3.6e+18	4.35731	6.46479	82.4606	6.71732	14.9657	1.1751
1.61322e-09	4.39373e+08	8.56619e+07	1.40332e+09	1.06377e+07	3.03109e+16	2.81221e+18	4.0825e+17	3.49226e+17	8.98551	0.0188819	2.13078	2.02084e+07	0.592587	0.0142897	1.15965	11.5965	3.6e+18	0.841968	78.117	11.3403	9.70073	14.9692	1.1752
5.1346e-10	1.20226e+09	2.28548e+07	7.13882e+08	776466	1.72103e+17	2.79161e+18	5.41441e+17	9.4842e+16	13.6051	0.0159447	2.56785	2.02165e+07	0.501948	0.228402	0.558854	5.58854	3.6e+18	4.78064	77.5448	15.04	2.6345	14.9752	1.17537
6.58811e-10	1.47049e+09	3.29023e+07	4.34637e+08	3.81863e+06	1.22756e+17	2.63141e+18	5.40429e+17	3.05401e+17	18.1827	0.0189791	1.22075	2.02381e+07	0.469281	0.285523	0.958317	9.58317	3.6e+18	3.40989	73.0948	15.0119	8.48337	14.9912	1.17584
7.25909e-10	9.17507e+08	3.62813e+07	9.84062e+08	4.33888e+06	1.12192e+17	2.62689e+18	5.46766e+17	3.1415e+17	11.2659	0.0190265	2.47935	2.02417e+07	0.598461	0.213735	0.654242	6.54242	3.6e+18	3.11644	72.9692	15.188	8.72639	14.9938	1.17591
4.40987e-09	6.94471e+08	1.91764e+08	1.04597e+09	1.21998e+07	1.34807e+16	3.29474e+18	8.21723e+16	2.09608e+17	11.682	0.0131984	2.88648	2.02648e+07	0.554435	0.0357757	4.12127	41.2127	3.6e+18	0.374464	91.5205	2.28256	5.82244	15.0109	1.17641
1.15971e-09	8.16448e+08	6.25759e+07	1.06563e+09	3.05615e+06	7.65169e+16	2.99858e+18	3.78454e+17	1.46448e+17	9.20076	0.0179947	2.42798	2.02992e+07	0.515199	0.0873482	0.853614	8.53614	3.6e+18	2.12547	83.2939	10.5126	4.068	15.0365	1.17715
3.98069e-10	7.99031e+08	1.46956e+07	1.13437e+09	950995	1.52593e+17	2.25046e+18	1.05131e+18	1.45634e+17	13.1544	0.0164043	2.71059	2.03131e+07	0.572841	0.154545	0.418907	4.18907	3.6e+18	4.23871	62.5128	29.2031	4.04539	15.0468	1.17744
1.1656e-09	1.2858e+09	4.83407e+07	6.13151e+08	2.55019e+06	6.76208e+16	3.00867e+18	3.6499e+17	1.5872e+17	16.3134	0.0137845	1.44125	2.03214e+07	0.58371	0.328672	1.52119	15.2119	3.6e+18	1.87836	83.5741	10.1386	4.4089	15.0529	1.17762
1.0574e-09	1.54061e+09	4.65987e+07	3.57808e+08	5.81589e+06	1.7655e+17	2.86295e+18	2.03182e+17	3.57319e+17	8.2525	0.0153929	1.66542	2.03317e+07	0.685635	0.518444	0.698096	6.98096	3.6e+18	4.90416	79.5264	5.64395	9.92553	15.0606	1.17784
3.61362e-10	6.12224e+08	1.08492e+07	1.32894e+09	553051	1.74299e+17	1.38035e+18	1.97499e+18	7.03647e+16	9.72014	0.0217504	1.86209	2.03499e+07	0.53075	0.0465264	0.280999	2.80999	3.6e+18	4.84165	38.343	54.8608	1.95457	15.074	1.17823
8.21149e-10	1.52853e+09	3.66369e+07	3.86381e+08	1.22461e+06	1.40601e+17	3.14958e+18	2.04547e+17	1.05276e+17	13.2393	0.0141659	2.30038	2.0352e+07	0.682992	0.519155	0.869712	8.69712	3.6e+18	3.90559	87.4882	5.68187	2.92434	15.0755	1.17827
7.13813e-10	8.78478e+08	4.74458e+07	1.02552e+09	1.7767e+06	9.54138e+16	2.8456e+18	5.52424e+17	1.06559e+17	12.8984	0.0233582	2.60069	2.03567e+07	0.608278	0.207656	0.736563	7.36563	3.6e+18	2.65038	79.0445	15.3451	2.95998	15.079	1.17837
1.84695e-09	7.69141e+08	8.26934e+07	1.09763e+09	4.15444e+06	3.23346e+16	3.14076e+18	2.69111e+17	1.57789e+17	12.879	0.0142554	2.20835	2.03608e+07	0.684482	0.231901	1.90296	19.0296	3.6e+18	0.898182	87.2435	7.47532	4.38303	15.0821	1.17846
7.82603e-10	1.2672e+09	3.54901e+07	6.49671e+08	3.38981e+06	1.71682e+17	2.69637e+18	4.74402e+17	2.57542e+17	9.43142	0.0168184	1.74987	2.0383e+07	0.478485	0.218072	0.590485	5.90485	3.6e+18	4.76894	74.8993	13.1778	7.15394	15.0985	1.17893
5.23849e-10	1.11517e+09	2.54272e+07	8.12393e+08	2.83768e+06	1.74819e+17	2.50742e+18	6.37935e+17	2.79828e+17	12.1772	0.0193582	2.43099	2.03839e+07	0.665613	0.35425	0.510323	5.10323	3.6e+18	4.85607	69.6505	17.7204	7.77301	15.0992	1.17895
6.44098e-10	4.19187e+08	1.97256e+07	1.51559e+09	1.34488e+06	6.71593e+16	2.0714e+18	1.32021e+18	1.41228e+17	9.69058	0.0147847	1.78232	2.0384e+07	0.588179	0.0310786	0.499335	4.99335	3.6e+18	1.86554	57.539	36.6725	3.92299	15.0993	1.17896
4.52936e-10	1.66981e+08	1.43739e+07	1.77447e+09	1.91878e+06	4.03423e+16	1.65042e+18	1.68892e+18	2.20316e+17	9.1384	0.0192284	2.31966	2.04038e+07	0.656281	0.00969385	0.331129	3.31129	3.6e+18	1.12062	45.8451	46.9144	6.1199	15.114	1.17938
1.76818e-09	7.82731e+08	1.33345e+08	1.03692e+09	5.57542e+06	3.28793e+16	3.17398e+18	2.60431e+17	1.3271e+17	13.4637	0.0237601	2.25178	2.04124e+07	0.603627	0.139385	1.9045	19.045	3.6e+18	0.913313	88.1661	7.23421	3.68639	15.1203	1.17956
1.06266e-09	1.05526e+09	7.11017e+07	8.2737e+08	5.74856e+06	1.17927e+17	2.91572e+18	3.30612e+17	2.35736e+17	8.42073	0.0229477	2.35498	2.04219e+07	0.564808	0.215081	0.715869	7.15869	3.6e+18	3.27576	80.9924	9.18367	6.54821	15.1273	1.17976
6.80767e-10	4.72739e+08	1.99669e+07	1.46896e+09	1.85649e+06	8.54304e+16	2.32177e+18	9.76928e+17	2.15874e+17	8.12849	0.0126326	2.20877	2.04641e+07	0.734142	0.194907	0.442689	4.42689	3.6e+18	2.37307	64.4935	27.1369	5.99651	15.1586	1.18066
4.01282e-10	3.36393e+08	1.07605e+07	1.61624e+09	904615	6.82721e+16	1.74203e+18	1.64324e+18	1.4645e+17	12.2788	0.0153931	2.45106	2.04721e+07	0.612677	0.0284829	0.39418	3.9418	3.6e+18	1.89645	48.3898	45.6457	4.06805	15.1645	1.18083
5.93087e-10	1.29675e+09	4.36411e+07	6.22696e+08	1.37427e+06	1.4277e+17	3.01619e+18	3.46055e+17	9.49806e+16	15.3145	0.0243959	3.03398	2.04738e+07	0.55783	0.306076	0.726626	7.26626	3.6e+18	3.96583	83.7832	9.61263	2.63835	15.1658	1.18087
3.43885e-09	6.3432e+08	1.96696e+08	1.13214e+09	2.85494e+06	1.40501e+16	3.35961e+18	1.7758e+17	4.87629e+16	13.1285	0.0170253	1.85393	2.049e+07	0.59955	0.0670334	3.61175	36.1175	3.6e+18	0.390281	93.3224	4.93278	1.35453	15.1778	1.18121
9.26494e-10	1.46547e+08	5.27727e+07	1.76623e+09	2.8464e+06	1.06684e+16	2.7698e+18	6.70142e+17	1.49395e+17	14.8264	0.0205645	2.84471	2.05148e+07	0.709587	0.0436305	1.09893	10.9893	3.6e+18	0.296344	76.9388	18.615	4.14985	15.1962	1.18173
4.08334e-10	1.03951e+09	1.78599e+07	9.10285e+08	2.22476e+06	1.69752e+17	2.10414e+18	1.064e+18	2.62108e+17	14.9968	0.0207868	2.09518	2.05303e+07	0.529764	0.191572	0.489896	4.89896	3.6e+18	4.71534	58.4484	29.5554	7.28077	15.2076	1.18206
1.54221e-09	8.3147e+08	1.17419e+08	1.01506e+09	7.49975e+06	3.49022e+16	3.01369e+18	3.58919e+17	1.92489e+17	15.4472	0.0252637	1.8338	2.05467e+07	0.487058	0.0407791	1.90583	19.0583	3.6e+18	0.969506	83.7136	9.96996	5.34692	15.2198	1.18241
5.47453e-10	5.85351e+08	2.18606e+07	1.36447e+09	509214	9.93354e+16	1.83904e+18	1.61878e+18	4.28381e+16	10.7638	0.0217132	1.53967	2.05543e+07	0.522673	0.0237451	0.471413	4.71413	3.6e+18	2.75932	51.0845	44.9662	1.18995	15.2254	1.18257
1.21304e-09	5.45284e+07	6.04455e+07	1.85289e+09	8.62351e+06	5427148186276750	2.39213e+18	8.61168e+17	3.41275e+17	8.2828	0.0208308	1.77373	2.05991e+07	0.710481	0.00293791	0.803787	8.03787	3.6e+18	0.150754	66.448	23.9213	9.47987	15.2586	1.18351
2.21662e-09	6.83948e+08	1.33871e+08	1.15641e+09	2.87239e+06	2.66924e+16	3.32045e+18	1.81613e+17	7.12447e+16	11.5596	0.0181886	2.8726	2.06056e+07	0.619653	0.121225	2.04987	20.4987	3.6e+18	0.741455	92.2347	5.0448	1.97902	15.2634	1.18365
1.79491e-09	1.49944e+09	1.3627e+08	3.32189e+08	1.07146e+07	8.98537e+16	3.16752e+18	9.35656e+16	2.49056e+17	9.29717	0.0239684	1.978	2.06213e+07	0.470958	0.251099	1.335	13.35	3.6e+18	2.49594	87.9868	2.59905	6.91822	15.275	1.18398
1.48302e-09	1.12452e+09	4.12087e+07	8.13394e+08	1.91531e+06	5.33759e+16	3.21656e+18	1.80568e+17	1.495e+17	14.2061	0.00863873	3.03747	2.06466e+07	0.731365	0.41505	1.68544	16.8544	3.6e+18	1.48267	89.3488	5.01578	4.15278	15.2938	1.18451
9.21308e-10	1.69367e+09	3.85542e+07	2.48115e+08	1.39994e+06	1.2785e+17	3.1847e+18	1.71807e+17	1.1564e+17	14.3789	0.0131401	1.5675	2.06539e+07	0.616107	0.502029	1.05979	10.5979	3.6e+18	3.55138	88.464	4.77243	3.21222	15.2992	1.18467
5.04644e-10	9.08289e+08	1.88929e+07	1.05567e+09	282743	1.52046e+17	2.73221e+18	6.74852e+17	4.08891e+16	11.8376	0.0137025	3.0998	2.06684e+07	0.50608	0.121118	0.477904	4.77904	3.6e+18	4.22349	75.8948	18.7459	1.13581	15.3099	1.18497
9.3185e-10	1.11994e+09	6.46567e+07	7.93263e+08	6.97159e+06	7.43429e+16	2.76268e+18	4.65086e+17	2.97886e+17	16.1662	0.0251152	1.83036	2.06861e+07	0.486964	0.155944	1.20516	12.0516	3.6e+18	2.06508	76.7412	12.9191	8.2746	15.323	1.18534
7.91208e-10	1.4877e+09	5.91996e+07	4.34967e+08	5.66284e+06	1.38502e+17	3.02964e+18	1.42053e+17	2.89805e+17	13.5759	0.0246966	3.87005	2.07143e+07	0.715562	0.51659	0.859311	8.59311	3.6e+18	3.84727	84.1567	3.94591	8.05015	15.3439	1.18594
4.30771e-10	9.11122e+08	8.32676e+06	1.06839e+09	2.81156e+06	1.58155e+17	9.84111e+17	2.12545e+18	3.32289e+17	13.3735	0.019642	1.1669	2.07467e+07	0.508032	0.122873	0.460875	4.60875	3.6e+18	4.3932	27.3364	59.0402	9.23025	15.3679	1.18662
8.32733e-10	1.10806e+09	4.99898e+07	8.31375e+08	3.77627e+06	1.35587e+17	2.86561e+18	3.82332e+17	2.1647e+17	9.81387	0.0209487	2.61126	2.07734e+07	0.486738	0.157731	0.653787	6.53787	3.6e+18	3.76631	79.6003	10.6203	6.01307	15.3877	1.18717
2.87751e-09	5.40464e+08	1.80407e+08	1.27498e+09	460033	2.54637e+16	3.43019e+18	1.35604e+17	8746887042336110	7.37611	0.0182776	3.26749	2.08057e+07	0.709238	0.148517	1.69799	16.9799	3.6e+18	0.707326	95.2829	3.76677	0.242969	15.4117	1.18785
3.44706e-10	1.86981e+07	2.91679e+06	1.97498e+09	1.14846e+06	5674248939139270	3.65451e+17	3.08498e+18	1.43892e+17	9.55958	0.0231541	1.85721	2.08207e+07	0.715339	0.0197658	0.26362	2.6362	3.6e+18	0.157618	10.1514	85.694	3.99701	15.4227	1.18816
7.09422e-10	1.07622e+09	2.64569e+07	8.93748e+08	4.00348e+06	1.44899e+17	2.37018e+18	7.26267e+17	3.58656e+17	10.4696	0.0157345	1.73466	2.08486e+07	0.474851	0.13957	0.594187	5.94187	3.6e+18	4.02498	65.8383	20.1741	9.96268	15.4434	1.18874
2.81666e-09	1.18267e+09	2.15993e+08	5.88667e+08	1.439e+07	3.01451e+16	3.25054e+18	1.02758e+17	2.16559e+17	13.9287	0.0235912	2.03385	2.08621e+07	0.536901	0.174599	3.1386	31.386	3.6e+18	0.837363	90.2927	2.85438	6.01554	15.4534	1.18902
9.7967e-10	8.53325e+08	6.84756e+07	1.07343e+09	6.92997e+06	1.05302e+17	2.65599e+18	5.69915e+17	2.68795e+17	8.27178	0.0263166	1.92258	2.08667e+07	0.451631	0.0232011	0.648289	6.48289	3.6e+18	2.92505	73.7774	15.831	7.46654	15.4568	1.18912
1.36733e-09	1.33496e+09	1.06206e+08	5.57596e+08	4.09491e+06	8.60958e+16	3.26865e+18	1.19224e+17	1.26027e+17	11.34	0.0237634	3.42045	2.0874e+07	0.542537	0.275239	1.24044	12.4044	3.6e+18	2.39155	90.7959	3.31177	3.50075	15.4622	1.18927
2.08478e-10	2.64847e+08	715740	1.7381e+09	1.20721e+06	9.84238e+16	1.32595e+17	3.14534e+18	2.23643e+17	12.9073	0.0258921	2.65061	2.08949e+07	0.744675	0.135565	0.215271	2.15271	3.6e+18	2.73399	3.68318	87.3705	6.21229	15.4777	1.18971
2.82478e-10	6.75174e+08	2.18048e+06	1.33082e+09	55193.4	1.79695e+17	4.89198e+17	2.91872e+18	1.23828e+16	13.3013	0.0157791	1.61414	2.093e+07	0.64066	0.175342	0.300587	3.00587	3.6e+18	4.99152	13.5888	81.0757	0.343968	15.5037	1.19044
6.97368e-10	2.79848e+07	1.6958e+07	1.96217e+09	1.6572e+06	5872725192714410	2.0864e+18	1.30384e+18	2.0389e+17	6.83313	0.0116551	2.158	2.09356e+07	0.714177	0.017388	0.381217	3.81217	3.6e+18	0.163131	57.9555	36.2178	5.66361	15.5079	1.19055
6.84085e-10	7.38084e+08	3.40012e+07	1.23323e+09	3.91668e+06	1.13428e+17	2.15453e+18	1.08386e+18	2.48185e+17	9.51209	0.0230692	1.66326	2.09404e+07	0.565439	0.108791	0.520566	5.20566	3.6e+18	3.15077	59.848	30.1072	6.89404	15.5114	1.19065
4.15173e-10	2.23925e+08	6.3846e+06	1.77938e+09	301241	4.69966e+16	1.56081e+18	1.91855e+18	7.3643e+16	11.4764	0.00985267	2.23392	2.09483e+07	0.687429	0.0633218	0.381176	3.81176	3.6e+18	1.30546	43.3559	53.293	2.04564	15.5173	1.19082
1.9175e-09	5.8808e+08	9.93818e+07	1.3218e+09	4.9351e+06	3.50304e+16	3.16468e+18	2.43142e+17	1.57151e+17	8.755	0.0163773	2.83511	2.09921e+07	0.686622	0.158227	1.34302	13.4302	3.6e+18	0.973067	87.9077	6.75395	4.36532	15.5497	1.19172
4.54579e-10	7.24657e+08	2.97805e+07	1.25965e+09	919642	1.52338e+17	2.34522e+18	1.03002e+18	7.24218e+16	10.4644	0.0279344	2.69026	2.10006e+07	0.466381	0.00894389	0.380551	3.80551	3.6e+18	4.23162	65.145	28.6117	2.01172	15.556	1.1919
1.69249e-09	1.03663e+09	1.21601e+08	8.56822e+08	480646	5.72174e+16	3.3092e+18	2.20498e+17	1.30801e+16	10.7046	0.0217114	2.29593	2.10061e+07	0.592033	0.218326	1.4494	14.494	3.6e+18	1.58937	91.9223	6.12496	0.363336	15.5601	1.19201
1.02199e-09	1.39674e+09	6.08769e+07	5.59596e+08	36902.8	1.2028e+17	3.23822e+18	2.39539e+17	1962968534806090	11.3624	0.0183949	2.28586	2.10239e+07	0.721241	0.48928	0.928988	9.28988	3.6e+18	3.34112	89.9505	6.65385	0.0545269	15.5733	1.19238
2.26394e-09	1.18168e+09	1.24577e+08	6.97869e+08	1.36301e+07	6.7868e+16	3.06081e+18	1.36431e+17	3.34888e+17	7.69074	0.0179778	2.25941	2.10292e+07	0.624484	0.284938	1.39291	13.9291	3.6e+18	1.88522	85.0226	3.78975	9.30244	15.5772	1.19249
3.94864e-09	7.52132e+08	1.57527e+08	1.1046e+09	3.92056e+06	1.46015e+16	3.25528e+18	2.49099e+17	8.10179e+16	13.0451	0.0122552	1.12302	2.10337e+07	0.706703	0.220179	4.12084	41.2084	3.6e+18	0.405598	90.4245	6.91942	2.2505	15.5805	1.19258
3.46105e-10	5.39712e+08	8.9609e+06	1.4686e+09	1.70855e+06	1.07193e+17	1.67466e+18	1.49884e+18	3.19304e+17	14.5475	0.0154602	2.831	2.1042e+07	0.7227	0.205436	0.402796	4.02796	3.6e+18	2.97758	46.5185	41.6344	8.86955	15.5867	1.19275
9.19596e-10	4.36036e+08	3.13698e+07	1.55189e+09	215695	3.66257e+16	2.43297e+18	1.11367e+18	1.67289e+16	12.9461	0.0140209	1.51533	2.10475e+07	0.600381	0.04273	0.952416	9.52416	3.6e+18	1.01738	67.5826	30.9353	0.464691	15.5908	1.19287
1.82998e-09	3.1117e+07	5.78771e+07	1.92425e+09	6.69118e+06	1484347273793330	2.34956e+18	9.77321e+17	2.71634e+17	11.4556	0.0134609	1.07592	2.1052e+07	0.739537	0.0269427	1.67707	16.7707	3.6e+18	0.0412319	65.2656	27.1478	7.54538	15.5941	1.19296
2.17846e-09	9.88446e+08	1.00554e+08	9.20169e+08	1.14733e+07	4.07146e+16	3.07815e+18	1.29919e+17	3.5122e+17	11.1443	0.0149954	3.2512	2.10593e+07	0.559103	0.161096	1.94219	19.4219	3.6e+18	1.13096	85.5041	3.60887	9.7561	15.5995	1.19311
1.14155e-09	3.14545e+08	5.33854e+07	1.64818e+09	4.60593e+06	2.53121e+16	2.46476e+18	8.97273e+17	2.12652e+17	10.8857	0.0189736	1.6091	2.10601e+07	0.743971	0.13316	0.994131	9.94131	3.6e+18	0.703115	68.4656	24.9242	5.90701	15.6001	1.19313
8.75755e-10	1.40567e+09	4.88306e+07	5.67469e+08	495506	1.18303e+17	3.21394e+18	2.35141e+17	3.26133e+16	13.5677	0.0173489	2.7557	2.10783e+07	0.718784	0.491461	0.95056	9.5056	3.6e+18	3.28618	89.2762	6.53168	0.905926	15.6136	1.1935
3.28948e-09	1.3739e+09	1.79298e+08	4.69137e+08	557805	4.67866e+16	3.46829e+18	7.41284e+16	1.079e+16	8.92705	0.0157156	1.92392	2.10828e+07	0.542685	0.268726	2.34923	23.4923	3.6e+18	1.29963	96.3415	2.05912	0.299723	15.6169	1.1936
4.02348e-10	6.52341e+08	1.33546e+07	1.35866e+09	982205	1.39164e+17	1.62298e+18	1.71849e+18	1.19367e+17	11.6505	0.020451	1.965	2.11082e+07	0.709296	0.230017	0.375005	3.75005	3.6e+18	3.86568	45.0828	47.7358	3.31576	15.6357	1.19412
5.0451e-10	7.55672e+08	2.11417e+07	1.24729e+09	2.96635e+06	1.2806e+17	2.36749e+18	7.72272e+17	3.32178e+17	11.6963	0.0177004	3.20132	2.11264e+07	0.471921	0.0237717	0.472072	4.72072	3.6e+18	3.55723	65.7636	21.452	9.22718	15.6492	1.19449
3.65789e-10	3.58454e+08	1.12082e+07	1.65789e+09	245492	7.82445e+16	1.80335e+18	1.67891e+18	3.94983e+16	12.5242	0.0169913	2.69959	2.11339e+07	0.583108	0.00352848	0.366496	3.66496	3.6e+18	2.17346	50.093	46.6364	1.09718	15.6547	1.19465
2.33308e-09	7.27227e+08	1.92732e+08	1.10173e+09	6.72013e+06	2.30307e+16	3.20502e+18	2.60193e+17	1.11752e+17	13.5342	0.0257747	1.81489	2.11403e+07	0.689259	0.180345	2.52611	25.2611	3.6e+18	0.639742	89.0284	7.2276	3.10422	15.6595	1.19478
1.30848e-09	6.93556e+08	3.25299e+07	1.29488e+09	9.57542e+06	4.1785e+16	1.06022e+18	2.18591e+18	3.12084e+17	12.6851	0.0234488	0.452723	2.11625e+07	0.748721	0.268157	1.32786	13.2786	3.6e+18	1.16069	29.4506	60.7197	8.669	15.6759	1.19523
3.4815e-10	1.53369e+08	5.25305e+06	1.87263e+09	707662	5.788e+16	1.08465e+18	2.31135e+18	1.46118e+17	7.61104	0.0139109	2.32712	2.11773e+07	0.698025	0.0486371	0.211983	2.11983	3.6e+18	1.60778	30.1291	64.2043	4.05883	15.6869	1.19554
3.37157e-10	3.50453e+08	3.09413e+06	1.67941e+09	863733	8.2644e+16	4.26179e+17	2.97221e+18	1.18969e+17	12.5773	0.0215335	1.67589	2.11967e+07	0.74301	0.161815	0.339241	3.39241	3.6e+18	2.29567	11.8383	82.5613	3.30469	15.7013	1.19594
1.70482e-09	1.09665e+09	1.24261e+08	8.06318e+08	7.34827e+06	7.87113e+16	3.17781e+18	1.55554e+17	1.87923e+17	8.17246	0.0229366	3.04051	2.12046e+07	0.648121	0.283528	1.11461	11.1461	3.6e+18	2.18643	88.2726	4.32095	5.22007	15.7071	1.1961
4.90815e-10	4.49962e+08	9.87932e+06	1.57413e+09	1.02555e+06	7.23049e+16	1.17797e+18	2.22744e+18	1.22283e+17	12.6792	0.0170874	1.43985	2.12089e+07	0.589229	0.0401781	0.497849	4.97849	3.6e+18	2.00847	32.7214	61.8734	3.39675	15.7103	1.19619
4.29184e-10	2.53207e+08	1.14895e+07	1.77009e+09	2.43261e+06	5.91708e+16	1.25088e+18	2.02511e+18	2.64843e+17	9.97066	0.0214014	2.03659	2.12321e+07	0.645032	0.0261872	0.34234	3.4234	3.6e+18	1.64363	34.7467	56.2529	7.35674	15.7275	1.19666
1.08692e-09	3.41224e+08	5.62021e+07	1.64012e+09	924685	5.99554e+16	2.66681e+18	8.29362e+17	4.38766e+16	5.23619	0.0193894	1.81943	2.12451e+07	0.660377	0.0613447	0.455304	4.55304	3.6e+18	1.66543	74.0779	23.0378	1.21879	15.7371	1.19692
4.25643e-10	4.61137e+08	1.4059e+07	1.56235e+09	1.86294e+06	9.7473e+16	1.60642e+18	1.68325e+18	2.12864e+17	11.1148	0.0205613	2.18064	2.12549e+07	0.675552	0.127939	0.378474	3.78474	3.6e+18	2.70758	44.6227	46.7569	5.91288	15.7444	1.19712
7.63004e-10	9.52688e+08	4.22281e+07	1.03954e+09	5.05601e+06	1.02274e+17	2.6825e+18	4.94048e+17	3.21179e+17	12.2083	0.0206317	2.7577	2.1256e+07	0.51578	0.125671	0.745201	7.45201	3.6e+18	2.84095	74.5139	13.7236	8.92163	15.7452	1.19715
1.89391e-09	1.22857e+09	1.00809e+08	7.01633e+08	9.71328e+06	5.01963e+16	3.02323e+18	2.3528e+17	2.91298e+17	12.9232	0.0176064	1.57458	2.12686e+07	0.504852	0.188154	1.95802	19.5802	3.6e+18	1.39434	83.9785	6.53556	8.09161	15.7545	1.19741
9.57997e-10	1.33462e+09	3.27633e+07	6.73301e+08	206826	1.25885e+17	3.04429e+18	4.10608e+17	1.92178e+16	11.0668	0.0112341	1.71166	2.12704e+07	0.509243	0.257939	0.848157	8.48157	3.6e+18	3.49679	84.5636	11.4058	0.533827	15.7559	1.19744
4.03139e-10	7.60523e+08	5.54372e+06	1.27384e+09	1.08161e+06	1.27793e+17	1.65835e+18	1.49031e+18	3.23553e+17	14.7622	0.00829223	2.12024	2.12714e+07	0.704092	0.262216	0.476097	4.76097	3.6e+18	3.5498	46.0652	41.3974	8.98758	15.7566	1.19746
3.86743e-10	1.12597e+09	1.75991e+07	8.97375e+08	115851	1.61783e+17	2.64146e+18	7.79369e+17	1.73881e+16	17.9958	0.0172276	2.9772	2.12721e+07	0.522766	0.204055	0.55678	5.5678	3.6e+18	4.49396	73.3739	21.6491	0.483003	15.7571	1.19748
2.52645e-09	5.78907e+08	1.01023e+08	1.3508e+09	1.11294e+07	1.80173e+16	3.02115e+18	2.27999e+17	3.32832e+17	12.7177	0.0132354	2.34501	2.12804e+07	0.737388	0.196104	2.57045	25.7045	3.6e+18	0.500481	83.9209	6.33332	9.24532	15.7633	1.19765
2.67211e-10	6.72693e+08	7.68146e+06	1.36334e+09	250710	1.72946e+17	1.80457e+18	1.56358e+18	5.88982e+16	14.5563	0.0159299	3.26308	2.13024e+07	0.574297	0.102327	0.31117	3.1117	3.6e+18	4.80405	50.1271	43.4328	1.63606	15.7795	1.19809
1.01007e-09	1.40759e+09	4.39001e+07	5.91093e+08	1.80084e+06	1.2453e+17	3.07395e+18	2.75425e+17	1.26097e+17	11.1906	0.014139	2.12473	2.13068e+07	0.54692	0.315045	0.904257	9.04257	3.6e+18	3.45917	85.3874	7.65069	3.5027	15.7828	1.19818
1.78776e-09	4.50039e+08	1.02585e+08	1.49318e+09	2.82297e+06	4.25124e+16	3.15606e+18	3.14582e+17	8.68492e+16	5.92143	0.0181816	2.65504	2.1351e+07	0.702807	0.12587	0.846885	8.46885	3.6e+18	1.1809	87.6682	8.73838	2.41248	15.8156	1.19908
7.74929e-10	1.00149e+09	3.14318e+07	1.01611e+09	43144.5	7.91507e+16	2.94238e+18	5.74435e+17	4038815754572950	16.3279	0.0137851	2.28264	2.13556e+07	0.544734	0.178376	1.01224	10.1224	3.6e+18	2.19863	81.7327	15.9565	0.112189	15.819	1.19918
4.3089e-10	2.8109e+08	1.59364e+07	1.75272e+09	1.1962e+06	1.02745e+17	1.96997e+18	1.37942e+18	1.47868e+17	6.34921	0.0187744	2.94884	2.13752e+07	0.674888	0.0652109	0.218865	2.18865	3.6e+18	2.85402	54.7214	38.3172	4.10744	15.8335	1.19958
7.26672e-10	5.77215e+08	3.07604e+07	1.44302e+09	1.0113e+06	6.28618e+16	2.47688e+18	9.78826e+17	8.14315e+16	12.6361	0.0170903	2.02875	2.13862e+07	0.514628	0.00215471	0.734583	7.34583	3.6e+18	1.74616	68.8022	27.1896	2.26199	15.8416	1.1998
3.54188e-09	4.04607e+08	1.61714e+08	1.47811e+09	1.14466e+07	1.26953e+16	3.14122e+18	2.23734e+17	2.22346e+17	8.99822	0.014535	1.86527	2.14266e+07	0.618936	0.000630786	2.54965	25.4965	3.6e+18	0.352647	87.2562	6.21484	6.17627	15.8715	1.20062
1.52734e-09	1.48497e+09	6.51609e+07	5.0536e+08	1.62025e+06	1.12425e+17	3.21673e+18	1.90855e+17	7.99854e+16	8.64807	0.0132628	1.73365	2.14395e+07	0.635084	0.421161	1.05668	10.5668	3.6e+18	3.12292	89.3537	5.30153	2.22182	15.8811	1.20088
5.78665e-10	1.26369e+09	2.76887e+07	7.65563e+08	448072	1.28052e+17	2.78043e+18	6.46523e+17	4.49942e+16	17.054	0.0172093	2.0463	2.14423e+07	0.485072	0.207123	0.789484	7.89484	3.6e+18	3.557	77.2342	17.959	1.24984	15.8832	1.20094
6.872e-10	1.08719e+09	1.80755e+07	9.52384e+08	1.25721e+06	1.66772e+17	2.62722e+18	6.23271e+17	1.82732e+17	9.48635	0.0100117	2.22357	2.14581e+07	0.619416	0.282812	0.521522	5.21522	3.6e+18	4.63255	72.9785	17.3131	5.0759	15.8949	1.20126
2.9603e-10	1.53682e+08	2.98463e+06	1.90372e+09	1.0854e+06	3.08292e+16	4.51692e+17	2.95322e+18	1.64264e+17	16.8394	0.022321	2.17757	2.14848e+07	0.665811	0.015989	0.398797	3.98797	3.6e+18	0.856366	12.547	82.0338	4.56289	15.9147	1.2018
1.6873e-09	1.08146e+09	1.69246e+08	8.10274e+08	1.7314e+06	6.5979e+16	3.19208e+18	3.09288e+17	3.26552e+16	9.71435	0.0314234	1.55266	2.14978e+07	0.723717	0.343663	1.31128	13.1128	3.6e+18	1.83275	88.6688	8.59134	0.907088	15.9243	1.20206
1.97111e-09	1.43386e+09	1.17206e+08	5.02715e+08	1.0346e+07	9.94525e+16	3.10197e+18	1.24757e+17	2.73816e+17	7.31445	0.0191691	2.04431	2.15126e+07	0.681909	0.425411	1.15341	11.5341	3.6e+18	2.76257	86.166	3.46548	7.606	15.9352	1.20236
6.08859e-10	5.88655e+08	3.73703e+07	1.43786e+09	1.84912e+06	7.77315e+16	2.36759e+18	1.03753e+18	1.17151e+17	12.4379	0.025924	2.27615	2.15293e+07	0.574086	0.06155	0.605833	6.05833	3.6e+18	2.15921	65.7664	28.8202	3.25419	15.9476	1.2027
1.4019e-09	7.3312e+08	6.53635e+07	1.2648e+09	3.16741e+06	5.71816e+16	3.01686e+18	3.79769e+17	1.46192e+17	9.14537	0.0154548	2.37566	2.15368e+07	0.500407	0.0278255	1.02567	10.2567	3.6e+18	1.58838	83.8016	10.5492	4.06089	15.9532	1.20285
8.43551e-10	1.46366e+09	5.96806e+07	5.41298e+08	2.74089e+06	1.79884e+17	2.92442e+18	3.61393e+17	1.34306e+17	9.64574	0.0241926	1.7756	2.15464e+07	0.738229	0.514887	0.650934	6.50934	3.6e+18	4.99679	81.2338	10.0387	3.73074	15.9603	1.20304
3.98885e-09	1.48842e+09	1.87322e+08	3.76189e+08	1.57684e+07	3.29909e+16	3.21196e+18	8.46701e+16	2.70378e+17	11.3105	0.0146207	1.11385	2.15497e+07	0.531932	0.268455	3.60927	36.0927	3.6e+18	0.916415	89.2211	2.35195	7.51049	15.9628	1.20311
3.09741e-10	7.40636e+08	3.68235e+06	1.32412e+09	531632	1.64927e+17	6.7166e+17	2.66644e+18	9.69697e+16	14.4982	0.0177001	1.60323	2.1563e+07	0.55782	0.106832	0.359256	3.59256	3.6e+18	4.58129	18.6572	74.0679	2.6936	15.9726	1.20338
1.24268e-09	9.33519e+08	8.89818e+07	1.0474e+09	244799	5.55098e+16	3.2293e+18	3.06302e+17	8884176562118890	13.5329	0.0221734	2.7517	2.15753e+07	0.664868	0.256615	1.34537	13.4537	3.6e+18	1.54194	89.7029	8.5084	0.246783	15.9817	1.20362
1.05004e-09	8.94551e+08	7.65153e+07	1.09574e+09	3.54725e+06	7.17443e+16	3.06261e+18	3.2366e+17	1.41983e+17	11.8745	0.0237932	3.22415	2.15774e+07	0.467274	0.0454603	0.997488	9.97488	3.6e+18	1.9929	85.0726	8.99055	3.94396	15.9833	1.20367
1.09795e-09	1.08969e+09	1.60925e+07	9.63271e+08	1.72568e+06	8.04064e+16	2.87869e+18	3.32209e+17	3.08696e+17	12.3432	0.00509148	2.6409	2.15818e+07	0.742765	0.404929	1.08418	10.8418	3.6e+18	2.23351	79.9636	9.22804	8.5749	15.9865	1.20375
8.01235e-10	1.07912e+09	1.74392e+07	9.77286e+08	525793	1.43459e+17	2.44165e+18	9.41278e+17	7.36158e+16	9.3882	0.00891423	1.29582	2.16193e+07	0.706572	0.365516	0.601773	6.01773	3.6e+18	3.98496	67.8235	26.1466	2.04488	16.0143	1.20451
1.20312e-09	7.99508e+08	6.38066e+07	1.20589e+09	5.90542e+06	3.86987e+16	3.03801e+18	2.42117e+17	2.81174e+17	17.1719	0.0174569	4.13977	2.1627e+07	0.661777	0.208018	1.65279	16.5279	3.6e+18	1.07496	84.3892	6.72547	7.81038	16.02	1.20466
5.96352e-10	1.02518e+09	2.94554e+07	1.02086e+09	1.41777e+06	1.13011e+17	2.16496e+18	1.21783e+18	1.04205e+17	15.2117	0.0228146	1.40566	2.16458e+07	0.573202	0.209357	0.72572	7.2572	3.6e+18	3.1392	60.1377	33.8285	2.89459	16.0339	1.20504
4.32586e-10	6.65418e+07	1.83951e+07	1.99092e+09	1.65191e+06	2.29967e+16	1.60158e+18	1.8316e+18	1.43825e+17	6.68893	0.026551	2.51277	2.1652e+07	0.708058	0.0237795	0.231483	2.31483	3.6e+18	0.638797	44.4884	50.8777	3.99513	16.0385	1.20516
3.64924e-10	4.92626e+08	6.23348e+06	1.57701e+09	2.27653e+06	9.28374e+16	8.84915e+17	2.29907e+18	3.2318e+17	14.5409	0.0193031	1.87966	2.16586e+07	0.672126	0.133892	0.424506	4.24506	3.6e+18	2.57882	24.581	63.863	8.97722	16.0434	1.2053
3.24343e-09	7.67924e+08	2.48743e+08	1.05839e+09	4.34529e+06	2.85576e+16	3.28577e+18	2.28271e+17	5.73992e+16	8.29073	0.0233404	1.42952	2.16718e+07	0.689414	0.177325	2.15123	21.5123	3.6e+18	0.793266	91.2714	6.34087	1.59442	16.0532	1.20556
5.52185e-10	1.01215e+09	2.4619e+07	1.04014e+09	2.73502e+06	1.5154e+17	2.57461e+18	5.87831e+17	2.86024e+17	12.0957	0.0173171	3.20445	2.16742e+07	0.502272	0.133422	0.534327	5.34327	3.6e+18	4.20944	71.5168	16.3286	7.9451	16.055	1.20561
8.53358e-10	1.02448e+09	3.96025e+07	1.01206e+09	5.45533e+06	8.5079e+16	2.58655e+18	5.72067e+17	3.56303e+17	14.1107	0.017942	2.07315	2.16946e+07	0.52315	0.151169	0.963317	9.63317	3.6e+18	2.3633	71.8487	15.8907	9.8973	16.0701	1.20602
1.40835e-09	6.8152e+08	8.28662e+07	1.31571e+09	5.10902e+06	3.83851e+16	2.99407e+18	3.8295e+17	1.84596e+17	12.6069	0.019652	2.43953	2.17322e+07	0.547625	0.0489182	1.42038	14.2038	3.6e+18	1.06625	83.1686	10.6375	5.12766	16.0979	1.20677
2.70393e-10	6.5312e+08	4.61336e+06	1.42544e+09	2.04274e+06	1.63011e+17	7.71211e+17	2.3243e+18	3.41483e+17	14.8177	0.0221232	2.2681	2.17323e+07	0.64664	0.16242	0.320529	3.20529	3.6e+18	4.52807	21.4225	64.5638	9.48564	16.098	1.20677
8.42259e-10	9.52337e+08	4.15144e+07	1.08902e+09	3.73382e+06	1.76857e+17	2.49979e+18	6.98518e+17	2.24832e+17	6.39328	0.0197174	1.85102	2.17468e+07	0.531927	0.136353	0.430784	4.30784	3.6e+18	4.91268	69.4387	19.4033	6.24534	16.1087	1.20706
1.17221e-09	1.16382e+09	8.66726e+07	8.30353e+08	7.09869e+06	1.63792e+17	2.6362e+18	5.84098e+17	2.15911e+17	6.0616	0.0280479	1.21275	2.17607e+07	0.684597	0.344125	0.568436	5.68436	3.6e+18	4.54978	73.2277	16.2249	5.99753	16.119	1.20734
3.13593e-10	5.79744e+08	2.61692e+06	1.50797e+09	1.66689e+06	1.57173e+17	5.30758e+17	2.57399e+18	3.38075e+17	11.7623	0.0157227	1.86818	2.1803e+07	0.674048	0.165515	0.295086	2.95086	3.6e+18	4.36591	14.7433	71.4999	9.39096	16.1504	1.20818
1.05357e-09	1.31855e+09	6.71786e+07	7.02249e+08	5.84438e+06	1.28398e+17	2.73296e+18	5.00876e+17	2.37762e+17	9.74711	0.023331	1.33075	2.1822e+07	0.59751	0.314257	0.821541	8.21541	3.6e+18	3.56661	75.9157	13.9132	6.60449	16.1645	1.20856
2.13909e-09	5.03801e+08	1.37321e+08	1.44526e+09	1.18645e+07	1.98726e+16	2.92826e+18	3.98868e+17	2.53e+17	11.8515	0.0219229	1.6939	2.18682e+07	0.717491	0.136564	2.02812	20.2812	3.6e+18	0.552016	81.3405	11.0797	7.02779	16.1986	1.20948
3.54077e-09	7.53637e+08	2.49503e+08	1.08203e+09	1.31396e+07	2.47283e+16	3.2786e+18	1.24009e+17	1.72662e+17	8.60738	0.0214926	2.46427	2.18688e+07	0.549198	0.020811	2.43814	24.3814	3.6e+18	0.686896	91.0723	3.44469	4.79616	16.1991	1.20949
2.49231e-10	5.28432e+08	1.75723e+06	1.56699e+09	1.29352e+06	1.60425e+17	3.68635e+17	2.79958e+18	2.71357e+17	13.2165	0.0191263	2.2458	2.18705e+07	0.547975	0.0223688	0.263517	2.63517	3.6e+18	4.45624	10.2399	77.7662	7.53771	16.2003	1.20952
2.16856e-09	1.42445e+09	1.5469e+08	5.20031e+08	2.28832e+06	6.67068e+16	3.41476e+18	6.8021e+16	5.05142e+16	9.84701	0.0208897	3.52545	2.19016e+07	0.451817	0.183313	1.70831	17.0831	3.6e+18	1.85297	94.8544	1.88947	1.40317	16.2234	1.21014
3.17057e-10	5.60146e+08	7.9728e+06	1.53397e+09	451580	1.28216e+17	1.6903e+18	1.68574e+18	9.5739e+16	13.7792	0.0148767	2.87003	2.19128e+07	0.712789	0.1967	0.349503	3.49503	3.6e+18	3.56154	46.9529	46.8262	2.65942	16.2317	1.21036
1.03937e-09	7.91153e+08	3.20129e+07	1.27629e+09	6.9718e+06	4.17492e+16	1.26485e+18	2.01794e+18	2.7546e+17	18.2324	0.0243511	0.608516	2.19534e+07	0.693192	0.240133	1.51601	15.1601	3.6e+18	1.1597	35.1347	56.0539	7.65166	16.2618	1.21117
3.33399e-10	6.99616e+08	6.22341e+06	1.40049e+09	487009	1.78481e+17	1.05611e+18	2.28276e+18	8.26455e+16	11.7572	0.0176748	1.84015	2.19574e+07	0.559746	0.0900406	0.313587	3.13587	3.6e+18	4.95781	29.3365	63.41	2.29571	16.2647	1.21125
5.8038e-10	7.53563e+08	2.51865e+07	1.32696e+09	2.32248e+06	1.20165e+17	2.43152e+18	8.24098e+17	2.24214e+17	10.8051	0.0178475	2.77437	2.19701e+07	0.466389	0.00751447	0.501686	5.01686	3.6e+18	3.33791	67.5423	22.8916	6.22818	16.2741	1.2115
1.40798e-09	1.55799e+09	8.89596e+07	4.51658e+08	9.92856e+06	9.03803e+16	3.02707e+18	1.44707e+17	3.37844e+17	12.2432	0.0208725	2.21678	2.19754e+07	0.596918	0.380111	1.37905	13.7905	3.6e+18	2.51056	84.0852	4.01965	9.38455	16.2781	1.2116
3.33803e-10	2.70644e+08	7.97337e+06	1.8351e+09	59136	6.31542e+16	1.66092e+18	1.86361e+18	1.23185e+16	12.8382	0.0143815	2.94995	2.203e+07	0.720087	0.107575	0.342835	3.42835	3.6e+18	1.75428	46.1365	51.767	0.342181	16.3185	1.21268
3.63792e-10	4.25658e+08	6.30365e+06	1.68057e+09	1.94229e+06	7.49339e+16	9.87409e+17	2.23342e+18	3.04242e+17	15.6146	0.0175486	2.0684	2.20373e+07	0.594318	0.0314802	0.454436	4.54436	3.6e+18	2.0815	27.428	62.0393	8.45115	16.3239	1.21282
3.2059e-10	1.09898e+09	1.20974e+07	1.00242e+09	1.15563e+06	1.75346e+17	2.10521e+18	1.11834e+18	2.01105e+17	19.5499	0.0179245	2.79594	2.20392e+07	0.544952	0.204337	0.5014	5.014	3.6e+18	4.87072	58.478	31.065	5.58626	16.3253	1.21286
2.77674e-10	1.82541e+08	3.32992e+06	1.92806e+09	1.24091e+06	4.75046e+16	7.30261e+17	2.5501e+18	2.72134e+17	13.8385	0.0164218	2.72288	2.20445e+07	0.704269	0.0624641	0.307408	3.07408	3.6e+18	1.31957	20.285	70.8361	7.55929	16.3293	1.21297
5.05021e-10	4.09919e+08	1.26619e+07	1.69315e+09	266712	8.17377e+16	2.22189e+18	1.24956e+18	4.68024e+16	9.93039	0.0112841	2.68305	2.20532e+07	0.705033	0.137059	0.401204	4.01204	3.6e+18	2.27049	61.7193	34.7101	1.30007	16.3357	1.21314
5.49434e-10	8.47576e+08	1.7189e+07	1.25255e+09	2.60854e+06	1.19883e+17	2.10459e+18	1.05615e+18	3.19384e+17	12.8678	0.0148651	2.15852	2.20941e+07	0.639807	0.212387	0.565602	5.65602	3.6e+18	3.33008	58.4607	29.3374	8.87178	16.366	1.21394
5.06249e-10	1.30495e+09	1.48394e+07	7.99332e+08	938335	1.6587e+17	2.47843e+18	7.9898e+17	1.56718e+17	15.5404	0.011827	1.97618	2.20955e+07	0.476141	0.202141	0.629387	6.29387	3.6e+18	4.60749	68.8453	22.1939	4.35328	16.367	1.21397
6.51156e-10	1.57743e+09	4.2865e+07	4.97358e+08	3.97148e+06	1.52157e+17	2.85797e+18	3.25085e+17	2.64793e+17	15.921	0.0230336	2.34956	2.21117e+07	0.669288	0.474321	0.829367	8.29367	3.6e+18	4.22659	79.3879	9.03014	7.35535	16.3791	1.21429
1.30181e-09	1.59269e+09	4.29676e+07	4.82118e+08	4.15278e+06	1.70447e+17	2.93184e+18	2.14351e+17	2.8336e+17	7.17783	0.0112578	1.72775	2.21149e+07	0.702883	0.512655	0.747536	7.47536	3.6e+18	4.73464	81.4401	5.95419	7.87111	16.3814	1.21435
2.07447e-09	1.36003e+09	9.24261e+07	6.69637e+08	1.71069e+06	8.07094e+16	3.30015e+18	1.58063e+17	6.10817e+16	8.12299	0.0135006	2.04222	2.21344e+07	0.462825	0.185298	1.34807	13.4807	3.6e+18	2.24193	91.6707	4.39064	1.69671	16.3959	1.21473
7.51239e-10	9.09484e+08	4.16072e+07	1.17009e+09	3.14249e+06	9.88114e+16	2.7199e+18	5.75864e+17	2.05427e+17	12.2521	0.0203628	2.70471	2.21399e+07	0.649438	0.234954	0.736339	7.36339	3.6e+18	2.74476	75.5527	15.9962	5.70631	16.3999	1.21484
1.66178e-09	4.82814e+07	9.96741e+07	1.96918e+09	1.05269e+07	4242546650087920	2.80583e+18	4.93596e+17	2.96331e+17	6.84823	0.021377	2.4007	2.21747e+07	0.731873	0.0106121	0.910423	9.10423	3.6e+18	0.117849	77.9397	13.711	8.23143	16.4257	1.21552
7.09984e-10	6.91766e+08	5.84457e+06	1.42582e+09	4.352e+06	1.15315e+17	4.77635e+17	2.65139e+18	3.55658e+17	8.4494	0.0172349	0.757429	2.2176e+07	0.50785	0.0292124	0.479915	4.79915	3.6e+18	3.20319	13.2676	73.6498	9.87938	16.4266	1.21555
5.70861e-10	8.39737e+08	3.00543e+07	1.25891e+09	221715	1.35893e+17	2.6477e+18	7.96877e+17	1.95325e+16	10.8247	0.0198842	2.76742	2.21879e+07	0.69934	0.267445	0.494351	4.94351	3.6e+18	3.77482	73.5471	22.1355	0.542569	16.4355	1.21578
1.65613e-09	9.38682e+08	1.11619e+08	1.06512e+09	1.37389e+07	1.00961e+17	2.74317e+18	4.18224e+17	3.37649e+17	5.614	0.0245693	1.53778	2.21903e+07	0.620356	0.18529	0.7438	7.438	3.6e+18	2.80446	76.1991	11.6173	9.37914	16.4372	1.21583
1.47773e-09	8.63055e+08	6.54733e+07	1.19911e+09	2.99963e+06	5.02167e+16	2.92402e+18	4.91797e+17	1.33963e+17	11.6305	0.0151527	1.64998	2.22057e+07	0.655714	0.219123	1.37493	13.7493	3.6e+18	1.39491	81.2229	13.661	3.72118	16.4487	1.21613
7.74236e-10	6.37185e+08	2.21405e+07	1.47008e+09	2.26968e+06	1.67557e+17	2.08476e+18	1.13397e+18	2.13714e+17	4.91167	0.013717	1.67443	2.22165e+07	0.715545	0.216623	0.304223	3.04223	3.6e+18	4.65436	57.91	31.4992	5.9365	16.4567	1.21634
3.02434e-10	6.10922e+08	8.96634e+06	1.51213e+09	92432.1	1.59886e+17	1.24536e+18	2.18192e+18	1.28381e+16	12.6341	0.0238063	2.29151	2.22211e+07	0.567483	0.0656434	0.305678	3.05678	3.6e+18	4.44128	34.5932	60.6089	0.356614	16.4601	1.21643
7.09681e-10	9.00344e+08	2.66692e+07	1.20511e+09	2.34491e+06	1.03534e+17	2.67377e+18	5.87605e+17	2.35093e+17	12.2535	0.0140547	2.88986	2.22456e+07	0.670918	0.256787	0.695689	6.95689	3.6e+18	2.87595	74.2713	16.3224	6.53036	16.4782	1.21691
8.47073e-10	3.95222e+08	2.28176e+07	1.71565e+09	1.48924e+06	1.20104e+17	2.45756e+18	8.61936e+17	1.60398e+17	3.88475	0.0109609	2.3498	2.2253e+07	0.741688	0.163776	0.263253	2.63253	3.6e+18	3.33622	68.2656	23.9427	4.4555	16.4837	1.21705
5.4036e-10	7.1653e+08	1.8088e+07	1.40234e+09	2.59238e+06	1.12233e+17	1.68857e+18	1.55719e+18	2.42006e+17	11.8149	0.0198239	1.66659	2.22986e+07	0.61296	0.139951	0.510744	5.10744	3.6e+18	3.11758	46.9046	43.2554	6.72238	16.5175	1.21794
4.24811e-10	2.72344e+08	1.67789e+07	1.85003e+09	957047	6.18903e+16	1.90706e+18	1.52227e+18	1.08776e+17	10.3586	0.0207111	2.86082	2.23044e+07	0.665878	0.049617	0.352035	3.52035	3.6e+18	1.71917	52.9739	42.2853	3.02156	16.5218	1.21806
9.8982e-10	9.95945e+08	6.71996e+07	1.07324e+09	5.98984e+06	7.94978e+16	2.87425e+18	3.90052e+17	2.56197e+17	12.6568	0.0236203	2.77983	2.2328e+07	0.721758	0.323491	1.00224	10.0224	3.6e+18	2.20827	79.8404	10.8348	7.11659	16.5393	1.21852
5.66598e-10	1.30164e+09	1.752e+07	8.22705e+08	681928	1.66699e+17	2.80807e+18	5.15931e+17	1.09298e+17	13.7811	0.0110116	2.81435	2.23298e+07	0.688394	0.408428	0.624665	6.24665	3.6e+18	4.63053	78.002	14.3314	3.03606	16.5406	1.21855
5.8054e-10	7.3365e+08	2.18193e+07	1.38743e+09	862313	1.42069e+17	2.42024e+18	9.42042e+17	9.56493e+16	8.89522	0.0155293	2.53692	2.23425e+07	0.528397	0.061432	0.413122	4.13122	3.6e+18	3.94637	67.2289	26.1678	2.65693	16.55	1.2188
5.76027e-10	7.73528e+08	3.3271e+07	1.33498e+09	2.52996e+06	1.16206e+17	2.42489e+18	8.74516e+17	1.84391e+17	11.5559	0.0238194	2.65011	2.23482e+07	0.474065	0.015333	0.53252	5.3252	3.6e+18	3.22796	67.358	24.2921	5.12197	16.5542	1.21891
9.34761e-10	7.11379e+08	3.85982e+07	1.39397e+09	2.03984e+06	6.35346e+16	2.23337e+18	1.18507e+18	1.18029e+17	11.9782	0.0184887	1.25837	2.23657e+07	0.71893	0.238897	0.895737	8.95737	3.6e+18	1.76485	62.038	32.9186	3.27858	16.5672	1.21925
5.03221e-10	1.57394e+08	1.07686e+07	1.97699e+09	978884	3.80972e+16	1.46797e+18	1.96049e+18	1.33441e+17	8.20989	0.0145775	2.00392	2.23671e+07	0.734981	0.0825091	0.330511	3.30511	3.6e+18	1.05826	40.777	54.458	3.7067	16.5683	1.21928
7.62619e-10	1.03443e+09	3.9046e+07	1.07295e+09	379942	8.79171e+16	2.88331e+18	6.00716e+17	2.80564e+16	15.4285	0.0177573	2.34209	2.23743e+07	0.551455	0.178337	0.941282	9.41282	3.6e+18	2.44214	80.092	16.6865	0.779344	16.5736	1.21942
7.11655e-10	1.28419e+09	3.69854e+07	8.25383e+08	404205	1.77421e+17	2.88185e+18	5.09232e+17	3.1495e+16	10.1708	0.0180339	2.27757	2.23758e+07	0.694952	0.403743	0.579048	5.79048	3.6e+18	4.92835	80.0515	14.1453	0.874862	16.5747	1.21945
4.07349e-10	3.99027e+08	1.27741e+07	1.73355e+09	2.31428e+06	1.26108e+17	1.58731e+18	1.59901e+18	2.87572e+17	7.76772	0.0197562	2.66145	2.23831e+07	0.748977	0.173284	0.253134	2.53134	3.6e+18	3.503	44.092	44.4169	7.98811	16.5801	1.21959
2.4148e-10	4.86907e+08	2.07068e+06	1.65846e+09	854066	1.48208e+17	4.42181e+17	2.82723e+18	1.8238e+17	13.6048	0.0193924	2.42919	2.23897e+07	0.545849	0.00305814	0.262823	2.62823	3.6e+18	4.1169	12.2828	78.5342	5.06612	16.585	1.21971
8.23901e-10	1.51192e+08	2.00306e+07	1.97587e+09	3.28894e+06	1.72688e+16	2.11924e+18	1.11552e+18	3.4797e+17	10.6266	0.011472	2.14983	2.24115e+07	0.687602	0.0281775	0.700419	7.00419	3.6e+18	0.479688	58.8677	30.9868	9.66584	16.6011	1.22014
2.58047e-09	5.73083e+08	1.22756e+08	1.44856e+09	6.85793e+06	2.16589e+16	3.10406e+18	3.00871e+17	1.73413e+17	10.2537	0.0153254	1.86576	2.24206e+07	0.695606	0.143366	2.11676	21.1676	3.6e+18	0.601637	86.2238	8.35753	4.81702	16.6079	1.22031
1.07557e-09	7.87303e+08	6.34022e+07	1.30538e+09	1.52319e+06	7.35202e+16	3.02049e+18	4.33426e+17	7.25651e+16	9.95625	0.0195159	2.80017	2.24868e+07	0.467564	0.00520509	0.856693	8.56693	3.6e+18	2.04223	83.9025	12.0396	2.0157	16.6569	1.22159
4.78646e-10	3.05065e+08	2.01359e+07	1.83208e+09	362736	4.46147e+16	2.10375e+18	1.41374e+18	3.78978e+16	14.2857	0.0199969	2.70745	2.24871e+07	0.62278	0.0162325	0.547022	5.47022	3.6e+18	1.2393	58.4375	39.2705	1.05272	16.6571	1.2216
6.37614e-10	1.17816e+09	3.13743e+07	9.4853e+08	3.69482e+06	1.45492e+17	2.46667e+18	6.97344e+17	2.9049e+17	12.7001	0.0199483	2.13327	2.25301e+07	0.458101	0.127689	0.64782	6.4782	3.6e+18	4.04146	68.5187	19.3707	8.06916	16.6889	1.22243
1.66838e-09	9.56959e+08	1.37217e+08	1.06085e+09	7.13736e+06	3.93317e+16	3.13357e+18	2.64101e+17	1.62993e+17	14.5833	0.0262467	2.40764	2.25343e+07	0.543015	0.110333	1.94644	19.4644	3.6e+18	1.09255	87.0437	7.33613	4.52759	16.6921	1.22251
5.21195e-10	4.01675e+08	1.77399e+07	1.74441e+09	960941	6.48618e+16	1.67784e+18	1.76641e+18	9.08857e+16	11.8819	0.0202862	1.89477	2.25616e+07	0.734469	0.158826	0.495423	4.95423	3.6e+18	1.80172	46.6067	49.067	2.5246	16.7123	1.22304
6.76067e-10	6.07289e+08	3.38271e+07	1.52048e+09	4.21461e+06	7.02271e+16	1.86791e+18	1.42913e+18	2.32728e+17	12.7909	0.0267867	1.57369	2.25723e+07	0.656682	0.139895	0.6918	6.918	3.6e+18	1.95075	51.8865	39.6981	6.46467	16.7202	1.22324
1.37134e-09	1.55729e+09	7.96272e+07	5.31177e+08	3.83148e+06	7.35289e+16	3.20981e+18	1.62209e+17	1.54449e+17	15.4442	0.0180899	2.38792	2.2636e+07	0.58699	0.364675	1.69434	16.9434	3.6e+18	2.04247	89.1615	4.50581	4.29024	16.7674	1.22447
1.18968e-09	8.67497e+08	4.57859e+07	1.25452e+09	4.83885e+06	6.09273e+16	2.75566e+18	4.92183e+17	2.9123e+17	11.9681	0.0139661	2.14249	2.26435e+07	0.618348	0.181133	1.13906	11.3906	3.6e+18	1.69242	76.5461	13.6718	8.08972	16.7729	1.22461
1.139e-09	1.22029e+09	6.28744e+07	8.90092e+08	3.96863e+06	1.04589e+17	2.86645e+18	4.4803e+17	1.8093e+17	10.2437	0.0192577	1.74423	2.26913e+07	0.663144	0.335405	0.933405	9.33405	3.6e+18	2.90524	79.6236	12.4453	5.02584	16.8084	1.22553
5.2707e-10	5.57799e+08	2.25877e+07	1.59619e+09	2.10512e+06	9.3346e+16	2.13875e+18	1.16858e+18	1.99326e+17	11.3374	0.0200375	2.59153	2.27064e+07	0.737197	0.208491	0.478049	4.78049	3.6e+18	2.59294	59.4097	32.4606	5.53684	16.8196	1.22581
4.53264e-10	7.06099e+08	1.46195e+07	1.45706e+09	924684	1.59752e+17	2.29497e+18	1.00012e+18	1.45157e+17	9.75143	0.0140542	3.2142	2.27067e+07	0.523514	0.0457112	0.353598	3.53598	3.6e+18	4.43755	63.7491	27.7812	4.03213	16.8198	1.22582
1.87954e-09	1.14136e+09	9.27346e+07	9.36424e+08	1.00902e+07	7.02936e+16	3.02175e+18	1.79172e+17	3.28788e+17	8.6388	0.016328	2.78068	2.27265e+07	0.743421	0.375778	1.29896	12.9896	3.6e+18	1.9526	83.9374	4.97701	9.13299	16.8344	1.2262
4.95998e-10	9.69972e+07	1.00853e+07	2.07246e+09	2.10307e+06	1.56229e+16	1.23465e+18	2.09226e+18	2.57461e+17	12.5175	0.0164688	1.99705	2.27373e+07	0.676971	0.00333402	0.496693	4.96693	3.6e+18	0.433969	34.2959	58.1184	7.15169	16.8424	1.2264
5.26995e-10	1.23074e+09	3.12973e+07	9.18655e+08	1.90409e+06	1.64151e+17	2.66055e+18	6.13438e+17	1.61864e+17	14.2271	0.0223218	2.84168	2.27472e+07	0.555325	0.240153	0.599808	5.99808	3.6e+18	4.55974	73.9041	17.0399	4.49623	16.8498	1.22659
6.59465e-10	5.94648e+08	3.79713e+07	1.54709e+09	3.72383e+06	1.33953e+17	2.50875e+18	7.11267e+17	2.46032e+17	6.73156	0.0229512	3.29831	2.2756e+07	0.715563	0.192717	0.355138	3.55138	3.6e+18	3.72092	69.6874	19.7574	6.83422	16.8563	1.22676
2.58958e-09	2.00518e+09	1.13918e+08	4.94151e+07	1.50349e+07	7.68093e+16	2.51048e+18	6.8138e+17	3.31332e+17	10.0812	0.017523	0.0280054	2.27571e+07	0.470541	0.368829	2.08848	20.8848	3.6e+18	2.13359	69.7355	18.9272	9.20367	16.8571	1.22678
3.80206e-10	7.81964e+08	1.40476e+07	1.38742e+09	225313	1.78956e+17	2.30771e+18	1.07632e+18	3.70141e+16	11.4927	0.0160103	3.39039	2.27583e+07	0.592427	0.13932	0.349567	3.49567	3.6e+18	4.97101	64.1031	29.8977	1.02817	16.858	1.22681
8.05132e-10	8.99081e+08	2.19922e+07	1.26066e+09	2.56756e+06	1.12603e+17	2.57067e+18	6.16604e+17	3.00122e+17	9.91704	0.0106256	2.53936	2.2765e+07	0.618633	0.198519	0.638762	6.38762	3.6e+18	3.12786	71.4075	17.1279	8.33674	16.8629	1.22693
9.38951e-10	1.81049e+09	4.56004e+07	3.27371e+08	1.0468e+06	1.21056e+17	3.25583e+18	1.48375e+17	7.47408e+16	15.9283	0.0149164	2.34983	2.27671e+07	0.6284	0.495967	1.19647	11.9647	3.6e+18	3.36266	90.4397	4.12153	2.07613	16.8646	1.22697
2.63183e-09	1.24286e+09	1.10493e+08	8.2665e+08	6.2654e+06	6.88761e+16	3.16206e+18	1.89757e+17	1.79302e+17	6.8564	0.0132771	1.65526	2.27855e+07	0.730454	0.394006	1.44359	14.4359	3.6e+18	1.91323	87.8351	5.27102	4.98062	16.8782	1.22733
3.30279e-10	4.05436e+08	6.43362e+06	1.77214e+09	2.44482e+06	1.05907e+17	9.41948e+17	2.1942e+18	3.57947e+17	11.5909	0.0206798	2.44534	2.27874e+07	0.579357	0.00496881	0.306259	3.06259	3.6e+18	2.94186	26.1652	60.9499	9.94298	16.8795	1.22736
7.70781e-10	1.04198e+09	5.18706e+07	1.08825e+09	4.92196e+06	1.39306e+17	2.55841e+18	6.59517e+17	2.42766e+17	9.70422	0.0263039	2.14078	2.27934e+07	0.519087	0.134374	0.598386	5.98386	3.6e+18	3.86961	71.067	18.3199	6.7435	16.884	1.22747
1.10761e-09	5.23105e+08	4.83387e+07	1.61224e+09	5.07662e+06	3.27132e+16	2.2797e+18	1.04817e+18	2.39418e+17	14.4371	0.0191439	1.38871	2.28114e+07	0.658949	0.108765	1.27925	12.7925	3.6e+18	0.908699	63.325	29.1157	6.65051	16.8974	1.22782
2.45748e-09	9.97132e+08	8.82441e+07	1.10615e+09	4.00735e+06	3.36251e+16	2.88254e+18	5.52936e+17	1.30902e+17	12.067	0.0124572	0.814046	2.28821e+07	0.651015	0.242626	2.37235	23.7235	3.6e+18	0.93403	80.0705	15.3593	3.63617	16.9497	1.22916
3.25874e-09	6.47467e+08	2.07314e+08	1.32175e+09	1.93608e+07	1.35526e+16	3.17411e+18	1.15909e+17	2.96426e+17	14.6604	0.0200427	3.49933	2.28858e+07	0.607051	0.0412442	3.82195	38.2195	3.6e+18	0.376461	88.1698	3.21968	8.23407	16.9524	1.22923
6.03516e-10	7.01902e+08	2.77783e+07	1.46539e+09	4.4922e+06	9.07942e+16	1.84483e+18	1.36604e+18	2.98339e+17	12.8094	0.0249494	1.77747	2.29241e+07	0.680204	0.191938	0.618455	6.18455	3.6e+18	2.52206	51.2453	37.9454	8.2872	16.9808	1.22996
5.26299e-10	4.52055e+08	2.04748e+07	1.72607e+09	2.46564e+06	1.56691e+17	1.89686e+18	1.31802e+18	2.28426e+17	5.48167	0.0205093	2.48831	2.29397e+07	0.70069	0.136764	0.2308	2.308	3.6e+18	4.35254	52.6906	36.6117	6.34517	16.9924	1.23025
5.52827e-10	8.31049e+08	2.01128e+07	1.35327e+09	1.37591e+06	8.0918e+16	1.86473e+18	1.52679e+18	1.27565e+17	18.5777	0.0195105	1.60331	2.29892e+07	0.521604	0.0788827	0.82162	8.2162	3.6e+18	2.24772	51.798	42.4108	3.54348	17.029	1.23119
5.1781e-10	7.5598e+08	2.02808e+07	1.42763e+09	3.34569e+06	1.62236e+17	1.90075e+18	1.22345e+18	3.13564e+17	8.99896	0.0206058	2.25352	2.30041e+07	0.607616	0.138827	0.37278	3.7278	3.6e+18	4.50656	52.7986	33.9847	8.71012	17.04	1.23147
2.44318e-10	4.89215e+08	5.9596e+06	1.71286e+09	1.6448e+06	1.76749e+17	7.5579e+17	2.45887e+18	2.08592e+17	11.3289	0.0322745	2.85122	2.30295e+07	0.640758	0.0925399	0.221428	2.21428	3.6e+18	4.9097	20.9942	68.3019	5.79422	17.0589	1.23195
2.22547e-09	6.85421e+08	1.23836e+08	1.40198e+09	267573	4.79219e+16	3.27533e+18	2.69671e+17	7077014888545810	6.42689	0.0169891	2.33607	2.30486e+07	0.543132	0.0290089	1.14423	11.4423	3.6e+18	1.33116	90.9814	7.49086	0.196584	17.073	1.23231
5.27057e-10	9.28457e+08	2.05444e+07	1.2608e+09	3.05233e+06	1.67818e+17	2.16342e+18	9.47335e+17	3.21424e+17	10.497	0.0180175	2.52513	2.30625e+07	0.641578	0.227002	0.4426	4.426	3.6e+18	4.66162	60.0951	26.3149	8.92844	17.0834	1.23257
1.44721e-09	9.62759e+08	1.33725e+08	1.11628e+09	504952	6.4512e+16	3.23474e+18	2.88537e+17	1.22146e+16	10.312	0.0285654	2.67325	2.30669e+07	0.665595	0.236335	1.1939	11.939	3.6e+18	1.792	89.8538	8.01493	0.339293	17.0866	1.23266
1.5857e-09	1.32659e+09	8.93609e+07	7.88082e+08	9.43817e+06	5.36758e+16	2.99367e+18	2.36469e+17	3.16187e+17	15.5861	0.0188245	2.10173	2.3069e+07	0.733237	0.420753	1.97719	19.7719	3.6e+18	1.49099	83.1574	6.56858	8.78298	17.0881	1.23269
6.58971e-10	6.90838e+08	3.47743e+07	1.48782e+09	5.12737e+06	1.16565e+17	2.072e+18	1.10592e+18	3.05511e+17	8.99381	0.0254684	2.04155	2.3122e+07	0.720102	0.224139	0.474133	4.74133	3.6e+18	3.2379	57.5557	30.72	8.48642	17.1274	1.23369
3.3217e-10	7.1032e+08	4.20023e+06	1.5028e+09	1.38923e+06	1.49175e+17	1.02159e+18	2.09134e+18	3.37894e+17	14.335	0.0123776	2.1633	2.31236e+07	0.749609	0.271233	0.380932	3.80932	3.6e+18	4.14376	28.3776	58.0927	9.38594	17.1286	1.23372
6.66732e-10	1.3963e+09	2.31608e+07	7.99391e+08	526052	1.35564e+17	2.65218e+18	7.52016e+17	6.02391e+16	15.4484	0.0130978	1.59434	2.31306e+07	0.606446	0.34056	0.823993	8.23993	3.6e+18	3.76568	73.6717	20.8893	1.67331	17.1338	1.23385
3.56514e-10	9.03848e+08	6.98653e+06	1.30974e+09	494852	1.7737e+17	2.18093e+18	1.08723e+18	1.54474e+17	14.2935	0.00898552	3.379	2.31482e+07	0.590397	0.173014	0.407666	4.07666	3.6e+18	4.92695	60.5813	30.2008	4.29095	17.1468	1.23418
8.03537e-10	1.12225e+09	4.71419e+07	1.04959e+09	2.53136e+06	1.58097e+17	2.83216e+18	4.57668e+17	1.52077e+17	8.83408	0.0207149	2.85405	2.31528e+07	0.736355	0.375685	0.567881	5.67881	3.6e+18	4.39158	78.671	12.713	4.22437	17.1502	1.23427
1.09937e-09	1.71196e+09	4.28048e+07	4.68361e+08	2.56337e+06	1.11415e+17	3.14755e+18	1.52542e+17	1.88492e+17	13.9767	0.0123701	2.79284	2.31964e+07	0.591742	0.416943	1.22925	12.2925	3.6e+18	3.09486	87.432	4.23729	5.23588	17.1825	1.23509
6.6027e-10	4.62035e+08	2.96308e+07	1.7317e+09	3.04075e+06	4.91779e+16	2.46519e+18	8.32655e+17	2.5298e+17	14.2293	0.0182042	3.14982	2.32038e+07	0.645598	0.0804044	0.751614	7.51614	3.6e+18	1.36605	68.4774	23.1293	7.02722	17.188	1.23523
1.75239e-09	8.94478e+08	1.05455e+08	1.21875e+09	8.62677e+06	5.46194e+16	2.86468e+18	4.46359e+17	2.34346e+17	9.34526	0.0210068	1.55811	2.32132e+07	0.688259	0.234428	1.31012	13.1012	3.6e+18	1.51721	79.5743	12.3989	6.50961	17.195	1.2354
2.35983e-10	3.60299e+08	1.4558e+06	1.86547e+09	652919	1.30128e+17	5.18702e+17	2.71853e+18	2.32635e+17	11.733	0.0118933	2.90785	2.32191e+07	0.599677	0.01185	0.221504	2.21504	3.6e+18	3.61467	14.4084	75.5148	6.46209	17.1994	1.23551
9.21791e-10	1.29844e+08	4.38633e+07	2.05406e+09	882763	1.7574e+16	2.45753e+18	1.07544e+18	4.94586e+16	8.01529	0.0193629	2.07203	2.32272e+07	0.688826	0.0178726	0.591074	5.91074	3.6e+18	0.488165	68.2648	29.8732	1.37385	17.2053	1.23566
1.3533e-09	1.23881e+09	7.4944e+07	9.14955e+08	1.35686e+06	7.41817e+16	2.62747e+18	8.50779e+17	4.75703e+16	12.34	0.0210769	0.794676	2.3242e+07	0.615658	0.284628	1.33598	13.3598	3.6e+18	2.0606	72.9852	23.6328	1.3214	17.2163	1.23594
1.54187e-09	1.25913e+09	1.08509e+08	8.57678e+08	5.05396e+06	1.14497e+17	3.12257e+18	2.175e+17	1.45437e+17	7.13227	0.0225376	2.5575	2.32451e+07	0.467005	0.130212	0.879765	8.79765	3.6e+18	3.18047	86.7379	6.04167	4.03993	17.2186	1.236
1.39817e-09	1.98922e+08	7.12604e+07	1.95929e+09	956394	9440310574402410	1.98181e+18	1.58215e+18	2.65981e+16	15.0709	0.0257174	0.885712	2.32458e+07	0.665771	0.00964222	1.68573	16.8573	3.6e+18	0.262231	55.0502	43.9487	0.738836	17.2191	1.23601
4.11004e-10	2.33224e+08	5.74893e+06	1.98978e+09	1.82509e+06	4.70996e+16	1.01038e+18	2.22175e+18	3.20763e+17	12.0479	0.0138438	2.17903	2.32473e+07	0.699456	0.0693471	0.396138	3.96138	3.6e+18	1.30832	28.0662	61.7153	8.91009	17.2202	1.23604
9.50839e-10	1.43135e+09	2.97348e+07	7.6808e+08	2.74588e+06	1.61885e+17	2.7037e+18	4.84735e+17	2.49676e+17	9.29892	0.0115664	1.66646	2.32612e+07	0.532131	0.270892	0.707342	7.07342	3.6e+18	4.4968	75.1029	13.4649	6.93544	17.2305	1.2363
2.93287e-10	4.18215e+08	8.73243e+06	1.8072e+09	478129	1.1041e+17	1.65657e+18	1.74232e+18	9.07024e+16	12.9151	0.0179735	3.53659	2.32895e+07	0.601008	0.0293733	0.303027	3.03027	3.6e+18	3.06695	46.0157	48.3978	2.51951	17.2515	1.23683
5.27621e-10	1.475e+08	2.28672e+07	2.06249e+09	3.51495e+06	2.52994e+16	2.16842e+18	1.07297e+18	3.33311e+17	11.05	0.019987	3.64321	2.33077e+07	0.708232	0.0451612	0.466415	4.66415	3.6e+18	0.70276	60.234	29.8046	9.25864	17.265	1.23717
4.207e-10	2.17292e+08	1.95812e+07	2.00093e+09	1.23262e+06	3.87149e+16	2.08795e+18	1.3419e+18	1.31434e+17	13.3412	0.0222919	3.54438	2.33355e+07	0.697803	0.0596597	0.449011	4.49011	3.6e+18	1.07541	57.9986	37.275	3.65096	17.2856	1.23768
4.249e-10	8.54174e+08	9.56075e+06	1.37474e+09	733865	1.74845e+17	1.82366e+18	1.46151e+18	1.39981e+17	11.4976	0.0123385	2.21376	2.33373e+07	0.601652	0.165573	0.390827	3.90827	3.6e+18	4.85679	50.6573	40.5976	3.88836	17.2869	1.23772
1.07302e-09	3.45121e+08	4.35036e+07	1.84961e+09	1.72778e+06	2.81665e+16	2.54189e+18	9.28991e+17	1.00953e+17	11.4191	0.01595	1.8555	2.33451e+07	0.613129	0.00852532	0.980233	9.80233	3.6e+18	0.782402	70.608	25.8053	2.80426	17.2926	1.23786
1.11965e-09	1.08572e+09	7.43195e+07	1.07493e+09	5.94603e+06	8.82434e+16	2.90039e+18	3.79315e+17	2.3205e+17	10.9888	0.0228856	2.53102	2.3355e+07	0.514305	0.12911	0.984293	9.84293	3.6e+18	2.45121	80.5665	10.5365	6.44582	17.3	1.23805
4.13424e-10	1.08336e+09	1.36142e+07	1.14198e+09	1.97032e+06	1.78821e+17	1.76516e+18	1.40055e+18	2.55463e+17	14.654	0.0186558	1.97225	2.33551e+07	0.69519	0.328236	0.484665	4.84665	3.6e+18	4.96726	49.0323	38.9043	7.0962	17.3001	1.23805
3.55532e-09	1.33472e+09	2.1355e+08	6.79379e+08	1.36037e+07	5.19862e+16	3.24938e+18	9.16441e+16	2.06994e+17	7.22145	0.0184851	2.08511	2.33586e+07	0.45702	0.107522	2.05396	20.5396	3.6e+18	1.44406	90.2604	2.54567	5.74984	17.3026	1.23811
6.10812e-10	1.38999e+09	2.20327e+07	8.28529e+08	3.27143e+06	1.70639e+17	2.19922e+18	9.03601e+17	3.26542e+17	13.336	0.0164018	1.50115	2.33853e+07	0.742056	0.466933	0.651662	6.51662	3.6e+18	4.73997	61.0894	25.1	9.07062	17.3225	1.23861
7.74104e-10	5.1762e+07	2.21267e+07	2.16763e+09	3.55431e+06	6891282968753910	1.89278e+18	1.39628e+18	3.04046e+17	9.70312	0.0151014	2.00545	2.33983e+07	0.69796	0.00503753	0.600898	6.00898	3.6e+18	0.191425	52.5772	38.7856	8.44574	17.3321	1.23885
3.3818e-09	9.2156e+08	2.03309e+08	1.12354e+09	784209	2.05008e+16	3.47831e+18	8.77703e+16	1.34166e+16	13.2924	0.0172838	3.78525	2.34413e+07	0.556272	0.0925647	3.59619	35.9619	3.6e+18	0.569468	96.6198	2.43806	0.372684	17.364	1.23965
2.03082e-09	7.46935e+08	1.62517e+08	1.32078e+09	2.04692e+07	2.91855e+16	2.83391e+18	3.79967e+17	3.56933e+17	12.6021	0.0282386	1.71165	2.3457e+07	0.588849	0.060525	2.04741	20.4741	3.6e+18	0.810709	78.7198	10.5546	9.91481	17.3756	1.23994
3.56147e-10	6.18961e+08	5.0244e+06	1.62754e+09	1.56356e+06	1.75302e+17	6.26793e+17	2.60285e+18	1.95054e+17	9.91393	0.0225077	1.75571	2.34819e+07	0.570321	0.0598004	0.282466	2.82466	3.6e+18	4.86951	17.4109	72.3014	5.41816	17.394	1.2404
3.23419e-09	1.23362e+09	1.94254e+08	8.14724e+08	1.40296e+07	3.28051e+16	3.16062e+18	1.78307e+17	2.28269e+17	11.6272	0.0190035	1.41279	2.35188e+07	0.480716	0.101738	3.00837	30.0837	3.6e+18	0.911253	87.795	4.95296	6.34081	17.4213	1.24108
8.64038e-10	1.88941e+09	5.10886e+07	3.16452e+08	854055	1.5027e+17	3.19383e+18	2.02511e+17	5.33916e+16	14.552	0.0185131	1.80853	2.3531e+07	0.582509	0.454978	1.00588	10.0588	3.6e+18	4.17415	88.7174	5.62531	1.4831	17.4304	1.24131
8.13042e-10	7.5104e+08	3.13705e+07	1.47274e+09	2.74802e+06	9.98464e+16	2.42075e+18	8.67346e+17	2.12055e+17	9.25162	0.0159389	2.08844	2.3532e+07	0.586669	0.109068	0.601757	6.01757	3.6e+18	2.77351	67.2431	24.0929	5.89041	17.4311	1.24133
3.9741e-10	3.8573e+08	6.04646e+06	1.86661e+09	867740	6.32484e+16	9.29888e+17	2.47341e+18	1.3345e+17	15.346	0.0163618	1.89897	2.35462e+07	0.610111	0.027269	0.487892	4.87892	3.6e+18	1.7569	25.8302	68.7059	3.70695	17.4416	1.24159
8.09746e-10	1.36466e+09	3.79259e+07	8.5701e+08	1.64523e+06	1.39273e+17	2.90655e+18	4.28095e+17	1.26087e+17	12.1007	0.0161142	2.47228	2.35669e+07	0.511904	0.223456	0.783879	7.83879	3.6e+18	3.86868	80.7374	11.8915	3.5024	17.4569	1.24197
2.03933e-09	1.28908e+09	1.22032e+08	8.39495e+08	1.22712e+07	4.50873e+16	2.98551e+18	2.69185e+17	3.00215e+17	14.0198	0.0200433	1.52925	2.3584e+07	0.565464	0.222096	2.28727	22.8727	3.6e+18	1.25242	82.9309	7.47737	8.33929	17.4696	1.24228
2.93675e-10	1.42279e+08	1.5062e+06	2.11986e+09	2.08869e+06	4.65319e+16	2.4228e+17	2.97521e+18	3.35976e+17	10.4117	0.0211689	2.42617	2.36137e+07	0.697106	0.0385777	0.244613	2.44613	3.6e+18	1.29255	6.73	82.6448	9.33266	17.4916	1.24283
2.8965e-09	4.79361e+08	1.15142e+08	1.66196e+09	1.25543e+07	2.2999e+16	3.03048e+18	2.16095e+17	3.30423e+17	7.19582	0.0131174	2.65523	2.36479e+07	0.664979	0.0722274	1.66742	16.6742	3.6e+18	0.638861	84.1801	6.00265	9.17842	17.517	1.24346
3.72079e-10	2.91193e+08	8.63682e+06	1.97123e+09	2.41432e+06	7.37214e+16	9.25792e+17	2.34169e+18	2.58794e+17	10.6158	0.0250729	2.26241	2.36944e+07	0.648318	0.0334437	0.315993	3.15993	3.6e+18	2.04782	25.7164	65.047	7.18871	17.5514	1.24431
1.21632e-09	1.15181e+09	6.80182e+07	1.05189e+09	1.84643e+06	8.34654e+16	2.99943e+18	4.35682e+17	8.14229e+16	11.3455	0.018644	1.98497	2.36953e+07	0.545844	0.182147	1.10398	11.0398	3.6e+18	2.31848	83.3175	12.1023	2.26175	17.5521	1.24433
1.36318e-09	9.45458e+08	6.51379e+07	1.25509e+09	9.06372e+06	5.16143e+16	2.40268e+18	8.1138e+17	3.34325e+17	13.4375	0.0198877	1.13474	2.37077e+07	0.617861	0.183889	1.46542	14.6542	3.6e+18	1.43373	66.7411	22.5383	9.28681	17.5612	1.24455
4.59558e-10	2.42851e+08	7.33959e+06	2.02253e+09	2.90663e+06	5.45957e+16	6.56534e+17	2.62887e+18	2.60001e+17	9.67924	0.0243262	1.67411	2.37168e+07	0.713914	0.0839051	0.355854	3.55854	3.6e+18	1.51655	18.237	73.0242	7.22224	17.568	1.24472
9.60766e-10	9.36876e+08	4.64183e+07	1.2883e+09	4.42096e+06	7.78393e+16	2.38697e+18	9.07847e+17	2.27339e+17	12.5275	0.0202406	1.47702	2.37209e+07	0.522192	0.0946478	0.962883	9.62883	3.6e+18	2.1622	66.3048	25.218	6.31498	17.571	1.2448
6.25288e-10	6.95042e+08	3.19312e+07	1.54636e+09	3.67649e+06	9.10387e+16	2.12728e+18	1.13675e+18	2.44931e+17	12.2097	0.0240054	2.17554	2.37312e+07	0.63506	0.137304	0.610766	6.10766	3.6e+18	2.52885	59.0912	31.5763	6.80364	17.5787	1.24499
8.80597e-10	8.11537e+08	4.05475e+07	1.42145e+09	3.86119e+06	1.29955e+17	2.3686e+18	8.75894e+17	2.25553e+17	7.09153	0.01944	1.8429	2.37352e+07	0.466231	0.00198023	0.499582	4.99582	3.6e+18	3.60985	65.7944	24.3304	6.26536	17.5816	1.24506
2.8765e-10	4.18783e+08	5.50276e+06	1.85497e+09	892393	1.40226e+17	8.87702e+17	2.42811e+18	1.4396e+17	10.3823	0.0215501	2.65585	2.37639e+07	0.684345	0.110683	0.238918	2.38918	3.6e+18	3.89517	24.6584	67.4475	3.9989	17.6029	1.24558
3.53105e-10	5.84512e+08	1.03063e+07	1.68448e+09	2.38597e+06	1.14825e+17	1.22816e+18	1.97269e+18	2.84325e+17	14.4163	0.0237654	2.41826	2.37799e+07	0.732693	0.207127	0.407236	4.07236	3.6e+18	3.18959	34.1155	54.797	7.89793	17.6147	1.24588
4.64709e-09	1.03548e+09	6.80758e+07	1.17927e+09	149769	2.06782e+16	3.47335e+18	9.83282e+16	7641511134234240	10.7758	0.00421758	2.58079	2.37933e+07	0.551887	0.152833	4.00608	40.0608	3.6e+18	0.574394	96.482	2.73134	0.212264	17.6247	1.24612
2.00072e-09	1.68988e+09	8.71358e+07	5.01017e+08	8.50427e+06	5.02965e+16	3.08977e+18	1.58384e+17	3.01555e+17	16.7931	0.0140956	1.58109	2.38305e+07	0.506773	0.294599	2.68788	26.8788	3.6e+18	1.39712	85.8268	4.39954	8.37652	17.6523	1.2468
9.15395e-10	1.09424e+09	4.33944e+07	1.14685e+09	2.45756e+06	9.60149e+16	2.70628e+18	6.44441e+17	1.53265e+17	12.4499	0.0175167	1.94409	2.38348e+07	0.512036	0.13406	0.911729	9.11729	3.6e+18	2.66708	75.1744	17.9011	4.25735	17.6554	1.24688
2.84385e-10	2.40566e+08	89695.6	2.0472e+09	353691	8.23676e+16	1.38011e+16	3.44941e+18	5.4421e+16	10.27	0.0228534	2.08693	2.38479e+07	0.635809	0.00902485	0.233651	2.33651	3.6e+18	2.28799	0.383363	95.817	1.51169	17.6651	1.24712
2.10757e-09	1.33235e+09	9.48194e+07	8.59867e+08	2.23237e+06	1.19448e+17	3.18357e+18	2.22028e+17	7.49522e+16	5.29244	0.0141319	1.83756	2.38589e+07	0.612944	0.295319	0.892334	8.92334	3.6e+18	3.31801	88.4325	6.16746	2.08201	17.6733	1.24732
3.61822e-09	7.31751e+08	2.5502e+08	1.28554e+09	1.73442e+07	1.33923e+16	3.15111e+18	2.2119e+17	2.14311e+17	15.1012	0.0223674	1.60629	2.3863e+07	0.747128	0.19216	4.37117	43.7117	3.6e+18	0.372009	87.5308	6.14417	5.95307	17.6763	1.24739
1.16894e-09	3.4681e+08	7.50066e+07	1.86268e+09	5.16766e+06	2.64593e+16	2.84977e+18	5.27433e+17	1.96338e+17	11.213	0.0225163	3.0212	2.38631e+07	0.696107	0.078926	1.04859	10.4859	3.6e+18	0.73498	79.1603	14.6509	5.45384	17.6764	1.24739
7.10813e-09	1.14643e+09	2.97877e+08	8.43763e+08	2.98994e+06	2.00291e+16	3.50646e+18	3.83124e+16	3.51962e+16	8.05249	0.0119512	3.09832	2.38776e+07	0.693838	0.269602	4.57905	45.7905	3.6e+18	0.556363	97.4017	1.06423	0.977672	17.6871	1.24766
9.71025e-10	5.51187e+08	4.70192e+07	1.6931e+09	783264	1.03254e+17	2.55838e+18	8.95747e+17	4.26185e+16	5.49748	0.0189269	1.94656	2.38884e+07	0.649254	0.105517	0.427055	4.27055	3.6e+18	2.86815	71.0661	24.8819	1.18385	17.6951	1.24785
5.13901e-10	2.97327e+07	2.35963e+07	2.23829e+09	493808	5277317150161390	2.07812e+18	1.47311e+18	4.34898e+16	10.9633	0.0220949	2.95667	2.38886e+07	0.721195	0.0241179	0.450725	4.50725	3.6e+18	0.146592	57.7257	40.9197	1.20805	17.6953	1.24786
3.34322e-09	7.60315e+08	1.90998e+08	1.33364e+09	7.27376e+06	2.47394e+16	3.30792e+18	1.41365e+17	1.25975e+17	9.19265	0.0172706	2.82184	2.38898e+07	0.742742	0.221801	2.45864	24.5864	3.6e+18	0.687205	91.8867	3.92681	3.49932	17.6961	1.24788
7.87052e-10	5.78959e+08	2.21968e+07	1.69004e+09	1.29813e+06	5.11777e+16	2.3547e+18	1.05641e+18	1.3771e+17	14.3735	0.0119771	2.03265	2.38926e+07	0.595243	0.065397	0.905018	9.05018	3.6e+18	1.4216	65.4084	29.3447	3.82528	17.6982	1.24793
7.30589e-10	5.26762e+08	3.54117e+07	1.73088e+09	589521	5.75874e+16	2.22612e+18	1.27923e+18	3.70596e+16	12.5203	0.0217734	1.85201	2.39045e+07	0.645526	0.0972069	0.731774	7.31774	3.6e+18	1.59965	61.8366	35.5343	1.02943	17.7071	1.24815
1.27293e-09	1.15412e+09	3.75046e+07	1.09977e+09	3.02297e+06	8.53385e+16	2.23932e+18	1.09484e+18	1.80496e+17	10.6244	0.0131572	0.789128	2.39126e+07	0.705062	0.34515	1.08192	10.8192	3.6e+18	2.37051	62.2034	30.4123	5.01377	17.7131	1.24829
3.51999e-10	4.90783e+08	7.60543e+06	1.79606e+09	2.34182e+06	1.53171e+17	9.86283e+17	2.15685e+18	3.03691e+17	9.10272	0.0219069	2.36569	2.39373e+07	0.679057	0.124468	0.256332	2.56332	3.6e+18	4.25475	27.3968	59.9126	8.43586	17.7313	1.24874
1.12253e-09	1.31005e+09	6.79144e+07	9.14798e+08	4.48662e+06	1.36446e+17	2.77383e+18	5.06475e+17	1.83247e+17	8.55318	0.0218113	1.60904	2.39421e+07	0.480718	0.159155	0.768099	7.68099	3.6e+18	3.79016	77.0509	14.0688	5.09021	17.7349	1.24883
6.99433e-10	9.53289e+08	3.04719e+07	1.31457e+09	3.75089e+06	1.1889e+17	2.26768e+18	9.34298e+17	2.79136e+17	11.4639	0.019212	2.01164	2.39925e+07	0.695212	0.274054	0.641458	6.41458	3.6e+18	3.30251	62.991	25.9527	7.75377	17.7722	1.24974
3.02454e-10	5.66423e+08	363099	1.73388e+09	1.87529e+06	1.21158e+17	6.60726e+16	3.07153e+18	3.41243e+17	15.4572	0.0181696	1.8664	2.39973e+07	0.639775	0.110015	0.374007	3.74007	3.6e+18	3.36549	1.83535	85.3202	9.47898	17.7758	1.24983
2.47795e-10	3.7373e+08	3.37548e+06	1.93011e+09	591533	1.4381e+17	6.48616e+17	2.69391e+18	1.13666e+17	10.4876	0.0210017	2.89139	2.40522e+07	0.664235	0.0762002	0.207902	2.07902	3.6e+18	3.99472	18.0171	74.8308	3.1574	17.8164	1.25082
1.24508e-09	9.42788e+08	3.98489e+07	1.32085e+09	4.44844e+06	5.84277e+16	2.79084e+18	4.39184e+17	3.11549e+17	12.9598	0.0114679	2.41552	2.40536e+07	0.736062	0.308081	1.29088	12.9088	3.6e+18	1.62299	77.5233	12.1996	8.65413	17.8175	1.25085
6.28747e-10	1.13493e+09	2.91633e+07	1.13958e+09	4.71812e+06	1.65238e+17	1.92414e+18	1.19933e+18	3.11293e+17	10.924	0.024106	1.51123	2.40583e+07	0.522439	0.154947	0.549476	5.49476	3.6e+18	4.58996	53.4483	33.3147	8.64702	17.821	1.25093
1.48984e-09	1.53768e+09	1.11754e+08	6.57303e+08	2.27149e+06	7.84321e+16	3.31263e+18	1.41603e+17	6.73321e+16	13.1593	0.0226438	3.11569	2.40647e+07	0.530713	0.267995	1.56842	15.6842	3.6e+18	2.17867	92.0176	3.93342	1.87034	17.8257	1.25105
1.32101e-09	1.59136e+09	7.79389e+07	6.36997e+08	4.35302e+06	8.35705e+16	3.13017e+18	2.11432e+17	1.74825e+17	14.4148	0.0188486	2.28066	2.40818e+07	0.559116	0.318327	1.52337	15.2337	3.6e+18	2.3214	86.9492	5.87312	4.85626	17.8384	1.25135
2.60048e-10	5.40283e+08	8.05499e+06	1.76302e+09	1.26792e+06	1.56798e+17	1.3503e+18	1.88036e+18	2.12548e+17	13.2504	0.0229394	3.60548	2.41024e+07	0.610923	0.0712828	0.275658	2.75658	3.6e+18	4.3555	37.5083	52.2321	5.90412	17.8536	1.25173
7.9611e-10	5.85032e+08	4.64661e+07	1.67678e+09	5.4508e+06	7.15256e+16	2.20478e+18	1.06506e+18	2.58635e+17	10.2741	0.0264727	1.97755	2.41139e+07	0.700894	0.161427	0.654348	6.54348	3.6e+18	1.98682	61.2438	29.5851	7.18431	17.8622	1.25193
1.41345e-09	1.35666e+09	9.67396e+07	8.60275e+08	168223	8.19813e+16	3.31071e+18	2.01554e+17	5757065590583820	11.7079	0.020673	3.01972	2.41151e+07	0.727868	0.415133	1.32387	13.2387	3.6e+18	2.27726	91.9641	5.59873	0.159918	17.863	1.25196
1.49365e-09	1.62708e+09	9.82386e+07	5.92535e+08	61992.7	1.07483e+17	3.35368e+18	1.36721e+17	2116314724955160	10.135	0.0196116	2.90156	2.41575e+07	0.542787	0.310786	1.21104	12.1104	3.6e+18	2.98563	93.1578	3.7978	0.0587865	17.8945	1.25272
9.46507e-10	1.37457e+09	5.69043e+07	8.88499e+08	563918	9.79665e+16	3.05723e+18	4.14504e+17	3.0297e+16	14.824	0.019665	2.26467	2.41848e+07	0.602527	0.303125	1.12248	11.2248	3.6e+18	2.72129	84.9231	11.514	0.841582	17.9147	1.25321
1.55573e-09	1.51181e+09	4.69005e+07	7.59403e+08	2.9123e+06	1.28454e+17	3.09445e+18	1.84948e+17	1.92151e+17	7.56509	0.00974225	2.6393	2.41899e+07	0.527886	0.269834	0.941541	9.41541	3.6e+18	3.56817	85.9569	5.13743	5.33752	17.9185	1.2533
8.50099e-10	1.1844e+09	5.47209e+07	1.0777e+09	6.36429e+06	1.62945e+17	2.67394e+18	4.52124e+17	3.10992e+17	8.55041	0.0240731	2.80394	2.42124e+07	0.630097	0.267713	0.581496	5.81496	3.6e+18	4.52626	74.2761	12.559	8.63866	17.9351	1.2537
8.91909e-10	8.25939e+08	5.18691e+07	1.44098e+09	6.23858e+06	7.55918e+16	2.47872e+18	7.47564e+17	2.98129e+17	12.2505	0.0234618	2.16116	2.42316e+07	0.654552	0.184778	0.874104	8.74104	3.6e+18	2.09977	68.8532	20.7657	8.28135	17.9493	1.25405
5.78616e-10	1.0833e+09	3.39838e+07	1.20693e+09	2.04604e+06	1.43881e+17	2.5743e+18	7.26831e+17	1.54989e+17	13.0123	0.0228151	2.86985	2.42445e+07	0.592533	0.208454	0.60233	6.0233	3.6e+18	3.9967	71.5083	20.1897	4.30525	17.9589	1.25428
1.84234e-09	6.40567e+08	1.33119e+08	1.55228e+09	1.59183e+06	3.0761e+16	3.19937e+18	3.31609e+17	3.82578e+16	11.303	0.0225842	2.54082	2.42581e+07	0.643318	0.102935	1.66592	16.6592	3.6e+18	0.854473	88.8714	9.21136	1.06272	17.9689	1.25452
9.13882e-10	6.41273e+08	3.75755e+07	1.64214e+09	7.17866e+06	5.62486e+16	1.78968e+18	1.41216e+18	3.41911e+17	12.475	0.0229742	1.27244	2.42644e+07	0.72388	0.20072	0.912054	9.12054	3.6e+18	1.56246	49.7132	39.2268	9.49752	17.9736	1.25464
1.17309e-09	8.27609e+08	5.96886e+07	1.43621e+09	7.79704e+06	4.1408e+16	2.52009e+18	7.093e+17	3.29197e+17	17.0376	0.0201902	1.72606	2.42971e+07	0.748161	0.274885	1.59894	15.9894	3.6e+18	1.15022	70.0026	19.7028	9.14436	17.9979	1.25522
9.42716e-10	2.93649e+08	5.86432e+07	1.97751e+09	5.45014e+06	2.45388e+16	2.62702e+18	7.04296e+17	2.44148e+17	12.6938	0.0236796	2.97839	2.43382e+07	0.648518	0.0173607	0.957335	9.57335	3.6e+18	0.681634	72.9727	19.5638	6.78188	18.0283	1.25595
2.72063e-09	7.7512e+08	1.55923e+08	1.40259e+09	1.99691e+06	2.06461e+16	3.04143e+18	4.98974e+17	3.89517e+16	13.7995	0.0188436	1.0332	2.43422e+07	0.60916	0.102783	3.00346	30.0346	3.6e+18	0.573502	84.4841	13.8604	1.08199	18.0313	1.25603
2.43859e-09	1.55596e+09	2.1913e+08	5.45232e+08	1.92198e+07	5.30625e+16	3.1838e+18	8.38839e+16	2.7925e+17	12.0247	0.0282239	2.66542	2.4383e+07	0.542004	0.237144	2.34586	23.4586	3.6e+18	1.47396	88.439	2.33011	7.75695	18.0615	1.25675
4.6485e-10	4.54156e+08	1.69505e+07	1.86761e+09	1.67178e+06	1.71806e+17	1.85751e+18	1.38748e+18	1.83202e+17	5.68662	0.0196308	2.89565	2.43917e+07	0.584688	0.0148975	0.211474	2.11474	3.6e+18	4.77238	51.5976	38.5411	5.08893	18.0679	1.25691
1.22466e-09	1.20938e+09	9.16726e+07	1.03922e+09	996472	6.41613e+16	3.1954e+18	3.05706e+17	3.47337e+16	15.3913	0.0234261	2.7758	2.44009e+07	0.667542	0.306613	1.50793	15.0793	3.6e+18	1.78226	88.7611	8.49183	0.964824	18.0748	1.25707
6.53806e-10	1.83981e+09	3.35552e+07	4.68829e+08	324930	1.72767e+17	3.08187e+18	3.1552e+17	2.98431e+16	16.2878	0.0166532	2.27268	2.44139e+07	0.6091	0.450681	0.851927	8.51927	3.6e+18	4.79908	85.6075	8.76444	0.828974	18.0844	1.2573
5.40881e-10	9.1959e+08	3.0201e+07	1.3929e+09	50916.4	1.03336e+17	2.66266e+18	8.29519e+17	4489023966534520	16.4528	0.0209703	3.10451	2.44163e+07	0.648062	0.21569	0.711921	7.11921	3.6e+18	2.87045	73.9626	23.0422	0.124695	18.0862	1.25735
8.40285e-10	9.9036e+08	5.19501e+07	1.30009e+09	899798	1.11287e+17	2.47946e+18	9.66312e+17	4.29452e+16	10.5907	0.0249347	1.60114	2.44221e+07	0.704771	0.287539	0.711934	7.11934	3.6e+18	3.0913	68.8738	26.842	1.19292	18.0904	1.25745
5.8175e-10	9.65833e+08	2.10303e+07	1.35572e+09	1.02837e+06	1.48388e+17	2.70184e+18	6.17657e+17	1.32118e+17	11.1884	0.0133798	3.77299	2.44253e+07	0.550169	0.132704	0.520706	5.20706	3.6e+18	4.1219	75.051	17.1571	3.66994	18.0928	1.25751
2.7804e-09	3.79211e+08	1.38682e+08	1.81618e+09	1.00292e+07	2.02996e+16	3.0856e+18	2.70955e+17	2.23144e+17	6.71872	0.0161649	2.41076	2.44305e+07	0.705735	0.0765964	1.49446	14.9446	3.6e+18	0.563878	85.7111	7.52654	6.19844	18.0966	1.2576
8.24309e-10	1.22143e+09	3.60537e+07	1.08513e+09	2.72197e+06	1.08495e+17	2.75379e+18	5.29808e+17	2.07905e+17	13.6574	0.0158829	2.48469	2.44433e+07	0.686501	0.339932	0.900632	9.00632	3.6e+18	3.01376	76.4942	14.7169	5.77513	18.1061	1.25783
4.71669e-10	4.33118e+08	1.20372e+07	1.90055e+09	1.38795e+06	1.51391e+17	1.20214e+18	2.10786e+18	1.38612e+17	6.06551	0.0212293	1.91162	2.44617e+07	0.735107	0.160099	0.228873	2.28873	3.6e+18	4.20532	33.3927	58.5517	3.85033	18.1197	1.25815
3.88483e-10	1.18169e+08	2.4505e+06	2.22582e+09	1.37145e+06	2.63599e+16	6.2628e+17	2.59686e+18	3.50505e+17	11.5396	0.010072	2.20633	2.44692e+07	0.678092	0.011407	0.358634	3.58634	3.6e+18	0.732219	17.3967	72.1349	9.73624	18.1253	1.25829
2.10078e-09	1.17624e+09	1.23175e+08	1.04569e+09	3.55031e+06	7.25987e+16	3.16133e+18	2.74956e+17	9.11194e+16	7.71234	0.018547	1.81034	2.44779e+07	0.650515	0.268762	1.29616	12.9616	3.6e+18	2.01663	87.8146	7.63767	2.5311	18.1318	1.25844
4.52848e-10	7.78927e+08	1.43031e+07	1.5578e+09	873754	1.12937e+17	1.62035e+18	1.76773e+18	9.89845e+16	15.2302	0.0194926	1.946	2.45118e+07	0.525571	0.0532042	0.551758	5.51758	3.6e+18	3.13715	45.0097	49.1036	2.74957	18.1569	1.25904
3.3413e-10	4.91251e+08	3.13269e+06	1.85657e+09	1.08428e+06	1.36218e+17	6.56813e+17	2.57963e+18	2.27335e+17	10.7933	0.0142745	2.15396	2.45132e+07	0.678476	0.122886	0.28851	2.8851	3.6e+18	3.78382	18.2448	71.6565	6.31487	18.1579	1.25907
2.07084e-10	3.25842e+08	1.83837e+06	2.0255e+09	784860	1.28658e+17	3.9045e+17	2.9142e+18	1.66696e+17	12.2299	0.0227363	3.35634	2.45332e+07	0.727157	0.122856	0.202609	2.02609	3.6e+18	3.57384	10.8458	80.9499	4.63045	18.1728	1.25942
5.70659e-10	5.09908e+08	4.28602e+07	1.80342e+09	1.73066e+06	7.25785e+16	2.52475e+18	9.00722e+17	1.01948e+17	12.3114	0.0297481	3.50857	2.45745e+07	0.742456	0.182148	0.562049	5.62049	3.6e+18	2.01607	70.132	25.0201	2.83188	18.2033	1.26015
3.56361e-09	1.21337e+09	1.13831e+08	1.02408e+09	7.1837e+06	2.26164e+16	3.2604e+18	1.11224e+17	2.0576e+17	15.0549	0.0097971	2.58372	2.45801e+07	0.554635	0.181215	4.29199	42.9199	3.6e+18	0.628233	90.5667	3.08955	5.71554	18.2075	1.26025
1.27615e-09	1.21071e+09	7.04794e+07	1.07186e+09	7.40648e+06	1.09626e+17	2.8778e+18	3.10152e+17	3.0242e+17	8.65414	0.0191911	2.70808	2.46009e+07	0.510625	0.146026	0.883519	8.83519	3.6e+18	3.04517	79.9389	8.61534	8.40056	18.2229	1.26062
4.39375e-10	2.25961e+08	1.31372e+07	2.12154e+09	1.62745e+06	5.65071e+16	1.2348e+18	2.15572e+18	1.52968e+17	9.10113	0.0242142	2.23987	2.46198e+07	0.717102	0.0794171	0.319905	3.19905	3.6e+18	1.56964	34.3	59.8812	4.24911	18.2369	1.26095
1.59655e-09	7.16668e+08	7.09338e+07	1.57394e+09	4.31296e+06	4.44929e+16	2.97778e+18	3.96666e+17	1.81057e+17	10.0889	0.0149203	2.4853	2.46571e+07	0.628527	0.119889	1.2886	12.886	3.6e+18	1.23591	82.7162	11.0185	5.02936	18.2645	1.26161
1.09492e-09	1.31571e+09	6.50547e+07	9.80659e+08	6.21824e+06	1.0146e+17	2.69713e+18	5.43608e+17	2.57805e+17	11.8435	0.0220289	1.64759	2.46758e+07	0.476634	0.144474	1.03742	10.3742	3.6e+18	2.81833	74.9202	15.1002	7.16124	18.2783	1.26194
2.83513e-10	7.51404e+08	9.14954e+06	1.60694e+09	776747	1.70645e+17	1.42281e+18	1.88576e+18	1.20789e+17	15.5313	0.0226819	3.00565	2.46823e+07	0.543038	0.0622548	0.352267	3.52267	3.6e+18	4.74013	39.5224	52.3822	3.35524	18.2832	1.26205
1.41944e-09	1.08818e+09	8.63712e+07	1.18656e+09	1.00828e+07	5.13627e+16	2.56621e+18	6.82852e+17	2.99574e+17	14.9258	0.0237116	1.22418	2.47128e+07	0.556252	0.14768	1.6949	16.949	3.6e+18	1.42674	71.2837	18.9681	8.32149	18.3058	1.26259
1.58083e-09	1.31839e+09	1.0029e+08	9.47485e+08	8.32122e+06	6.77178e+16	2.88218e+18	4.10958e+17	2.3914e+17	12.3156	0.0220115	1.45844	2.47471e+07	0.471316	0.128688	1.55751	15.5751	3.6e+18	1.88105	80.0607	11.4155	6.64277	18.3312	1.26319
3.43598e-10	3.70576e+08	2.50159e+06	2.00418e+09	2.67265e+06	1.0476e+17	2.96086e+17	2.88282e+18	3.16332e+17	10.2951	0.0245894	2.02333	2.48038e+07	0.618343	0.0241785	0.282991	2.82991	3.6e+18	2.90999	8.2246	80.0784	8.787	18.3732	1.26418
1.51232e-09	9.25841e+08	3.74143e+07	1.41362e+09	3.84239e+06	4.23554e+16	2.82491e+18	4.42621e+17	2.90114e+17	14.4539	0.00875768	2.11182	2.4812e+07	0.694883	0.254752	1.74871	17.4871	3.6e+18	1.17654	78.4697	12.295	8.05872	18.3793	1.26433
1.41976e-09	4.75444e+08	6.84009e+07	1.83378e+09	3.28881e+06	2.7546e+16	2.97853e+18	4.50713e+17	1.43212e+17	12.157	0.016175	2.86572	2.48141e+07	0.651824	0.072629	1.3808	13.808	3.6e+18	0.765166	82.7369	12.5198	3.97811	18.3808	1.26437
4.5578e-10	6.78281e+08	1.08391e+07	1.69169e+09	1.42645e+06	1.35895e+17	1.82677e+18	1.39693e+18	2.40408e+17	10.9509	0.0130183	2.657	2.48279e+07	0.542125	0.0375523	0.399297	3.99297	3.6e+18	3.77486	50.7436	38.8036	6.67799	18.3911	1.26461
1.45503e-09	9.95639e+08	1.14302e+08	1.26388e+09	9.68469e+06	4.83429e+16	2.97382e+18	3.25866e+17	2.51968e+17	14.1546	0.026416	2.66559	2.48411e+07	0.691377	0.24806	1.64763	16.4763	3.6e+18	1.34286	82.6062	9.05183	6.99911	18.4008	1.26484
1.97436e-09	1.45033e+09	9.12023e+07	8.34234e+08	8.74768e+06	5.82192e+16	2.94891e+18	3.10025e+17	2.82845e+17	12.6175	0.0156646	1.3629	2.48516e+07	0.589076	0.285363	1.99292	19.9292	3.6e+18	1.6172	81.9142	8.6118	7.85681	18.4086	1.26502
1.63758e-09	1.47616e+09	6.3618e+07	8.4643e+08	1.26937e+06	1.21762e+17	3.23811e+18	1.75521e+17	6.46101e+16	7.40323	0.0119974	2.94483	2.48826e+07	0.621272	0.338199	0.96987	9.6987	3.6e+18	3.38227	89.9474	4.87558	1.79473	18.4315	1.26556
5.5186e-10	7.01485e+08	2.12267e+07	1.66461e+09	2.71879e+06	1.11401e+17	2.20036e+18	1.00641e+18	2.8183e+17	11.4104	0.0174808	2.99713	2.49092e+07	0.529398	0.0273499	0.503754	5.03754	3.6e+18	3.09448	61.121	27.9559	7.8286	18.4513	1.26603
1.50403e-09	4.75038e+08	6.06709e+07	1.85477e+09	215341	3.1675e+16	2.94317e+18	6.14712e+17	1.04463e+16	9.97138	0.013706	2.00615	2.49161e+07	0.589445	0.0143723	1.19978	11.9978	3.6e+18	0.879862	81.7546	17.0753	0.290174	18.4563	1.26615
8.35732e-10	2.626e+08	3.91786e+07	2.08731e+09	2.98458e+06	3.21804e+16	2.54339e+18	8.30673e+17	1.93753e+17	9.76421	0.0184318	3.0067	2.49304e+07	0.675696	0.0406637	0.652821	6.52821	3.6e+18	0.893899	70.6498	23.0743	5.38202	18.467	1.2664
6.85858e-10	1.2264e+09	4.27757e+07	1.12218e+09	3.01837e+06	1.09679e+17	2.70766e+18	5.91601e+17	1.91059e+17	16.3032	0.023034	2.76567	2.49544e+07	0.580805	0.226619	0.894534	8.94534	3.6e+18	3.04664	75.2128	16.4334	5.30721	18.4847	1.26681
7.42017e-10	4.96938e+08	4.37874e+07	1.84914e+09	6.60849e+06	6.73638e+16	2.28923e+18	8.97909e+17	3.45496e+17	9.94175	0.0257778	2.77539	2.49762e+07	0.63655	0.065312	0.590155	5.90155	3.6e+18	1.87122	63.5898	24.9419	9.59712	18.5009	1.26719
3.81717e-09	4.21228e+08	2.06925e+08	1.76814e+09	521033	9297352072546660	3.43386e+18	1.48193e+17	8646416003802300	11.8691	0.0157866	3.12571	2.49799e+07	0.732555	0.107594	3.6245	36.245	3.6e+18	0.25826	95.3851	4.11648	0.240178	18.5036	1.26726
8.5348e-10	1.19893e+09	4.90509e+07	1.1494e+09	293436	1.24669e+17	2.92866e+18	5.29153e+17	1.752e+16	11.2679	0.0196239	2.54506	2.49888e+07	0.685169	0.323662	0.769353	7.69353	3.6e+18	3.46303	81.3516	14.6987	0.486668	18.5103	1.26741
6.01234e-10	1.02959e+09	3.59197e+07	1.32916e+09	3.17398e+06	1.04824e+17	2.18734e+18	1.11455e+18	1.93281e+17	16.3364	0.0273131	1.98351	2.49905e+07	0.613137	0.20242	0.785762	7.85762	3.6e+18	2.91179	60.7596	30.9597	5.36891	18.5115	1.26744
1.51387e-09	1.24317e+08	8.39174e+07	2.19034e+09	1.23457e+06	7034542458617980	2.69246e+18	8.60893e+17	3.96107e+16	11.6737	0.0205881	1.68064	2.5011e+07	0.74783	0.0636766	1.41379	14.1379	3.6e+18	0.195404	74.7906	23.9137	1.1003	18.5267	1.2678
5.70243e-10	1.36794e+09	2.53885e+07	1.00514e+09	2.27784e+06	1.51087e+17	2.36726e+18	8.69264e+17	2.12389e+17	15.8774	0.0188075	2.02776	2.50208e+07	0.667805	0.358664	0.724319	7.24319	3.6e+18	4.19685	65.7572	24.1462	5.89969	18.5339	1.26797
3.9168e-10	9.63684e+08	1.0738e+07	1.42616e+09	1.67388e+06	1.64151e+17	1.64829e+18	1.53062e+18	2.56942e+17	14.9886	0.0166325	2.37887	2.50366e+07	0.633644	0.210393	0.469658	4.69658	3.6e+18	4.55975	45.7857	42.5173	7.13726	18.5456	1.26824
2.18493e-09	1.27562e+09	1.87452e+08	9.39256e+08	413080	3.97395e+16	3.35599e+18	1.96871e+17	7395445085429340	14.6913	0.0255641	2.18355	2.50416e+07	0.561701	0.190028	2.56796	25.6796	3.6e+18	1.10387	93.2221	5.46864	0.205429	18.5493	1.26833
5.66028e-10	9.81936e+08	3.1111e+07	1.39846e+09	188657	1.76108e+17	2.51744e+18	8.9119e+17	1.52657e+16	9.85069	0.0218332	2.77232	2.5135e+07	0.513041	0.0907744	0.446061	4.46061	3.6e+18	4.89189	69.9288	24.7553	0.424047	18.6185	1.26994
4.08715e-10	3.41334e+08	1.45669e+07	2.05698e+09	986035	8.2699e+16	1.74589e+18	1.65324e+18	1.1818e+17	10.0986	0.0204141	3.04422	2.51576e+07	0.701597	0.0963222	0.330194	3.30194	3.6e+18	2.2972	48.4968	45.9232	3.28277	18.6353	1.27034
1.32629e-09	5.2102e+08	7.51459e+07	1.81563e+09	2.47539e+06	3.57962e+16	2.68527e+18	7.90475e+17	8.84557e+16	10.9744	0.0210998	1.73181	2.51618e+07	0.7019	0.133489	1.16442	11.6442	3.6e+18	0.994338	74.5909	21.9576	2.4571	18.6383	1.27041
1.00751e-09	5.90887e+08	4.15412e+07	1.7797e+09	2.74576e+06	7.49559e+16	2.68651e+18	6.60963e+17	1.77571e+17	7.82438	0.0153477	2.67252	2.5168e+07	0.713966	0.173171	0.63065	6.3065	3.6e+18	2.08211	74.6253	18.3601	4.93252	18.643	1.27052
2.13821e-09	4.34815e+08	1.27051e+08	1.85041e+09	4.93728e+06	6.81428e+16	3.07345e+18	3.38967e+17	1.19436e+17	2.98424	0.0193331	2.55305	2.51924e+07	0.634159	0.0264709	0.510475	5.10475	3.6e+18	1.89286	85.3737	9.41574	3.31766	18.661	1.27094
7.74662e-10	9.24341e+08	1.73564e+07	1.47912e+09	2.03555e+06	1.11434e+17	1.69894e+18	1.59038e+18	1.9925e+17	10.7078	0.0131878	1.20058	2.52512e+07	0.598788	0.159973	0.663594	6.63594	3.6e+18	3.0954	47.1927	44.1772	5.53471	18.7046	1.27195
7.02543e-10	2.00261e+09	4.28656e+07	3.76444e+08	1.91247e+06	1.7366e+17	3.09675e+18	1.91423e+17	1.38163e+17	16.4143	0.0197029	2.7992	2.52614e+07	0.738101	0.604911	0.922542	9.22542	3.6e+18	4.8239	86.0209	5.31731	3.83786	18.7122	1.27212
1.63467e-09	6.68755e+07	6.1989e+07	2.28901e+09	6.13065e+06	5608664816406230	2.33479e+18	1.0287e+18	2.30908e+17	7.29418	0.0162419	1.36122	2.52632e+07	0.74254	0.0419701	0.953888	9.53888	3.6e+18	0.155796	64.8552	28.5749	6.41411	18.7135	1.27215
1.04011e-09	2.05192e+09	5.35713e+07	3.18743e+08	5.27329e+06	1.27441e+17	3.01803e+18	1.57454e+17	2.97079e+17	15.4801	0.017066	1.94629	2.53206e+07	0.733553	0.607641	1.28807	12.8807	3.6e+18	3.54004	83.834	4.37374	8.2522	18.756	1.27314
5.31103e-09	1.64363e+09	1.67693e+08	6.05784e+08	1.34655e+07	3.00238e+16	3.24679e+18	6.2474e+16	2.60712e+17	10.3076	0.00972482	1.82574	2.53316e+07	0.551256	0.27393	4.37953	43.7953	3.6e+18	0.833995	90.1886	1.73539	7.242	18.7642	1.27333
5.27515e-10	4.42052e+08	1.04297e+07	1.97919e+09	401010	7.83919e+16	1.82107e+18	1.63052e+18	7.00182e+16	10.6898	0.010857	2.30106	2.53473e+07	0.586627	0.0111208	0.45112	4.5112	3.6e+18	2.17755	50.5853	45.2922	1.94495	18.7758	1.2736
1.22298e-09	2.01007e+09	6.93144e+07	3.45775e+08	7.02645e+06	9.81692e+16	3.06846e+18	1.22321e+17	3.11051e+17	16.7424	0.0184708	2.31139	2.53485e+07	0.701941	0.558134	1.63805	16.3805	3.6e+18	2.72692	85.2349	3.39781	8.64032	18.7766	1.27362
4.08691e-09	1.51367e+09	3.3311e+08	5.87516e+08	1.5939e+06	3.36329e+16	3.46337e+18	8.64211e+16	1.65719e+16	11.0121	0.0235338	1.66343	2.53871e+07	0.714018	0.372282	3.60045	36.0045	3.6e+18	0.934248	96.2048	2.40059	0.460331	18.8053	1.27428
6.13182e-09	3.92587e+08	5.40972e+08	1.50296e+09	5.67435e+06	9237580409293620	3.30949e+18	2.46558e+17	3.47139e+16	6.93088	0.0266578	0.994122	2.54528e+07	0.732738	0.0180898	3.39992	33.9992	3.6e+18	0.256599	91.9303	6.84882	0.964274	18.8539	1.2754
1.07458e-09	1.6962e+09	5.02584e+07	6.92444e+08	3.73938e+06	1.24438e+17	2.98225e+18	2.7142e+17	2.21889e+17	12.6849	0.0156829	2.37413	2.54575e+07	0.451878	0.223129	1.09047	10.9047	3.6e+18	3.45662	82.8404	7.53944	6.16358	18.8574	1.27548
1.79499e-09	7.73643e+08	8.7396e+07	1.5816e+09	839477	2.97592e+16	2.93908e+18	6.02931e+17	2.82312e+16	14.483	0.016566	1.46139	2.54661e+07	0.615217	0.116386	2.07974	20.7974	3.6e+18	0.826644	81.6411	16.7481	0.784199	18.8638	1.27563
1.95442e-09	1.05557e+09	1.38972e+08	1.23813e+09	1.4729e+07	3.5021e+16	3.01885e+18	2.26175e+17	3.19954e+17	15.422	0.0235541	2.80093	2.5507e+07	0.696823	0.253662	2.41128	24.1128	3.6e+18	0.972806	83.8569	6.28263	8.88762	18.8941	1.27633
5.02154e-10	1.04841e+09	1.07146e+07	1.38838e+09	2.0066e+06	1.54147e+17	1.49043e+18	1.6763e+18	2.79122e+17	13.5444	0.0143163	1.64937	2.55291e+07	0.488208	0.0835234	0.544111	5.44111	3.6e+18	4.28186	41.4008	46.564	7.75339	18.9104	1.2767
8.95219e-10	9.86269e+08	3.91604e+07	1.42347e+09	973853	1.56616e+17	2.77563e+18	5.98731e+17	6.90251e+16	7.03445	0.01576	2.65575	2.55328e+07	0.511748	0.083848	0.50379	5.0379	3.6e+18	4.35044	77.1008	16.6314	1.91736	18.9132	1.27677
9.96712e-10	1.88834e+09	6.8886e+07	4.92065e+08	2.81649e+06	1.27276e+17	3.05581e+18	2.91972e+17	1.24941e+17	14.8855	0.022617	1.69087	2.55561e+07	0.700117	0.521086	1.18693	11.8693	3.6e+18	3.53545	84.8836	8.11034	3.47057	18.9305	1.27716
2.91026e-09	3.63953e+08	1.06582e+08	1.97881e+09	6.05457e+06	9319286677702460	3.13721e+18	2.75256e+17	1.78215e+17	13.4193	0.0116737	2.47022	2.55904e+07	0.673335	0.0475483	3.1243	31.243	3.6e+18	0.258869	87.1447	7.646	4.95042	18.9558	1.27774
4.89113e-10	1.06791e+09	1.63759e+07	1.36992e+09	1.7211e+06	1.47274e+17	1.76592e+18	1.5012e+18	1.85597e+17	14.8253	0.0189594	1.86571	2.55959e+07	0.520718	0.119821	0.580098	5.80098	3.6e+18	4.09093	49.0535	41.7001	5.15548	18.9599	1.27784
2.99154e-09	1.47255e+09	1.57975e+08	8.24793e+08	653060	4.84405e+16	3.44191e+18	9.54184e+16	1.42287e+16	10.1617	0.0153424	2.88947	2.55964e+07	0.470124	0.153841	2.43193	24.3193	3.6e+18	1.34557	95.6087	2.65051	0.395242	18.9603	1.27784
2.38661e-09	1.23197e+09	7.05019e+07	1.15043e+09	4.91571e+06	3.8344e+16	3.15634e+18	1.85247e+17	2.20074e+17	13.4624	0.00935914	2.60213	2.56156e+07	0.575917	0.206412	2.57035	25.7035	3.6e+18	1.06511	87.676	5.14574	6.11316	18.9745	1.27817
4.98556e-10	7.38874e+08	1.39498e+07	1.70534e+09	172775	1.3283e+17	2.11452e+18	1.32646e+18	2.61895e+16	11.1574	0.0132325	2.57871	2.5621e+07	0.595869	0.102977	0.445005	4.45005	3.6e+18	3.68971	58.7367	36.8461	0.727486	18.9785	1.27826
9.64925e-10	1.53143e+09	5.77371e+07	8.6753e+08	3.28814e+06	1.30949e+17	2.97269e+18	3.27064e+17	1.69295e+17	12.1199	0.0201285	2.7489	2.56382e+07	0.714463	0.434255	0.935586	9.35586	3.6e+18	3.63748	82.5748	9.0851	4.70265	18.9912	1.27855
4.69609e-10	4.72299e+08	1.31587e+07	1.9722e+09	3.36143e+06	7.44558e+16	1.1483e+18	2.08391e+18	2.93335e+17	13.5077	0.0244019	2.01528	2.5649e+07	0.717449	0.145705	0.507468	5.07468	3.6e+18	2.06822	31.8971	57.8865	8.14819	18.9992	1.27874
5.18738e-09	8.25862e+08	3.11107e+08	1.31069e+09	1.45561e+07	2.04644e+16	3.29595e+18	1.29378e+17	1.54211e+17	7.77966	0.0181963	1.95294	2.56614e+07	0.732905	0.184604	3.22848	32.2848	3.6e+18	0.568455	91.5541	3.59384	4.28365	19.0084	1.27895
3.6586e-10	5.08908e+08	3.13024e+06	1.9491e+09	1.20214e+06	1.47027e+17	7.63533e+17	2.39621e+18	2.93229e+17	9.46081	0.0112056	2.22328	2.56627e+07	0.59853	0.0413814	0.276906	2.76906	3.6e+18	4.08407	21.2093	66.5614	8.14525	19.0094	1.27897
2.69691e-10	5.25869e+07	1.84463e+06	2.40804e+09	239547	1.68616e+16	4.90381e+17	3.02908e+18	6.36816e+16	11.5641	0.0139479	2.94772	2.56666e+07	0.703479	0.0177911	0.249499	2.49499	3.6e+18	0.468378	13.6217	84.141	1.76893	19.0123	1.27903
3.47336e-10	5.48991e+08	7.23906e+06	1.90779e+09	1.10957e+06	1.32926e+17	1.1111e+18	2.18567e+18	1.70304e+17	11.8907	0.0187577	2.51303	2.56918e+07	0.673881	0.127123	0.330405	3.30405	3.6e+18	3.69238	30.864	60.713	4.73067	19.031	1.27946
9.2442e-10	8.93947e+08	3.74136e+07	1.53377e+09	1.2057e+06	1.21567e+17	2.71461e+18	6.76341e+17	8.74816e+16	7.95475	0.0149091	2.45315	2.57043e+07	0.617591	0.161845	0.588282	5.88282	3.6e+18	3.37687	75.4058	18.7873	2.43004	19.0403	1.27967
1.69153e-09	1.01953e+09	8.76741e+07	1.35347e+09	8.51092e+06	5.80909e+16	2.66059e+18	6.23045e+17	2.58275e+17	10.3756	0.0194811	1.28425	2.57341e+07	0.705975	0.26755	1.40405	14.0405	3.6e+18	1.61363	73.9053	17.3068	7.17432	19.0623	1.28018
6.12832e-10	9.88885e+08	2.43818e+07	1.4548e+09	1.49437e+06	1.45077e+17	2.50616e+18	7.95158e+17	1.53604e+17	11.1226	0.0158751	2.98543	2.5738e+07	0.61697	0.190449	0.545301	5.45301	3.6e+18	4.02992	69.6156	22.0877	4.26677	19.0651	1.28024
6.58222e-10	1.28054e+09	3.98104e+07	1.1445e+09	4.7127e+06	1.09572e+17	2.18221e+18	1.04989e+18	2.58327e+17	17.755	0.0277158	1.65615	2.5738e+07	0.713573	0.363287	0.93494	9.3494	3.6e+18	3.04366	60.6169	29.1637	7.17575	19.0652	1.28024
6.99538e-10	5.35235e+08	3.02171e+07	1.90254e+09	1.82181e+06	6.0452e+16	2.03848e+18	1.37816e+18	1.22902e+17	12.6567	0.0211902	1.97343	2.57406e+07	0.573205	0.016477	0.70831	7.0831	3.6e+18	1.67922	56.6245	38.2824	3.41394	19.0671	1.28029
3.36279e-10	4.67347e+08	9.38405e+06	1.99373e+09	118682	1.3032e+17	1.47773e+18	1.97326e+18	1.86891e+16	10.6642	0.0188841	3.00457	2.57486e+07	0.690155	0.120371	0.286891	2.86891	3.6e+18	3.62	41.0481	54.8127	0.519142	19.073	1.28042
3.19049e-10	4.16022e+07	4.24553e+06	2.42205e+09	3.01675e+06	1.50829e+16	4.98752e+17	2.73177e+18	3.54398e+17	8.6452	0.0266803	2.77897	2.57522e+07	0.715512	0.0235449	0.220659	2.20659	3.6e+18	0.418969	13.8542	75.8824	9.8444	19.0757	1.28048
4.2937e-10	2.86364e+08	4.58186e+06	2.17808e+09	2.22594e+06	7.77815e+16	6.64401e+17	2.53504e+18	3.22777e+17	8.57452	0.0160613	2.00105	2.57557e+07	0.678151	0.0561741	0.294531	2.94531	3.6e+18	2.1606	18.4556	70.4178	8.96603	19.0783	1.28054
9.38163e-10	1.12889e+09	5.36927e+07	1.2917e+09	2.68661e+06	6.91606e+16	2.56228e+18	8.40356e+17	1.28208e+17	17.3986	0.0223363	1.63839	2.58152e+07	0.516489	0.121102	1.30582	13.0582	3.6e+18	1.92113	71.1743	23.3432	3.56133	19.1224	1.28154
7.83935e-10	7.90177e+08	1.87654e+07	1.66479e+09	3.53665e+06	6.49249e+16	1.3013e+18	1.98852e+18	2.45252e+17	15.5251	0.018395	1.06794	2.58183e+07	0.680986	0.196816	0.973652	9.73652	3.6e+18	1.80347	36.1473	55.2367	6.81255	19.1247	1.28159
3.70702e-09	1.38276e+09	2.46682e+08	8.28745e+08	2.18455e+07	2.77466e+16	3.21169e+18	7.61396e+16	2.84419e+17	13.4435	0.0207194	2.9362	2.58471e+07	0.608028	0.223351	3.98681	39.8681	3.6e+18	0.77074	89.2137	2.11499	7.90053	19.146	1.28208
1.49184e-09	9.97377e+08	1.04004e+08	1.37672e+09	2.3556e+06	4.56674e+16	3.11657e+18	3.67171e+17	7.05878e+16	14.6396	0.0223691	2.51335	2.58515e+07	0.599276	0.155497	1.7472	17.472	3.6e+18	1.26854	86.5715	10.1992	1.96077	19.1493	1.28215
5.30264e-10	6.74839e+08	1.09355e+07	1.79285e+09	4.07779e+06	9.49587e+16	9.56905e+17	2.19131e+18	3.56825e+17	13.4021	0.0215515	1.54294	2.5875e+07	0.638916	0.122986	0.568533	5.68533	3.6e+18	2.63774	26.5807	60.8698	9.9118	19.1667	1.28255
4.99927e-10	1.9595e+08	1.15942e+07	2.27557e+09	107557	3.93195e+16	1.87907e+18	1.66418e+18	1.74316e+16	9.96854	0.0123422	2.73516	2.58804e+07	0.666862	0.0194315	0.398683	3.98683	3.6e+18	1.09221	52.1963	46.2273	0.484211	19.1707	1.28264
3.16789e-09	1.20663e+09	2.2625e+08	1.04653e+09	3.96213e+06	3.04891e+16	3.37308e+18	1.37358e+17	5.907e+16	12.4928	0.0211734	2.40505	2.58819e+07	0.729923	0.316264	3.16606	31.6606	3.6e+18	0.846921	93.6967	3.81551	1.64083	19.1718	1.28266
3.41968e-09	1.50037e+09	2.30682e+08	7.3692e+08	1.87234e+07	4.41601e+16	3.21603e+18	7.87786e+16	2.6103e+17	9.93533	0.0209753	2.73544	2.59165e+07	0.651386	0.305398	2.71805	27.1805	3.6e+18	1.22667	89.3342	2.1883	7.25085	19.1974	1.28324
7.49234e-10	1.54813e+09	4.42767e+07	8.9064e+08	4.72122e+06	1.78369e+17	2.69053e+18	4.4421e+17	2.86891e+17	11.5843	0.0219644	2.67606	2.59278e+07	0.721383	0.442838	0.694347	6.94347	3.6e+18	4.95471	74.7369	12.3392	7.96921	19.2057	1.28343
1.78616e-09	1.00474e+09	1.08787e+08	1.36447e+09	1.00327e+07	4.92993e+16	2.92522e+18	3.55709e+17	2.69774e+17	11.4102	0.0208208	2.14758	2.59305e+07	0.550576	0.099935	1.63044	16.3044	3.6e+18	1.36942	81.256	9.88081	7.49372	19.2078	1.28348
9.44545e-10	1.50808e+09	4.24174e+07	9.36699e+08	4.36123e+06	1.32153e+17	2.80126e+18	3.78569e+17	2.88017e+17	12.0816	0.0160313	2.61958	2.59673e+07	0.71373	0.424034	0.912928	9.12928	3.6e+18	3.67093	77.8128	10.5158	8.00048	19.235	1.28409
3.7363e-10	3.84458e+08	6.37552e+06	2.10028e+09	1.62492e+06	1.05279e+17	1.05982e+18	2.16479e+18	2.70113e+17	9.77385	0.0161007	2.59669	2.59796e+07	0.628931	0.0339863	0.292144	2.92144	3.6e+18	2.92442	29.4393	60.1331	7.50315	19.2442	1.2843
6.31313e-10	1.14578e+09	1.08912e+07	1.33357e+09	3.1954e+06	1.1338e+17	1.08388e+18	2.08474e+18	3.18001e+17	16.0073	0.0159166	1.01326	2.59868e+07	0.665302	0.281614	0.808452	8.08452	3.6e+18	3.14944	30.1077	57.9095	8.83336	19.2495	1.28442
7.22369e-10	1.44811e+09	4.16797e+07	1.00103e+09	4.58403e+06	1.30815e+17	2.75202e+18	4.14494e+17	3.02673e+17	15.3244	0.020966	3.34326	2.60073e+07	0.705041	0.397846	0.88559	8.8559	3.6e+18	3.63375	76.445	11.5137	8.40758	19.2647	1.28476
2.18574e-09	1.16818e+09	1.42616e+08	1.17689e+09	7.98963e+06	5.7178e+16	3.17432e+18	1.90672e+17	1.77831e+17	9.3472	0.0205551	2.82391	2.60101e+07	0.598597	0.18746	1.63444	16.3444	3.6e+18	1.58828	88.1755	5.29645	4.93976	19.2668	1.28481
3.41046e-10	6.14324e+08	161774	1.88051e+09	1.48014e+06	1.37182e+17	3.11239e+16	3.14693e+18	2.84766e+17	13.1307	0.0152406	1.75217	2.60186e+07	0.706765	0.177619	0.358254	3.58254	3.6e+18	3.81061	0.864552	87.4147	7.91016	19.273	1.28495
6.5992e-10	8.16362e+08	2.00611e+07	1.6587e+09	2.99192e+06	1.00821e+17	2.23254e+18	9.3368e+17	3.32962e+17	12.2699	0.0136165	2.69202	2.60356e+07	0.591509	0.113092	0.647772	6.47772	3.6e+18	2.80058	62.0149	25.9355	9.24894	19.2856	1.28523
6.20395e-09	9.53835e+08	3.64404e+08	1.17379e+09	6.22771e+06	1.92575e+16	3.44325e+18	7.86455e+16	5.88456e+16	7.98372	0.0170587	2.40573	2.6037e+07	0.608014	0.0893164	3.96245	39.6245	3.6e+18	0.53493	95.6459	2.1846	1.6346	19.2867	1.28526
2.69935e-09	1.14377e+09	1.28174e+08	1.21941e+09	1.14872e+07	8.82076e+16	3.05068e+18	1.87701e+17	2.73407e+17	4.80368	0.0155648	2.40671	2.60849e+07	0.522559	0.103728	1.03735	10.3735	3.6e+18	2.45021	84.7412	5.21391	7.59463	19.3221	1.28606
9.43849e-10	1.15154e+09	5.54967e+07	1.29128e+09	6.0034e+06	1.41236e+17	2.72949e+18	4.34007e+17	2.95265e+17	8.63839	0.0215418	3.15226	2.61004e+07	0.615934	0.220108	0.652267	6.52267	3.6e+18	3.92322	75.8192	12.0558	8.20181	19.3336	1.28631
4.07326e-10	3.00517e+08	814779	2.20182e+09	2.12e+06	5.54724e+16	1.12422e+17	3.13959e+18	2.92514e+17	13.2999	0.0177929	1.72173	2.61101e+07	0.637968	0.0198104	0.433393	4.33393	3.6e+18	1.5409	3.12283	87.2109	8.12539	19.3408	1.28648
9.74573e-10	1.5071e+09	7.58419e+07	9.22323e+08	512763	1.56633e+17	2.9775e+18	4.45732e+17	2.01308e+16	9.87288	0.0261362	2.12322	2.61154e+07	0.737635	0.441532	0.769747	7.69747	3.6e+18	4.35091	82.7085	12.3814	0.559188	19.3448	1.28656
2.87062e-10	3.5526e+08	6.15833e+06	2.14344e+09	2.06214e+06	1.14269e+17	8.76907e+17	2.31519e+18	2.93635e+17	10.8303	0.0244643	3.22514	2.61273e+07	0.71779	0.113745	0.248718	2.48718	3.6e+18	3.17414	24.3585	64.3108	8.15654	19.3536	1.28676
6.21287e-10	7.33424e+08	2.83207e+07	1.74602e+09	2.05866e+06	9.91928e+16	2.29735e+18	1.03646e+18	1.66997e+17	11.901	0.0198419	2.71148	2.61576e+07	0.660315	0.156777	0.591514	5.91514	3.6e+18	2.75535	63.8154	28.7905	4.6388	19.376	1.28726
8.05646e-10	1.86221e+09	4.71216e+07	5.97668e+08	3.09482e+06	1.53464e+17	2.9816e+18	2.69114e+17	1.95824e+17	15.0618	0.0196167	2.75663	2.61604e+07	0.709613	0.515774	0.970757	9.70757	3.6e+18	4.2629	82.8222	7.4754	5.43954	19.3781	1.28731
4.21118e-10	2.02015e+08	9.06163e+06	2.30015e+09	457927	3.64969e+16	1.56968e+18	1.9145e+18	7.93235e+16	13.1439	0.0137085	2.85298	2.61771e+07	0.690062	0.0439596	0.44281	4.4281	3.6e+18	1.0138	43.6023	53.1805	2.20343	19.3904	1.28759
2.40066e-10	6.71977e+07	8030.89	2.44475e+09	4450.45	2.26963e+16	2469516994949140	3.57347e+18	1368522860486040	12.333	0.0135463	2.84981	2.61799e+07	0.747168	0.0658881	0.236859	2.36859	3.6e+18	0.630452	0.0685977	99.2629	0.0380145	19.3925	1.28763
5.47483e-10	7.67835e+08	2.21365e+07	1.72219e+09	196503	1.65154e+17	2.202e+18	1.2133e+18	1.95469e+16	8.49196	0.018362	2.59265	2.6184e+07	0.586614	0.0955247	0.371936	3.71936	3.6e+18	4.58762	61.1667	33.7027	0.542969	19.3956	1.2877
4.29092e-10	4.85043e+07	1.19963e+07	2.45178e+09	996430	1.77447e+16	1.29907e+18	2.17528e+18	1.07903e+17	6.37032	0.0215211	2.62673	2.61936e+07	0.691363	0.00133514	0.218676	2.18676	3.6e+18	0.492909	36.0852	60.4246	2.9973	19.4026	1.28786
8.52219e-10	8.88412e+08	3.89285e+07	1.58519e+09	1.21171e+06	8.10202e+16	2.71058e+18	7.24033e+17	8.43707e+16	12.8668	0.0168521	2.56905	2.61985e+07	0.659166	0.196935	0.877225	8.77225	3.6e+18	2.25056	75.2938	20.112	2.34363	19.4063	1.28794
6.84581e-10	1.62248e+09	3.96735e+07	8.51005e+08	2.65501e+06	1.72256e+17	2.82938e+18	4.09013e+17	1.89347e+17	13.7588	0.0204826	3.03928	2.62201e+07	0.599831	0.34017	0.753519	7.53519	3.6e+18	4.7849	78.594	11.3615	5.25963	19.4223	1.2883
5.6128e-10	3.25233e+08	9.91564e+06	2.17952e+09	2.28374e+06	8.0191e+16	1.22277e+18	2.01541e+18	2.81625e+17	7.22584	0.0144476	1.92671	2.62319e+07	0.700298	0.0864966	0.324458	3.24458	3.6e+18	2.22753	33.9659	55.9837	7.82291	19.431	1.2885
1.00066e-09	4.4567e+08	5.01731e+07	2.01857e+09	2.77056e+06	1.18884e+17	2.23648e+18	1.12114e+18	1.23498e+17	3.74629	0.0224192	1.79927	2.62343e+07	0.60757	0.0180118	0.299901	2.99901	3.6e+18	3.30234	62.1243	31.1428	3.43051	19.4329	1.28854
7.39418e-10	1.71702e+09	4.14326e+07	7.60015e+08	5.17587e+06	1.78311e+17	2.5997e+18	4.97228e+17	3.24761e+17	13.0229	0.0215541	2.06717	2.63017e+07	0.667762	0.430277	0.770351	7.70351	3.6e+18	4.95308	72.2139	13.8119	9.02114	19.4827	1.28965
6.31143e-10	1.55587e+09	2.53736e+07	9.40211e+08	2.36345e+06	1.79191e+17	2.66054e+18	5.12453e+17	2.47819e+17	13.7572	0.0151107	2.90699	2.63035e+07	0.621659	0.345508	0.694622	6.94622	3.6e+18	4.97752	73.9038	14.2348	6.88385	19.4841	1.28968
5.34328e-10	5.32957e+08	1.63415e+07	1.97359e+09	1.72423e+06	7.8241e+16	1.49857e+18	1.86507e+18	1.58118e+17	12.7482	0.0204083	1.9804	2.63117e+07	0.580536	0.0231785	0.544938	5.44938	3.6e+18	2.17336	41.627	51.8075	4.39216	19.4902	1.28982
5.45195e-10	9.52956e+08	1.55229e+07	1.55612e+09	865041	1.70163e+17	2.07676e+18	1.23735e+18	1.15731e+17	10.272	0.0137099	2.30675	2.63207e+07	0.646149	0.206117	0.448021	4.48021	3.6e+18	4.72674	57.6878	34.3707	3.21475	19.4968	1.28996
2.03642e-09	8.20582e+08	1.59337e+08	1.54417e+09	4.17129e+06	3.34167e+16	3.27136e+18	2.09582e+17	8.5641e+16	12.0585	0.0239178	3.61805	2.63498e+07	0.678906	0.167644	1.96449	19.6449	3.6e+18	0.92824	90.8711	5.82173	2.37892	19.5184	1.29044
8.28092e-10	9.33864e+08	2.39528e+07	1.56957e+09	1.88351e+06	1.14653e+17	2.32195e+18	9.80807e+17	1.82585e+17	9.836	0.0124573	1.93249	2.63603e+07	0.672836	0.22437	0.651609	6.51609	3.6e+18	3.18481	64.4987	27.2447	5.07181	19.5261	1.29062
7.96641e-10	7.33284e+08	4.0924e+07	1.75107e+09	6.42663e+06	1.08876e+17	2.25157e+18	8.85974e+17	3.53582e+17	8.45427	0.0228155	2.48096	2.63857e+07	0.685109	0.173129	0.538802	5.38802	3.6e+18	3.02434	62.5435	24.6104	9.82172	19.545	1.29103
6.15929e-09	1.25838e+09	3.42939e+08	8.92183e+08	3.86375e+07	2.58269e+16	3.05748e+18	1.72216e+17	3.44473e+17	7.91059	0.0182105	0.841105	2.63902e+07	0.636439	0.174728	3.89789	38.9789	3.6e+18	0.717413	84.9301	4.78377	9.56871	19.5483	1.29111
2.84107e-09	1.58073e+09	2.40907e+08	6.94863e+08	1.63687e+07	3.52383e+16	3.21379e+18	1.32604e+17	2.18365e+17	15.7892	0.0263845	1.84443	2.63978e+07	0.696413	0.366098	3.58865	35.8865	3.6e+18	0.978842	89.272	3.68343	6.0657	19.5539	1.29123
6.41271e-10	6.23334e+08	3.28002e+07	1.87269e+09	4.62213e+06	9.78446e+16	2.02268e+18	1.19444e+18	2.85032e+17	9.93441	0.0252876	2.44489	2.64038e+07	0.720246	0.181159	0.509652	5.09652	3.6e+18	2.71791	56.1856	33.179	7.91755	19.5584	1.29133
1.08255e-09	1.94334e+09	5.11324e+07	5.37444e+08	1.87714e+06	1.70355e+17	3.04943e+18	2.68262e+17	1.11949e+17	10.5377	0.0154892	1.85066	2.64074e+07	0.476974	0.301049	0.912607	9.12607	3.6e+18	4.73208	84.7065	7.45174	3.10969	19.5611	1.29139
2.47074e-09	1.77495e+09	1.63903e+08	5.95935e+08	2.82824e+06	4.43864e+16	3.36023e+18	1.37402e+17	5.79828e+16	16.1849	0.019742	1.75542	2.64473e+07	0.579045	0.330577	3.19909	31.9909	3.6e+18	1.23296	93.3397	3.81671	1.61063	19.5906	1.29205
4.59951e-10	3.67081e+08	5.50967e+06	2.16632e+09	993949	8.55839e+16	3.97816e+17	3.04483e+18	7.17663e+16	9.32521	0.0301115	1.54685	2.64711e+07	0.730459	0.129534	0.343131	3.43131	3.6e+18	2.37733	11.0504	84.5787	1.99351	19.6082	1.29244
2.77102e-09	8.2799e+08	1.43594e+08	1.55243e+09	1.708e+07	1.76424e+16	3.00092e+18	2.24489e+17	3.56949e+17	16.9366	0.0172679	2.49561	2.64836e+07	0.662496	0.144045	3.75454	37.5454	3.6e+18	0.490068	83.3589	6.23581	9.91526	19.6175	1.29264
6.86874e-10	1.64608e+07	2.12659e+07	2.50121e+09	2.51361e+06	3588615966218160	1.97726e+18	1.38545e+18	2.3371e+17	6.678	0.0156583	2.62835	2.64872e+07	0.723809	0.0214662	0.366956	3.66956	3.6e+18	0.0996838	54.9238	38.4846	6.49194	19.6202	1.2927
6.56379e-10	1.0721e+09	1.80863e+07	1.44973e+09	2.47611e+06	1.17342e+17	2.37776e+18	7.79374e+17	3.25528e+17	13.9195	0.0115885	2.83392	2.64971e+07	0.649044	0.238073	0.730918	7.30918	3.6e+18	3.25951	66.0488	21.6493	9.04244	19.6275	1.29286
4.0891e-09	8.06913e+08	2.40867e+08	1.49442e+09	486887	1.8299e+16	3.43733e+18	1.37426e+17	6948185016514210	10.7838	0.0171368	2.65937	2.65002e+07	0.647762	0.117363	3.52768	35.2768	3.6e+18	0.508305	95.4813	3.81738	0.193005	19.6298	1.29291
9.61597e-10	5.18687e+08	4.99149e+07	1.97278e+09	3.00744e+06	5.30808e+16	2.55587e+18	8.37052e+17	1.53995e+17	10.1619	0.0203094	2.45094	2.65178e+07	0.697632	0.126823	0.781731	7.81731	3.6e+18	1.47447	70.9964	23.2514	4.27764	19.6428	1.2932
2.6517e-09	1.56927e+09	9.73669e+07	8.69318e+08	8.63164e+06	6.09783e+16	3.13652e+18	1.24451e+17	2.78054e+17	9.70504	0.0117068	2.63424	2.65199e+07	0.72641	0.429259	2.05879	20.5879	3.6e+18	1.69384	87.1255	3.45698	7.72373	19.6444	1.29324
9.66567e-10	1.08179e+09	7.43552e+07	1.38487e+09	4.03386e+06	9.49362e+16	2.81926e+18	5.32858e+17	1.52948e+17	11.789	0.0272863	2.68884	2.65247e+07	0.57248	0.150306	0.91159	9.1159	3.6e+18	2.63712	78.3127	14.8016	4.24856	19.6479	1.29332
4.61609e-10	4.78476e+08	7.87669e+06	2.05725e+09	3.25224e+06	1.01053e+17	8.23798e+17	2.33501e+18	3.40142e+17	10.2574	0.0207133	1.90864	2.65436e+07	0.669794	0.0966648	0.378791	3.78791	3.6e+18	2.80703	22.8833	64.8613	9.44838	19.6619	1.29363
8.75125e-10	1.03602e+09	5.00727e+07	1.45294e+09	7.84721e+06	9.10814e+16	2.23832e+18	9.19819e+17	3.50781e+17	12.9977	0.0255628	1.805	2.65438e+07	0.718198	0.285043	0.90997	9.0997	3.6e+18	2.53004	62.1755	25.5505	9.74392	19.6621	1.29363
1.67934e-09	1.70504e+09	1.17427e+08	7.18199e+08	6.45959e+06	1.12657e+17	3.16571e+18	1.47491e+17	1.74144e+17	9.01232	0.022088	2.8996	2.65464e+07	0.523796	0.261187	1.21078	12.1078	3.6e+18	3.12937	87.9363	4.09698	4.83734	19.664	1.29367
6.19162e-10	4.28145e+08	1.34366e+07	2.10466e+09	1.60396e+06	6.5022e+16	2.11638e+18	1.16596e+18	2.52638e+17	10.6347	0.010254	2.91537	2.65539e+07	0.594196	0.00747697	0.52677	5.2677	3.6e+18	1.80617	58.7883	32.3878	7.01771	19.6695	1.29379
4.04682e-09	1.26928e+09	2.04903e+08	1.05514e+09	1.9688e+07	3.19148e+16	3.11937e+18	1.4899e+17	2.99724e+17	9.82768	0.0162318	1.75001	2.65661e+07	0.595493	0.182081	3.18167	31.8167	3.6e+18	0.886523	86.6492	4.1386	8.32566	19.6786	1.29399
1.16582e-09	1.46663e+09	6.12375e+07	1.0161e+09	6.08098e+06	1.56106e+17	2.81352e+18	3.50985e+17	2.79387e+17	8.05881	0.0186697	2.48324	2.65769e+07	0.555765	0.239668	0.751607	7.51607	3.6e+18	4.33629	78.1534	9.74958	7.76076	19.6866	1.29417
1.47017e-09	4.74319e+08	7.89326e+07	1.99175e+09	5.74732e+06	3.03173e+16	2.87154e+18	4.89058e+17	2.09086e+17	10.6417	0.0186971	2.77016	2.65841e+07	0.681778	0.0897435	1.25161	12.5161	3.6e+18	0.842147	79.765	13.585	5.80793	19.6919	1.29429
9.90498e-10	3.06938e+08	3.7469e+07	2.20466e+09	3.81168e+06	2.87455e+16	2.00305e+18	1.36443e+18	2.03769e+17	10.7802	0.0188854	1.63131	2.66063e+07	0.724069	0.0967251	0.854222	8.54222	3.6e+18	0.798487	55.6404	37.9009	5.66024	19.7084	1.29465
2.5289e-09	1.52727e+09	1.27424e+08	8.96139e+08	3.04917e+06	5.7689e+16	3.32105e+18	1.41791e+17	7.94704e+16	10.4686	0.0151721	2.49916	2.66168e+07	0.494469	0.182893	2.11793	21.1793	3.6e+18	1.60247	92.2514	3.93865	2.20751	19.7161	1.29482
1.41758e-09	1.97582e+09	9.29181e+07	4.84209e+08	1.1875e+06	1.24528e+17	3.29617e+18	1.37177e+17	4.21254e+16	11.1926	0.0198858	2.49003	2.66194e+07	0.480914	0.30134	1.26932	12.6932	3.6e+18	3.45911	91.5603	3.81047	1.17015	19.7181	1.29486
5.79518e-10	9.49163e+08	1.62838e+07	1.59179e+09	1.03868e+06	1.77314e+17	1.84413e+18	1.46093e+18	1.1763e+17	9.23698	0.0152369	1.88014	2.66626e+07	0.647294	0.202571	0.42824	4.2824	3.6e+18	4.9254	51.2258	40.5813	3.26751	19.7501	1.29557
6.16605e-10	1.08291e+09	2.44296e+07	1.45384e+09	212751	1.3572e+17	2.32734e+18	1.11668e+18	2.02681e+16	12.9402	0.0170235	2.11146	2.66951e+07	0.654461	0.24497	0.638319	6.38319	3.6e+18	3.77	64.6482	31.0188	0.563004	19.7741	1.2961
4.66418e-10	4.24415e+08	2.65155e+06	2.13383e+09	753423	1.17331e+17	2.79005e+17	3.12439e+18	7.92777e+16	7.7554	0.0203757	1.46427	2.66978e+07	0.71051	0.125241	0.289381	2.89381	3.6e+18	3.25919	7.75014	86.7885	2.20216	19.7761	1.29614
6.30708e-10	9.47937e+07	1.76642e+07	2.44761e+09	1.95884e+06	1.44976e+16	1.18108e+18	2.27345e+18	1.30974e+17	10.367	0.023713	1.70698	2.67017e+07	0.748371	0.06872	0.523085	5.23085	3.6e+18	0.402712	32.8078	63.1514	3.63817	19.779	1.2962
2.1586e-09	1.8051e+09	1.50989e+08	5.97579e+08	1.15081e+07	8.42624e+16	3.18201e+18	9.12051e+16	2.42526e+17	9.92421	0.0219822	3.03532	2.67345e+07	0.564335	0.314229	1.71379	17.1379	3.6e+18	2.34062	88.3891	2.53348	6.73683	19.8034	1.29674
8.91446e-10	7.93877e+08	4.97068e+07	1.72017e+09	2.35672e+06	6.04028e+16	2.42629e+18	9.98275e+17	1.15036e+17	14.7435	0.0229815	1.93297	2.67442e+07	0.705488	0.209281	1.05144	10.5144	3.6e+18	1.67786	67.3968	27.7298	3.19546	19.8105	1.2969
1.35681e-09	1.35877e+09	8.16236e+07	1.12384e+09	3.22305e+06	7.97603e+16	3.07346e+18	3.25417e+17	1.21361e+17	12.5557	0.0195736	2.54534	2.67582e+07	0.661248	0.311335	1.36285	13.6285	3.6e+18	2.21556	85.3739	9.03937	3.37114	19.8209	1.29712
1.28013e-09	1.73604e+09	6.98708e+07	7.54982e+08	8.25105e+06	1.05674e+17	2.96317e+18	1.81237e+17	3.49921e+17	12.8333	0.0184198	3.25412	2.67759e+07	0.579524	0.330188	1.31426	13.1426	3.6e+18	2.93539	82.3102	5.03437	9.72002	19.834	1.29741
9.04744e-10	5.52464e+08	3.03449e+07	1.98501e+09	1.79185e+06	1.04372e+17	2.27569e+18	1.08556e+18	1.34378e+17	5.8505	0.0147383	2.02107	2.67807e+07	0.660289	0.10269	0.423456	4.23456	3.6e+18	2.89923	63.2135	30.1545	3.73272	19.8376	1.29749
7.13111e-10	6.41955e+08	2.03753e+07	1.90373e+09	3.59408e+06	6.82238e+16	1.63177e+18	1.61217e+18	2.87835e+17	13.1951	0.0175101	1.65592	2.67812e+07	0.639706	0.107003	0.752764	7.52764	3.6e+18	1.8951	45.3271	44.7824	7.99541	19.8379	1.2975
2.7969e-09	6.08431e+08	2.00428e+08	1.76128e+09	494182	2.52234e+16	3.21824e+18	3.48599e+17	7934993587582920	8.62442	0.0222671	1.80645	2.67914e+07	0.589498	0.0118525	1.92973	19.2973	3.6e+18	0.70065	89.3956	9.68332	0.220416	19.8455	1.29766
6.17646e-10	8.9902e+08	2.3863e+07	1.64765e+09	1.1874e+06	1.59687e+17	2.33313e+18	9.91088e+17	1.16094e+17	9.11507	0.0165594	2.69161	2.68027e+07	0.5176	0.0561398	0.450391	4.50391	3.6e+18	4.43575	64.8092	27.5302	3.22485	19.8539	1.29784
1.38459e-09	1.82771e+09	6.79657e+07	6.7281e+08	4.21157e+06	1.01978e+17	3.1701e+18	1.31484e+17	1.96439e+17	12.9443	0.0154845	3.69572	2.68129e+07	0.710789	0.489792	1.4338	14.338	3.6e+18	2.83273	88.0583	3.65234	5.45663	19.8614	1.29801
5.99458e-10	8.01498e+08	8.90407e+06	1.76422e+09	1.54528e+06	1.18635e+17	1.45793e+18	1.77041e+18	2.53021e+17	11.2702	0.0101881	1.66234	2.6849e+07	0.549735	0.064239	0.540481	5.40481	3.6e+18	3.29541	40.4982	49.1781	7.02836	19.8882	1.29859
7.07418e-10	1.29816e+09	2.38735e+07	1.25092e+09	3.5403e+06	1.25523e+17	1.92596e+18	1.26291e+18	2.85608e+17	14.6193	0.0175224	1.40017	2.68524e+07	0.688108	0.332545	0.827355	8.27355	3.6e+18	3.48676	53.4989	35.0808	7.93356	19.8907	1.29865
1.16885e-09	7.41778e+08	5.37824e+07	1.78069e+09	827731	7.18273e+16	2.34134e+18	1.1508e+18	3.60341e+16	8.83542	0.0196525	1.32383	2.68586e+07	0.622881	0.11215	0.826179	8.26179	3.6e+18	1.9952	65.0373	31.9666	1.00095	19.8952	1.29875
3.51891e-10	6.71488e+08	3.52403e+06	1.90251e+09	924052	1.59493e+17	5.34166e+17	2.76627e+18	1.40066e+17	11.9643	0.018748	1.95444	2.68728e+07	0.652536	0.133257	0.33681	3.3681	3.6e+18	4.43037	14.8379	76.841	3.89073	19.9058	1.29898
4.07779e-09	8.48483e+08	2.43421e+08	1.48058e+09	1.07983e+07	1.75852e+16	3.27383e+18	1.63361e+17	1.45229e+17	11.8324	0.0182339	2.22258	2.69232e+07	0.578909	0.0473852	3.85999	38.5999	3.6e+18	0.488478	90.9396	4.5378	4.03413	19.9431	1.29979
4.17415e-10	7.87829e+08	1.03151e+07	1.78695e+09	1.04017e+06	1.73377e+17	9.69983e+17	2.35883e+18	9.78132e+16	10.8861	0.0254765	1.81488	2.69529e+07	0.651663	0.16179	0.363521	3.63521	3.6e+18	4.81604	26.944	65.523	2.71703	19.9651	1.30027
1.13174e-09	2.85455e+08	4.46265e+07	2.25058e+09	6.80672e+06	1.7428e+16	2.24889e+18	9.90669e+17	3.43015e+17	14.4724	0.0175338	2.00733	2.69669e+07	0.695635	0.0573239	1.31033	13.1033	3.6e+18	0.484111	62.4691	27.5186	9.52818	19.9755	1.3005
1.07398e-09	8.8538e+08	3.89719e+07	1.66248e+09	2.05046e+06	8.46045e+16	2.43404e+18	9.53286e+17	1.28064e+17	9.74409	0.0149083	1.62383	2.69816e+07	0.485577	0.0148711	0.837194	8.37194	3.6e+18	2.35013	67.6124	26.4802	3.55734	19.9864	1.30073
5.14461e-10	1.03588e+09	2.39123e+07	1.52977e+09	128368	1.28432e+17	2.48911e+18	9.69095e+17	1.33622e+16	15.6777	0.0186735	3.06836	2.699e+07	0.502937	0.0777467	0.645247	6.45247	3.6e+18	3.56757	69.142	26.9193	0.371172	19.9926	1.30087
3.73222e-10	7.34366e+08	2.61769e+06	1.85307e+09	2.73108e+06	1.65552e+17	3.3386e+17	2.75227e+18	3.48322e+17	11.8853	0.0210081	1.804	2.70223e+07	0.596098	0.0913843	0.354869	3.54869	3.6e+18	4.59866	9.27388	76.4519	9.6756	20.0165	1.30139
1.4355e-09	1.18407e+09	3.22706e+07	1.37438e+09	4.08439e+06	6.67524e+16	2.65392e+18	5.43432e+17	3.35898e+17	12.3568	0.00847062	1.7618	2.70433e+07	0.455997	0.064964	1.41906	14.1906	3.6e+18	1.85423	73.7199	15.0953	9.3305	20.0321	1.30173
1.81058e-09	1.85197e+09	1.02428e+08	6.36907e+08	4.65276e+06	1.01206e+17	3.17756e+18	1.76891e+17	1.44339e+17	10.1067	0.0178036	1.98862	2.70553e+07	0.538144	0.311704	1.46392	14.6392	3.6e+18	2.81127	88.2657	4.91365	4.00942	20.0409	1.30192
1.28486e-09	2.02672e+09	6.22711e+07	5.00068e+08	7.39579e+06	1.11214e+17	2.94342e+18	1.95785e+17	3.49583e+17	14.1834	0.0164657	1.9879	2.70605e+07	0.460377	0.287036	1.45789	14.5789	3.6e+18	3.08927	81.7616	5.43846	9.71063	20.0448	1.302
1.43722e-09	1.1512e+09	5.23797e+07	1.39102e+09	3.07792e+06	9.20042e+16	2.83728e+18	5.03995e+17	1.66723e+17	8.70605	0.0128451	1.92037	2.70732e+07	0.458459	0.0548591	1.001	10.01	3.6e+18	2.55567	78.8133	13.9999	4.63119	20.0543	1.30221
1.3203e-09	1.85001e+09	6.05947e+07	6.83059e+08	5.81849e+06	1.4536e+17	2.95259e+18	2.18531e+17	2.83517e+17	9.63953	0.0155439	2.3674	2.7092e+07	0.730849	0.511059	1.01817	10.1817	3.6e+18	4.03778	82.0164	6.07031	7.87548	20.0682	1.30251
1.00972e-09	1.19325e+09	3.59753e+07	1.36639e+09	4.19305e+06	1.36398e+17	2.59435e+18	5.66876e+17	3.02381e+17	8.66416	0.0137334	2.3872	2.70955e+07	0.58296	0.192923	0.699867	6.99867	3.6e+18	3.78882	72.0652	15.7465	8.39946	20.0707	1.30256
1.69391e-09	6.58308e+08	9.4316e+07	1.84548e+09	2.18508e+06	2.68098e+16	3.12927e+18	3.71425e+17	7.24977e+16	14.4959	0.0177931	2.93325	2.71005e+07	0.669886	0.125221	1.96438	19.6438	3.6e+18	0.744717	86.9241	10.3173	2.01383	20.0744	1.30264
1.42013e-09	1.82099e+09	5.01675e+07	7.27479e+08	2.58118e+06	1.15915e+17	3.09755e+18	2.2716e+17	1.59373e+17	11.0621	0.0114045	2.25507	2.71101e+07	0.663486	0.440633	1.25677	12.5677	3.6e+18	3.21987	86.0431	6.31001	4.42702	20.0815	1.3028
8.1085e-10	1.11857e+09	4.43434e+07	1.43539e+09	4.48398e+06	1.1537e+17	2.48392e+18	7.49536e+17	2.51172e+17	11.9572	0.0220166	2.36177	2.71266e+07	0.454217	0.0417161	0.775641	7.75641	3.6e+18	3.20473	68.9978	20.8205	6.97701	20.0938	1.30306
2.8619e-09	8.19065e+08	2.14309e+08	1.57047e+09	837207	4.1251e+16	3.36186e+18	1.83752e+17	1.31333e+16	6.93793	0.0222744	2.98636	2.71462e+07	0.613827	0.0879555	1.58845	15.8845	3.6e+18	1.14586	93.3851	5.10423	0.364813	20.1083	1.30338
1.41722e-09	6.82761e+08	7.35377e+07	1.85318e+09	887398	5.94002e+16	2.57828e+18	9.31207e+17	3.11127e+16	8.11043	0.0201253	1.40422	2.72054e+07	0.572025	0.0388397	0.91954	9.1954	3.6e+18	1.65	71.6189	25.8669	0.864243	20.1522	1.30432
5.70526e-09	1.18249e+09	2.50624e+08	1.15478e+09	2.27329e+07	2.64586e+16	3.19763e+18	8.58708e+16	2.90041e+17	7.83352	0.0137379	2.3571	2.72082e+07	0.661453	0.205692	3.57538	35.7538	3.6e+18	0.73496	88.823	2.3853	8.05671	20.1542	1.30437
3.87782e-10	3.00429e+08	2.38011e+06	2.30727e+09	1.08173e+06	8.45709e+16	5.00449e+17	2.78753e+18	2.27449e+17	9.16081	0.0122645	2.13447	2.72137e+07	0.661794	0.0408795	0.284192	2.84192	3.6e+18	2.34919	13.9014	77.4314	6.31802	20.1583	1.30445
2.74078e-09	1.38558e+09	2.51284e+08	9.64951e+08	9.80688e+06	6.7828e+16	3.2771e+18	1.27178e+17	1.27895e+17	7.45332	0.0279771	2.76834	2.72186e+07	0.451232	0.061057	1.63423	16.3423	3.6e+18	1.88411	91.0305	3.53273	3.55265	20.1619	1.30453
1.54467e-09	7.41313e+08	1.25196e+08	1.74231e+09	3.53012e+06	4.0928e+16	2.83622e+18	6.42878e+17	7.9972e+16	11.7259	0.028577	1.75453	2.72261e+07	0.664211	0.133385	1.44901	14.4901	3.6e+18	1.13689	78.7839	17.8577	2.22144	20.1675	1.30465
5.23572e-09	1.93574e+09	2.60262e+08	4.12626e+08	4.37443e+06	3.26736e+16	3.47012e+18	3.88808e+16	5.83252e+16	11.3155	0.0143248	2.02696	2.7233e+07	0.712808	0.472744	4.73959	47.3959	3.6e+18	0.9076	96.3922	1.08002	1.62014	20.1726	1.30476
3.69907e-10	7.70857e+08	969437	1.83928e+09	3.11912e+06	1.25539e+17	1.00317e+17	3.05138e+18	3.22767e+17	16.5997	0.0261246	1.62952	2.72457e+07	0.600574	0.104035	0.491229	4.91229	3.6e+18	3.48721	2.7866	84.7605	8.96574	20.182	1.30496
1.96151e-09	1.02694e+09	1.30696e+08	1.44971e+09	1.57349e+07	4.79097e+16	2.86638e+18	3.40615e+17	3.45093e+17	10.9277	0.0232454	2.16983	2.7338e+07	0.605009	0.137858	1.71478	17.1478	3.6e+18	1.33083	79.6217	9.46153	9.58591	20.2504	1.30643
1.30255e-09	2.11757e+09	8.35487e+07	4.21663e+08	846393	1.24942e+17	3.30194e+18	1.39666e+17	3.34504e+16	13.0117	0.0194256	2.31781	2.73437e+07	0.615584	0.462308	1.35587	13.5587	3.6e+18	3.47062	91.7206	3.87962	0.929179	20.2546	1.30652
9.83124e-10	2.32419e+09	5.85647e+07	2.38523e+08	2.39433e+06	1.75057e+17	3.05588e+18	2.44126e+17	1.24935e+17	13.5047	0.0194936	0.99382	2.73442e+07	0.601303	0.507025	1.06214	10.6214	3.6e+18	4.8627	84.8856	6.78128	3.47042	20.255	1.30653
1.19825e-09	1.84932e+09	6.85234e+07	7.04925e+08	1.23825e+06	1.23184e+17	3.16567e+18	2.53945e+17	5.72049e+16	12.5288	0.0180645	2.31662	2.73476e+07	0.46543	0.243321	1.20101	12.0101	3.6e+18	3.42178	87.9352	7.05404	1.58902	20.2575	1.30659
5.97474e-10	6.85937e+08	4.4321e+06	1.9325e+09	2.66255e+06	1.20071e+17	3.53423e+17	2.91419e+18	2.12316e+17	9.56151	0.0209892	1.10989	2.73635e+07	0.710785	0.190404	0.457021	4.57021	3.6e+18	3.33531	9.81731	80.9497	5.89768	20.2693	1.30684
2.91675e-09	1.65464e+09	1.897e+08	7.80295e+08	1.97195e+06	4.09849e+16	3.43007e+18	9.32902e+16	3.56559e+16	13.8414	0.0189611	2.86764	2.73747e+07	0.566155	0.265673	3.22975	32.2975	3.6e+18	1.13847	95.2797	2.59139	0.990442	20.2776	1.30702
1.12512e-09	8.99977e+08	6.17441e+07	1.65775e+09	8.33151e+06	5.49938e+16	2.63916e+18	5.49725e+17	3.56118e+17	14.5451	0.0207936	2.68023	2.73872e+07	0.511402	0.0309252	1.30921	13.0921	3.6e+18	1.5276	73.3101	15.2702	9.89218	20.2868	1.30721
8.21001e-10	1.41445e+09	4.81902e+07	1.16124e+09	5.87773e+06	1.57454e+17	2.56402e+18	5.65797e+17	3.12731e+17	10.9418	0.0228926	2.49987	2.74075e+07	0.661992	0.323276	0.718657	7.18657	3.6e+18	4.37373	71.2227	15.7166	8.68698	20.3019	1.30754
2.05563e-09	2.01982e+09	1.15967e+08	4.86553e+08	8.36987e+06	8.59119e+16	3.16064e+18	1.25327e+17	2.28118e+17	11.437	0.017849	1.8886	2.74175e+07	0.654804	0.460691	1.88083	18.8083	3.6e+18	2.38644	87.7956	3.48132	6.33661	20.3092	1.30769
7.99524e-10	1.96865e+09	4.48561e+07	6.1632e+08	1.89808e+06	1.67772e+17	3.03904e+18	2.64591e+17	1.28597e+17	14.6763	0.0184609	2.9134	2.7428e+07	0.460985	0.273583	0.938727	9.38727	3.6e+18	4.66032	84.4178	7.34975	3.57213	20.3171	1.30786
1.28754e-09	1.39423e+09	7.7597e+07	1.1597e+09	1.71386e+06	1.485e+17	2.86152e+18	5.26781e+17	6.32016e+16	7.29203	0.0210614	1.70983	2.74439e+07	0.560438	0.213365	0.751103	7.51103	3.6e+18	4.12499	79.4866	14.6328	1.7556	20.3288	1.30811
9.86728e-10	1.44245e+09	5.87948e+07	1.1283e+09	3.91391e+06	1.62805e+17	2.49618e+18	7.74847e+17	1.66168e+17	8.97916	0.0238707	1.47575	2.74462e+07	0.728442	0.396162	0.708799	7.08799	3.6e+18	4.52235	69.3383	21.5235	4.61579	20.3305	1.30815
1.54399e-09	1.31311e+09	1.06062e+08	1.21108e+09	4.26409e+06	7.65711e+16	3.06653e+18	3.33614e+17	1.23286e+17	11.1068	0.022401	2.35115	2.74571e+07	0.714133	0.337166	1.37191	13.7191	3.6e+18	2.12698	85.1814	9.26707	3.42461	20.3386	1.30832
1.77342e-09	1.49385e+09	9.80751e+07	1.033e+09	1.29849e+07	6.48143e+16	2.31177e+18	9.17337e+17	3.06074e+17	12.9965	0.0239222	0.634981	2.74926e+07	0.738341	0.402981	1.84386	18.4386	3.6e+18	1.8004	64.216	25.4816	8.50206	20.3649	1.30888
2.53627e-09	1.78158e+09	1.73198e+08	6.73798e+08	1.05834e+07	4.7289e+16	3.27838e+18	7.40093e+16	2.00326e+17	14.8541	0.02083	3.58961	2.75055e+07	0.595325	0.322545	3.01393	30.1393	3.6e+18	1.31358	91.066	2.05581	5.56462	20.3745	1.30909
1.50145e-09	1.75734e+09	7.49058e+07	8.03968e+08	4.60727e+06	1.03493e+17	3.02656e+18	2.83795e+17	1.86156e+17	11.3092	0.0164837	1.88678	2.75228e+07	0.680146	0.426349	1.35842	13.5842	3.6e+18	2.87481	84.071	7.88321	5.171	20.3873	1.30936
1.78273e-09	1.22814e+09	8.97198e+07	1.3231e+09	446444	6.78639e+16	3.14328e+18	3.73214e+17	1.56409e+16	10.1513	0.0160111	1.98861	2.7529e+07	0.653189	0.259588	1.44777	14.4777	3.6e+18	1.88511	87.3134	10.3671	0.43447	20.3918	1.30946
1.2227e-09	1.36944e+09	4.45569e+07	1.22515e+09	4.14002e+06	1.2662e+17	2.60889e+18	6.22086e+17	2.42406e+17	8.84542	0.0139681	1.61071	2.75486e+07	0.633816	0.2836	0.865225	8.65225	3.6e+18	3.51723	72.4691	17.2802	6.7335	20.4064	1.30977
4.07255e-10	4.36265e+08	1.05786e+07	2.1953e+09	1.53509e+06	9.41041e+16	1.36063e+18	1.94782e+18	1.97445e+17	11.3835	0.0190907	2.76744	2.75527e+07	0.595492	0.00747067	0.370879	3.70879	3.6e+18	2.614	37.7952	54.1062	5.48458	20.4094	1.30983
7.3621e-10	1.46098e+09	2.27843e+07	1.16041e+09	296778	1.38897e+17	2.52756e+18	9.00623e+17	3.29229e+16	14.2874	0.0122442	1.75012	2.7561e+07	0.674303	0.356033	0.841481	8.41481	3.6e+18	3.85824	70.2099	25.0173	0.914526	20.4156	1.30996
6.57617e-10	7.05119e+08	3.62946e+07	1.90797e+09	894627	9.02885e+16	1.86088e+18	1.60296e+18	4.58689e+16	11.8756	0.0296586	1.80999	2.76215e+07	0.63861	0.11654	0.624769	6.24769	3.6e+18	2.50801	51.6911	44.5267	1.27414	20.4604	1.31091
1.44892e-09	2.13043e+09	1.16213e+08	3.99069e+08	7.93619e+06	9.783e+16	3.1578e+18	1.28725e+17	2.15646e+17	15.0298	0.0253997	2.13964	2.76566e+07	0.656169	0.487186	1.74215	17.4215	3.6e+18	2.7175	87.7166	3.5757	5.99016	20.4864	1.31147
1.39343e-09	1.92699e+09	5.81485e+07	6.67178e+08	1.41644e+06	1.55025e+17	3.13014e+18	2.3859e+17	7.62468e+16	8.92054	0.0133318	2.0068	2.76574e+07	0.580217	0.375238	0.994414	9.94414	3.6e+18	4.30625	86.9483	6.62749	2.11797	20.487	1.31148
5.3503e-10	7.9559e+08	4.18344e+06	1.85693e+09	1.15447e+06	1.6966e+17	1.18186e+18	1.92233e+18	3.26149e+17	8.76461	0.00661589	1.80547	2.77004e+07	0.660741	0.168411	0.375146	3.75146	3.6e+18	4.71277	32.8296	53.398	9.0597	20.5188	1.31215
4.50197e-09	1.3729e+09	3.00117e+08	9.81881e+08	3.86156e+06	4.01155e+16	3.42477e+18	9.10485e+16	4.4066e+16	7.60195	0.0194651	2.39543	2.77099e+07	0.604839	0.200874	2.7379	27.379	3.6e+18	1.11432	95.1325	2.52912	1.22406	20.5258	1.3123
1.24505e-09	8.00627e+08	3.30797e+07	1.82236e+09	2.85833e+06	5.30112e+16	2.6692e+18	6.47152e+17	2.30638e+17	12.1305	0.00995396	2.26174	2.77116e+07	0.506597	0.00805848	1.20824	12.0824	3.6e+18	1.47253	74.1444	17.9765	6.40661	20.5271	1.31233
1.73489e-09	1.46104e+09	9.50734e+07	1.09145e+09	1.14449e+07	6.77396e+16	2.65849e+18	5.5374e+17	3.20027e+17	12.4322	0.0206135	1.13612	2.77124e+07	0.703877	0.358941	1.72548	17.2548	3.6e+18	1.88166	73.847	15.3817	8.88964	20.5277	1.31234
7.59352e-10	8.09873e+08	4.60185e+07	1.79819e+09	6.39815e+06	7.63916e+16	2.39563e+18	7.94904e+17	3.33074e+17	13.9614	0.025297	2.97905	2.77278e+07	0.536512	0.034553	0.848128	8.48128	3.6e+18	2.12199	66.5453	22.0807	9.25207	20.5391	1.31258
8.80545e-10	2.10344e+09	5.16157e+07	5.00362e+08	6.44362e+06	1.79627e+17	2.84265e+18	2.22852e+17	3.54872e+17	13.2987	0.0206209	2.54986	2.77422e+07	0.644449	0.481366	0.936805	9.36805	3.6e+18	4.98963	78.9625	6.19033	9.85755	20.5497	1.31281
2.23643e-09	1.19256e+09	1.8065e+08	1.2805e+09	8.24375e+06	8.2116e+16	3.10009e+18	2.76328e+17	1.41469e+17	6.49379	0.026056	2.07204	2.77432e+07	0.478189	0.0473435	1.16183	11.6183	3.6e+18	2.281	86.1135	7.67579	3.92969	20.5505	1.31282
8.38387e-10	7.4728e+07	1.90666e+07	2.56505e+09	3.38153e+06	1.16714e+16	1.81162e+18	1.45541e+18	3.21297e+17	7.63688	0.0125534	2.10215	2.7746e+07	0.726628	0.0394166	0.512213	5.12213	3.6e+18	0.324206	50.3227	40.4282	8.92492	20.5526	1.31287
2.00529e-09	1.4732e+09	1.3458e+08	1.04162e+09	1.37777e+07	5.19452e+16	2.9963e+18	2.4501e+17	3.06747e+17	14.1429	0.0223985	2.12005	2.77559e+07	0.516865	0.164394	2.26885	22.6885	3.6e+18	1.44292	83.2305	6.80585	8.52075	20.5599	1.31302
1.34292e-09	2.12049e+09	8.95999e+07	4.52151e+08	2.89014e+06	1.07761e+17	3.27039e+18	1.16364e+17	1.0549e+17	14.653	0.0204014	2.89345	2.77763e+07	0.502295	0.338259	1.57422	15.7422	3.6e+18	2.99336	90.844	3.23233	2.93027	20.575	1.31334
1.7831e-09	6.51244e+08	9.0933e+07	1.92275e+09	726905	2.68982e+16	3.08753e+18	4.60886e+17	2.46813e+16	13.5783	0.0165171	2.33967	2.77817e+07	0.746166	0.197793	1.93691	19.3691	3.6e+18	0.747173	85.7649	12.8024	0.685592	20.579	1.31343
7.93812e-10	6.48692e+08	4.1499e+07	1.97638e+09	1.24655e+06	9.74694e+16	2.29347e+18	1.14017e+18	6.88912e+16	8.38403	0.0227943	2.18366	2.78043e+07	0.666042	0.12662	0.532427	5.32427	3.6e+18	2.70748	63.7075	31.6713	1.91364	20.5958	1.31378
4.85741e-10	6.2769e+08	8.98417e+06	2.03193e+09	2.24609e+06	1.38008e+17	1.19384e+18	1.96968e+18	2.98467e+17	9.36347	0.0154927	2.12377	2.78358e+07	0.737953	0.198679	0.363858	3.63858	3.6e+18	3.83355	33.1623	54.7134	8.29075	20.6191	1.31427
7.73113e-10	1.8041e+09	4.27839e+07	8.23564e+08	5.01197e+06	1.77942e+17	2.69809e+18	4.07893e+17	3.16071e+17	13.1141	0.0205107	2.61161	2.78839e+07	0.600822	0.359738	0.811097	8.11097	3.6e+18	4.94283	74.9471	11.3304	8.77975	20.6547	1.31502
1.6848e-09	1.67694e+09	1.48949e+08	8.42576e+08	7.26022e+06	8.18583e+16	3.02307e+18	3.47722e+17	1.47353e+17	12.1593	0.0292444	1.43824	2.78867e+07	0.534271	0.23612	1.63887	16.3887	3.6e+18	2.27384	83.9741	9.65893	4.09314	20.6568	1.31506
6.80153e-10	9.60565e+08	2.42613e+07	1.68996e+09	969509	1.20829e+17	2.33566e+18	1.05018e+18	9.33356e+16	11.6882	0.0152721	2.36596	2.7887e+07	0.555705	0.101177	0.635983	6.35983	3.6e+18	3.35636	64.8794	29.1716	2.59266	20.657	1.31507
1.83376e-09	1.76356e+09	1.29253e+08	7.72532e+08	1.11097e+07	7.91549e+16	3.08762e+18	1.67829e+17	2.65391e+17	12.1499	0.0228283	2.5102	2.78943e+07	0.572771	0.297905	1.78239	17.8239	3.6e+18	2.19875	85.7674	4.66192	7.37198	20.6624	1.31518
1.88328e-09	8.7603e+08	1.57933e+08	1.64282e+09	683002	3.74447e+16	3.13135e+18	4.17659e+17	1.3542e+16	12.4226	0.0267808	2.08858	2.79048e+07	0.742992	0.238993	1.87162	18.7162	3.6e+18	1.04013	86.9821	11.6016	0.376166	20.6702	1.31534
1.55404e-09	5.10194e+08	4.38328e+07	2.11852e+09	5.6587e+06	5.65945e+16	2.38689e+18	8.48373e+17	3.08142e+17	5.80094	0.0118169	1.60688	2.79125e+07	0.688841	0.108329	0.721192	7.21192	3.6e+18	1.57207	66.3025	23.5659	8.55949	20.6759	1.31547
4.58651e-10	5.37785e+08	1.69735e+07	2.12148e+09	2.62012e+06	1.74721e+17	1.86583e+18	1.27143e+18	2.88019e+17	6.71091	0.0198343	3.63802	2.79194e+07	0.693719	0.12851	0.246237	2.46237	3.6e+18	4.85336	51.8286	35.3175	8.00053	20.681	1.31557
4.12472e-09	8.2467e+08	2.44924e+08	1.60788e+09	2.76137e+06	1.60384e+16	3.41374e+18	1.3173e+17	3.84879e+16	12.4659	0.0173943	2.9592	2.79337e+07	0.578346	0.0410963	4.11347	41.1347	3.6e+18	0.445512	94.8262	3.65916	1.06911	20.6916	1.31579
1.06484e-09	5.56201e+08	5.88696e+07	2.0584e+09	7.42463e+06	6.24704e+16	2.58139e+18	6.30573e+17	3.25565e+17	8.36129	0.0214167	3.06556	2.79405e+07	0.599954	0.0267343	0.712274	7.12274	3.6e+18	1.73529	71.7053	17.5159	9.04348	20.6967	1.3159
4.29937e-10	6.78599e+07	4.50579e+06	2.60741e+09	1.92807e+06	1.45863e+16	4.54543e+17	2.93637e+18	1.94503e+17	10.8209	0.0230564	2.06535	2.79489e+07	0.738816	0.0539517	0.372185	3.72185	3.6e+18	0.405174	12.6262	81.5658	5.40286	20.7029	1.31603
5.75016e-09	7.89768e+08	2.41659e+08	1.65075e+09	2.24465e+06	1.35591e+16	3.43416e+18	1.20379e+17	3.18983e+16	10.1295	0.0122378	2.38479	2.79773e+07	0.637667	0.0921739	4.65971	46.5971	3.6e+18	0.376641	95.3934	3.34387	0.886063	20.7239	1.31647
2.42085e-10	2.24028e+08	612659	2.46087e+09	203241	4.44049e+16	2.03276e+17	3.28488e+18	6.7434e+16	20.8402	0.0124498	3.09457	2.79908e+07	0.644612	0.00270279	0.403609	4.03609	3.6e+18	1.23347	5.64657	91.2468	1.87317	20.7339	1.31668
5.52764e-10	4.79328e+08	2.29087e+07	2.18168e+09	1.96762e+06	7.50524e+16	1.87162e+18	1.49257e+18	1.60752e+17	11.5539	0.0221434	2.64433	2.79925e+07	0.713311	0.131858	0.510927	5.10927	3.6e+18	2.08479	51.9895	41.4604	4.46534	20.7352	1.31671
3.07913e-10	4.1211e+08	6.5397e+06	2.26698e+09	744784	8.73494e+16	9.42843e+17	2.46243e+18	1.07377e+17	15.3223	0.0225263	2.98989	2.79976e+07	0.718829	0.124238	0.377436	3.77436	3.6e+18	2.42637	26.1901	68.4008	2.9827	20.739	1.31679
1.71428e-09	1.79337e+09	1.14394e+08	7.75661e+08	3.50505e+06	1.36608e+17	3.16723e+18	1.99122e+17	9.70439e+16	7.65797	0.021069	2.27233	2.80035e+07	0.554905	0.295699	1.05023	10.5023	3.6e+18	3.79467	87.9785	5.53116	2.69566	20.7433	1.31688
2.80317e-09	9.66628e+08	2.23009e+08	1.49264e+09	1.01958e+07	4.19107e+16	3.18852e+18	2.23789e+17	1.45777e+17	8.22783	0.0249507	2.3794	2.80612e+07	0.656566	0.153609	1.84512	18.4512	3.6e+18	1.16419	88.5701	6.21636	4.04937	20.7861	1.31777
7.42883e-10	2.16639e+07	1.3353e+07	2.65862e+09	1.36075e+06	2645054674603910	1.61308e+18	1.81989e+18	1.64383e+17	11.0251	0.0111429	1.96649	2.80876e+07	0.708827	0.0105673	0.655228	6.55228	3.6e+18	0.0734737	44.8079	50.5525	4.56619	20.8056	1.31818
1.79497e-09	1.65277e+09	9.55018e+07	9.43711e+08	4.79477e+06	9.27898e+16	3.09099e+18	2.61038e+17	1.55186e+17	9.92323	0.017213	2.01408	2.8106e+07	0.471013	0.176454	1.42496	14.2496	3.6e+18	2.5775	85.8607	7.25105	4.31073	20.8193	1.31847
1.86205e-09	6.55982e+08	7.73679e+07	1.96022e+09	3.95636e+06	2.39913e+16	2.38105e+18	1.0732e+18	1.21759e+17	14.684	0.0174502	0.980912	2.81139e+07	0.704813	0.155891	2.1874	21.874	3.6e+18	0.666426	66.1401	29.8112	3.38221	20.8251	1.31859
4.82048e-10	6.22875e+08	6.18903e+06	2.06757e+09	2.45322e+06	1.53695e+17	9.02952e+17	2.18544e+18	3.57914e+17	8.40716	0.014219	1.9626	2.81301e+07	0.736359	0.194548	0.324213	3.24213	3.6e+18	4.26932	25.082	60.7066	9.94207	20.8371	1.31884
4.3448e-10	3.81901e+08	3.65586e+06	2.31854e+09	1.8442e+06	5.51447e+16	4.4527e+17	2.87497e+18	2.24617e+17	15.9396	0.0188971	1.85615	2.82016e+07	0.721027	0.11751	0.554034	5.54034	3.6e+18	1.5318	12.3686	79.8602	6.23936	20.8901	1.31994
1.84114e-09	1.40491e+09	7.42093e+07	1.22513e+09	2.28905e+06	5.26155e+16	3.17186e+18	2.77687e+17	9.78388e+16	14.5027	0.0127075	2.39629	2.82077e+07	0.745614	0.391944	2.13611	21.3611	3.6e+18	1.46154	88.1072	7.71351	2.71774	20.8946	1.32003
9.16331e-10	6.14323e+08	4.05784e+07	2.05214e+09	3.12838e+06	5.62136e+16	2.31536e+18	1.04992e+18	1.78502e+17	11.9262	0.019126	2.13303	2.82457e+07	0.721406	0.169187	0.87427	8.7427	3.6e+18	1.56149	64.3156	29.1645	4.95838	20.9227	1.32062
6.00944e-10	5.19645e+08	1.82508e+07	2.17229e+09	1.5772e+06	8.24306e+16	1.82568e+18	1.53411e+18	1.57772e+17	10.4902	0.0166349	2.35628	2.82623e+07	0.656519	0.0856176	0.504323	5.04323	3.6e+18	2.28974	50.7134	42.6143	4.38256	20.935	1.32087
1.40084e-09	1.46732e+09	9.22567e+07	1.15197e+09	1.10895e+06	1.31984e+17	3.01181e+18	4.20008e+17	3.62026e+16	7.93626	0.0218667	1.95792	2.82715e+07	0.611558	0.270555	0.889394	8.89394	3.6e+18	3.66622	83.6613	11.6669	1.00563	20.9419	1.32102
6.79578e-10	4.67961e+08	2.29048e+07	2.22113e+09	1.03878e+06	7.48465e+16	2.09143e+18	1.33887e+18	9.48504e+16	9.20023	0.0161155	2.44116	2.82755e+07	0.686103	0.10132	0.500182	5.00182	3.6e+18	2.07907	58.0954	37.1908	2.63473	20.9448	1.32108
4.40907e-10	1.30953e+08	1.02506e+07	2.57246e+09	1.00412e+06	2.01107e+16	1.26357e+18	2.19254e+18	1.23775e+17	14.7686	0.0183994	2.66106	2.82926e+07	0.735582	0.066422	0.520927	5.20927	3.6e+18	0.558631	35.0992	60.904	3.4382	20.9575	1.32134
3.32425e-10	2.73401e+08	8.04757e+06	2.43092e+09	2.70196e+06	8.61928e+16	1.04051e+18	2.12395e+18	3.49349e+17	9.54192	0.0232662	3.44296	2.82967e+07	0.722368	0.0889369	0.253758	2.53758	3.6e+18	2.39425	28.903	58.9987	9.70413	20.9605	1.3214
1.51515e-09	1.09643e+09	1.14198e+08	1.4913e+09	1.36821e+07	9.2371e+16	2.76788e+18	4.08128e+17	3.31621e+17	7.83412	0.0272305	2.41164	2.83024e+07	0.6332	0.181109	0.94959	9.4959	3.6e+18	2.56586	76.8856	11.3369	9.21168	20.9647	1.32149
1.14851e-09	1.60592e+09	6.44269e+07	1.04195e+09	4.82163e+06	1.06135e+17	2.89465e+18	3.82579e+17	2.16632e+17	13.1744	0.0193792	2.37134	2.83181e+07	0.622693	0.319296	1.21047	12.1047	3.6e+18	2.94819	80.4071	10.6272	6.01757	20.9764	1.32173
1.31525e-09	1.07e+09	4.85003e+07	1.59334e+09	5.3031e+06	1.01429e+17	2.75304e+18	4.44504e+17	3.01022e+17	8.02067	0.0133944	2.72536	2.83183e+07	0.626848	0.188198	0.843937	8.43937	3.6e+18	2.81747	76.4735	12.3473	8.36173	20.9765	1.32173
9.50948e-10	1.43982e+09	7.31435e+07	1.19659e+09	8.20291e+06	1.36649e+17	2.82083e+18	3.2617e+17	3.16351e+17	11.0801	0.0272673	3.85783	2.83247e+07	0.544383	0.193488	0.84293	8.4293	3.6e+18	3.79581	78.3564	9.06027	8.78753	20.9813	1.32183
3.61747e-10	6.10845e+08	8.97312e+06	2.09887e+09	387219	1.46784e+17	1.12262e+18	2.28215e+18	4.84449e+16	11.504	0.0220955	2.54235	2.83384e+07	0.547687	0.00280074	0.332922	3.32922	3.6e+18	4.07733	31.184	63.393	1.34569	20.9914	1.32204
4.56685e-10	4.88561e+08	1.97665e+07	2.21109e+09	524652	9.0865e+16	1.86602e+18	1.59359e+18	4.95287e+16	11.7735	0.0231952	3.03819	2.83475e+07	0.701292	0.122587	0.430142	4.30142	3.6e+18	2.52403	51.8339	44.2663	1.3758	20.9981	1.32218
8.39137e-10	1.29326e+09	3.28301e+07	1.39219e+09	1.68588e+06	1.54077e+17	2.64187e+18	6.68391e+17	1.35664e+17	10.0027	0.0148091	2.4822	2.83478e+07	0.53584	0.160604	0.671488	6.71488	3.6e+18	4.27992	73.3852	18.5664	3.76845	20.9984	1.32219
7.19083e-10	6.5646e+08	3.28584e+07	2.02992e+09	917107	5.83186e+16	2.16243e+18	1.3189e+18	6.03552e+16	15.6539	0.0211313	2.14037	2.83497e+07	0.580041	0.0415535	0.900515	9.00515	3.6e+18	1.61996	60.0674	36.6361	1.67653	20.9998	1.32222
4.45839e-09	1.60043e+09	3.00983e+08	7.98772e+08	2.02036e+07	3.46001e+16	3.26541e+18	8.07955e+16	2.19192e+17	10.3748	0.020674	2.21747	2.83521e+07	0.707106	0.340989	3.7004	37.004	3.6e+18	0.961114	90.7059	2.24432	6.08866	21.0016	1.32225
1.15068e-09	5.23458e+08	2.9298e+07	2.16657e+09	2.50435e+06	7.01754e+16	2.26064e+18	1.07595e+18	1.93236e+17	6.48246	0.0112629	1.74995	2.83672e+07	0.687268	0.113854	0.596742	5.96742	3.6e+18	1.94932	62.7956	29.8874	5.36768	21.0127	1.32248
4.32004e-10	6.07483e+08	5.66494e+06	2.11192e+09	1.53085e+06	1.47461e+17	1.00165e+18	2.18021e+18	2.70678e+17	9.53608	0.0130916	2.24229	2.84169e+07	0.644506	0.0980304	0.32957	3.2957	3.6e+18	4.09613	27.8236	60.5615	7.51882	21.0496	1.32324
1.6985e-09	8.42463e+08	5.84392e+07	1.82582e+09	1.74324e+06	4.49491e+16	2.98312e+18	4.82945e+17	8.89866e+16	11.0348	0.0115337	2.22584	2.84363e+07	0.555696	0.0585848	1.49941	14.9941	3.6e+18	1.24858	82.8644	13.4151	2.47185	21.0639	1.32354
5.53876e-10	9.47859e+08	2.04261e+07	1.75951e+09	1.82231e+06	1.7495e+17	2.1488e+18	1.08454e+18	1.91705e+17	9.78176	0.0171623	2.92909	2.84483e+07	0.598659	0.136082	0.433431	4.33431	3.6e+18	4.85972	59.6889	30.1262	5.32514	21.0728	1.32372
1.71432e-09	3.53776e+08	2.50428e+07	2.35118e+09	1.53507e+06	1.00231e+16	2.77468e+18	6.45211e+17	1.70082e+17	20.5889	0.00526475	2.12565	2.84683e+07	0.654404	0.0387302	2.82368	28.2368	3.6e+18	0.27842	77.0745	17.9225	4.7245	21.0876	1.32403
1.80533e-09	1.23129e+09	1.17906e+08	1.37941e+09	4.0735e+06	9.26084e+16	3.01148e+18	3.91865e+17	1.04042e+17	7.36464	0.021687	1.94984	2.84802e+07	0.683954	0.272201	1.06365	10.6365	3.6e+18	2.57246	83.6524	10.8851	2.89007	21.0964	1.32421
2.94976e-09	1.69374e+09	1.93036e+08	8.42911e+08	3.31431e+06	4.4691e+16	3.35033e+18	1.47459e+17	5.75231e+16	12.8481	0.0195328	1.93786	2.84836e+07	0.482186	0.174365	3.03191	30.3191	3.6e+18	1.24142	93.0646	4.09609	1.59787	21.0989	1.32426
1.57162e-09	1.42557e+09	6.91725e+07	1.23692e+09	1.81876e+06	7.87254e+16	2.89861e+18	5.46455e+17	7.62132e+16	11.522	0.0151844	1.44026	2.84886e+07	0.575846	0.225463	1.44865	14.4865	3.6e+18	2.18682	80.5169	15.1793	2.11703	21.1027	1.32434
1.00727e-09	1.11034e+09	5.3874e+07	1.56619e+09	6.13549e+06	7.70477e+16	2.55335e+18	6.7881e+17	2.90791e+17	14.307	0.0209471	2.29061	2.85205e+07	0.632341	0.200378	1.15288	11.5288	3.6e+18	2.14022	70.9264	18.8558	8.07752	21.1263	1.32482
9.74715e-10	1.11057e+09	4.72134e+07	1.57709e+09	2.375e+06	1.13114e+17	2.51567e+18	8.44667e+17	1.26547e+17	10.0728	0.0192546	1.91555	2.85279e+07	0.542893	0.115418	0.785451	7.85451	3.6e+18	3.14206	69.8798	23.463	3.5152	21.1318	1.32494
3.81808e-10	9.16974e+08	7.79148e+06	1.81336e+09	176366	1.57701e+17	1.11251e+18	2.30461e+18	2.51824e+16	15.2293	0.0183431	2.06083	2.85388e+07	0.709054	0.24175	0.465172	4.65172	3.6e+18	4.38058	30.903	64.0169	0.699511	21.1399	1.3251
5.62252e-10	3.95242e+08	1.56931e+07	2.32785e+09	10470	6.25492e+16	1.54156e+18	1.99487e+18	1028486685759810	11.2386	0.0181058	2.07544	2.85439e+07	0.720933	0.118791	0.505512	5.05512	3.6e+18	1.73748	42.821	55.413	0.0285691	21.1437	1.32518
3.27118e-09	1.16195e+09	2.21845e+08	1.3433e+09	1.53611e+07	2.72227e+16	3.17376e+18	1.79255e+17	2.19758e+17	13.0483	0.0213684	2.29085	2.85821e+07	0.634608	0.173818	3.41465	34.1465	3.6e+18	0.756187	88.1601	4.9793	6.1044	21.1719	1.32576
3.37328e-10	7.82474e+08	708567	1.95995e+09	806066	1.70561e+17	1.57909e+17	3.09189e+18	1.79637e+17	13.6	0.0133022	1.87918	2.85976e+07	0.630991	0.129788	0.367012	3.67012	3.6e+18	4.7378	4.38636	85.8859	4.98993	21.1834	1.326
6.6654e-10	6.14293e+08	2.05737e+07	2.1108e+09	23575.5	1.12232e+17	1.63901e+18	1.84688e+18	1878144359899520	8.2117	0.0188325	1.71467	2.86158e+07	0.557684	0.0101546	0.437874	4.37874	3.6e+18	3.11756	45.528	51.3023	0.0521707	21.1969	1.32627
1.97783e-09	1.76829e+09	1.40662e+08	8.26491e+08	1.08629e+07	1.00917e+17	3.10833e+18	1.50704e+17	2.40047e+17	8.85928	0.0228802	2.77285	2.86222e+07	0.614046	0.327494	1.40177	14.0177	3.6e+18	2.80326	86.3426	4.18621	6.66797	21.2017	1.32637
8.5964e-10	7.01314e+08	3.86007e+07	2.00445e+09	4.95523e+06	5.84463e+16	2.26002e+18	9.91416e+17	2.90122e+17	13.9585	0.0198686	2.35192	2.86537e+07	0.627172	0.0938648	0.959943	9.59943	3.6e+18	1.62351	62.7782	27.5393	8.05895	21.2249	1.32685
4.52173e-10	6.92026e+08	9.71827e+06	2.0454e+09	2.64529e+06	1.17046e+17	9.71461e+17	2.24706e+18	2.6443e+17	13.0756	0.0221238	2.01307	2.86586e+07	0.67428	0.146289	0.472996	4.72996	3.6e+18	3.25127	26.985	62.4184	7.34527	21.2286	1.32692
9.03264e-10	3.96409e+08	1.86713e+07	2.33363e+09	1.80368e+06	4.89456e+16	1.67315e+18	1.71628e+18	1.61629e+17	8.96634	0.0123545	1.50532	2.86661e+07	0.675932	0.0715754	0.647917	6.47917	3.6e+18	1.3596	46.4763	47.6744	4.4897	21.2342	1.32704
1.37964e-09	1.85207e+09	7.99359e+07	8.13451e+08	6.28186e+06	1.33625e+17	3.00594e+18	2.24208e+17	2.36226e+17	10.0462	0.019275	2.62975	2.86789e+07	0.731385	0.481296	1.10881	11.0881	3.6e+18	3.71182	83.4984	6.22799	6.56182	21.2436	1.32723
8.41138e-10	3.12724e+08	2.45036e+07	2.41758e+09	888184	2.93858e+16	2.4036e+18	1.07989e+18	8.71235e+16	12.6519	0.0121199	2.66155	2.87201e+07	0.725741	0.0995471	0.851362	8.51362	3.6e+18	0.816272	66.7668	29.9969	2.4201	21.2741	1.32785
9.41267e-10	1.27401e+09	5.44035e+07	1.4246e+09	3.07003e+06	9.74786e+16	2.37235e+18	9.96298e+17	1.33873e+17	13.8852	0.0243632	1.51912	2.87242e+07	0.463456	0.0736153	1.04557	10.4557	3.6e+18	2.70774	65.8986	27.675	3.71871	21.2772	1.32791
3.37941e-10	8.70337e+08	6.5652e+06	1.87795e+09	1.39387e+06	1.64383e+17	1.15637e+18	2.03374e+18	2.45509e+17	15.6671	0.0168001	2.73242	2.87259e+07	0.561292	0.0798571	0.423565	4.23565	3.6e+18	4.5662	32.1213	56.4928	6.8197	21.2784	1.32794
2.22005e-09	1.74286e+08	8.72075e+07	2.48811e+09	7.53652e+06	6931327080509990	3.01148e+18	3.21335e+17	2.60254e+17	11.3262	0.013044	3.48778	2.87351e+07	0.72181	0.0423754	2.01157	20.1157	3.6e+18	0.192537	83.6522	8.92597	7.22927	21.2853	1.32808
7.35821e-10	1.21581e+09	2.81436e+07	1.51193e+09	1.80261e+06	1.60785e+17	2.68558e+18	5.81623e+17	1.72012e+17	10.2766	0.0142419	3.53279	2.87409e+07	0.643014	0.244514	0.604937	6.04937	3.6e+18	4.46626	74.5994	16.1562	4.77812	21.2895	1.32817
3.83593e-10	5.38267e+08	4.27929e+06	2.22051e+09	849590	1.35396e+17	7.23935e+17	2.59694e+18	1.43727e+17	10.3639	0.01541	2.22905	2.88057e+07	0.642605	0.0773708	0.318041	3.18041	3.6e+18	3.76099	20.1093	72.1373	3.99241	21.3375	1.32914
5.60874e-10	9.41565e+08	2.57182e+07	1.79575e+09	1.11621e+06	1.18615e+17	1.97113e+18	1.4247e+18	8.55499e+16	14.1529	0.0232627	2.24728	2.88083e+07	0.597305	0.129703	0.63504	6.3504	3.6e+18	3.29486	54.7536	39.5751	2.37639	21.3395	1.32918
8.72328e-10	1.36223e+09	4.86968e+07	1.35315e+09	1.49955e+06	1.27416e+17	2.69503e+18	6.94568e+17	8.29894e+16	12.256	0.0207137	2.23332	2.88231e+07	0.519196	0.153061	0.855301	8.55301	3.6e+18	3.53932	74.8618	19.2936	2.30526	21.3505	1.32941
7.6818e-10	1.29608e+09	3.13387e+07	1.43719e+09	1.30254e+06	1.547e+17	2.08749e+18	1.27104e+18	8.6763e+16	10.9063	0.0195431	1.47195	2.88266e+07	0.544159	0.164857	0.670241	6.70241	3.6e+18	4.29723	57.986	35.3067	2.41008	21.3531	1.32946
4.90076e-10	3.51705e+08	1.33516e+07	2.40052e+09	487066	5.48536e+16	1.71503e+18	1.76755e+18	6.25642e+16	13.0831	0.0158854	2.77121	2.88282e+07	0.628923	0.0148687	0.512936	5.12936	3.6e+18	1.52371	47.6397	49.0987	1.73789	21.3542	1.32948
4.25758e-10	4.64815e+08	7.30666e+06	2.29643e+09	113163	1.09211e+17	9.15254e+17	2.56136e+18	1.41752e+16	9.99653	0.0187506	2.10581	2.88552e+07	0.744987	0.16096	0.340489	3.40489	3.6e+18	3.03365	25.4237	71.1489	0.393755	21.3743	1.32989
1.01665e-09	7.76778e+08	4.36798e+07	1.94512e+09	3.35106e+06	5.68676e+16	2.23122e+18	1.14074e+18	1.71176e+17	13.4358	0.0192561	1.67722	2.8858e+07	0.618526	0.10344	1.09275	10.9275	3.6e+18	1.57965	61.9782	31.6872	4.7549	21.3763	1.32993
1.77767e-09	3.14078e+08	6.85773e+07	2.38534e+09	5.16888e+06	2.05201e+16	2.24856e+18	1.16144e+18	1.69481e+17	8.61005	0.0171563	1.15532	2.89022e+07	0.749052	0.110443	1.22447	12.2447	3.6e+18	0.570003	62.46	32.2622	4.7078	21.409	1.3306
5.44958e-10	5.24332e+08	8.9586e+06	2.23808e+09	1.99569e+06	1.67779e+17	1.21883e+18	1.94187e+18	2.71518e+17	5.73464	0.0134875	2.11492	2.89043e+07	0.6236	0.05251	0.250011	2.50011	3.6e+18	4.66052	33.8565	53.9408	7.54216	21.4106	1.33063
2.54224e-09	2.21544e+09	1.20957e+08	4.31153e+08	6.44768e+06	7.49318e+16	3.26658e+18	8.43662e+16	1.74127e+17	11.6299	0.0145653	2.01023	2.89108e+07	0.509741	0.339464	2.36528	23.6528	3.6e+18	2.08144	90.7382	2.34351	4.83686	21.4154	1.33073
9.61821e-10	1.43948e+09	6.76067e+07	1.26756e+09	206494	1.52129e+17	2.90101e+18	5.38001e+17	8860679007127070	9.83785	0.0242296	2.44958	2.89198e+07	0.655938	0.305498	0.75698	7.5698	3.6e+18	4.22581	80.5836	14.9445	0.24613	21.4221	1.33086
4.45306e-10	5.84388e+08	6.21576e+06	2.18412e+09	232322	9.09331e+16	6.04854e+17	2.88161e+18	2.26072e+16	14.4318	0.0230773	1.70209	2.89208e+07	0.564673	0.0106638	0.514126	5.14126	3.6e+18	2.52592	16.8015	80.0446	0.627979	21.4228	1.33088
5.30861e-10	5.92235e+08	2.04974e+07	2.16239e+09	69517.5	1.37642e+17	1.8848e+18	1.57116e+18	6392372162738820	8.10517	0.0204857	2.59258	2.89233e+07	0.7001	0.145362	0.344217	3.44217	3.6e+18	3.82339	52.3556	43.6435	0.177566	21.4247	1.33091
8.53712e-10	8.35174e+08	2.50262e+07	1.91324e+09	1.96502e+06	7.89189e+16	2.48592e+18	8.39969e+17	1.95191e+17	12.3961	0.0117922	2.66806	2.89256e+07	0.746746	0.250801	0.846615	8.46615	3.6e+18	2.19219	69.0534	23.3325	5.42198	21.4263	1.33095
5.84565e-09	1.5651e+09	3.89732e+08	7.91372e+08	2.9343e+07	3.11841e+16	3.26138e+18	6.18908e+16	2.45549e+17	8.58569	0.0204424	2.18737	2.8927e+07	0.714434	0.307611	4.01512	40.1512	3.6e+18	0.866224	90.5938	1.71919	6.82081	21.4274	1.33097
8.98556e-10	4.75726e+08	3.95003e+07	2.26078e+09	1.62371e+06	6.55967e+16	2.54183e+18	8.88088e+17	1.04485e+17	8.07106	0.0172945	2.83307	2.89488e+07	0.707293	0.118016	0.580184	5.80184	3.6e+18	1.82213	70.6064	24.6691	2.90236	21.4435	1.3313
8.09218e-10	1.8542e+09	2.95475e+07	8.9097e+08	4.37852e+06	1.58411e+17	2.37493e+18	7.1473e+17	3.51931e+17	14.4646	0.0153746	1.54048	2.8964e+07	0.479223	0.236789	0.936402	9.36402	3.6e+18	4.4003	65.9702	19.8536	9.77585	21.4548	1.33153
2.64177e-09	1.64039e+09	1.45744e+08	9.79964e+08	1.59686e+07	4.30312e+16	3.08886e+18	1.29674e+17	3.38436e+17	14.4301	0.0178606	2.86062	2.8995e+07	0.748975	0.419702	3.04968	30.4968	3.6e+18	1.19531	85.8016	3.60206	9.401	21.4778	1.33199
6.76078e-10	1.20219e+09	4.95182e+07	1.5306e+09	102830	1.04091e+17	2.56278e+18	9.27808e+17	5321871418174760	17.083	0.0285797	2.4401	2.89986e+07	0.649302	0.241877	0.923955	9.23955	3.6e+18	2.89142	71.1883	25.7724	0.14783	21.4805	1.33204
7.82587e-10	1.07535e+09	3.29001e+07	1.67461e+09	680320	9.42568e+16	2.75925e+18	6.8944e+17	5.70568e+16	14.5782	0.0152361	3.10375	2.90104e+07	0.700264	0.263628	0.912697	9.12697	3.6e+18	2.61824	76.6457	19.1511	1.58491	21.4892	1.33222
7.00235e-10	5.59519e+08	2.84855e+07	2.19037e+09	5.20977e+06	6.33389e+16	1.96541e+18	1.21179e+18	3.59458e+17	12.6154	0.0206979	2.58134	2.90108e+07	0.699098	0.12987	0.706699	7.06699	3.6e+18	1.75942	54.5947	33.6609	9.98494	21.4895	1.33223
1.48271e-09	1.55234e+09	7.03945e+07	1.16057e+09	652702	9.96618e+16	3.15881e+18	3.12235e+17	2.92887e+16	10.5051	0.0150299	2.50688	2.90147e+07	0.706073	0.381948	1.24609	12.4609	3.6e+18	2.76838	87.7448	8.6732	0.813576	21.4924	1.33228
1.68257e-09	2.09772e+09	1.43985e+08	5.35249e+08	7.32747e+06	1.0795e+17	3.21558e+18	1.12828e+17	1.63642e+17	11.5492	0.0266125	2.81945	2.90181e+07	0.730435	0.523331	1.55459	15.5459	3.6e+18	2.99861	89.3216	3.13412	4.54562	21.4949	1.33233
7.84272e-10	4.96714e+08	2.8658e+07	2.25611e+09	4.76977e+06	9.4309e+16	1.84116e+18	1.35809e+18	3.06438e+17	6.71563	0.0198467	2.11818	2.90386e+07	0.622981	0.0381775	0.421351	4.21351	3.6e+18	2.61969	51.1433	37.7248	8.51217	21.5101	1.33264
3.17761e-10	7.27578e+08	2.96098e+06	2.05541e+09	665440	1.52593e+17	3.52251e+17	3.01599e+18	7.91636e+16	15.0053	0.0264535	2.1447	2.90423e+07	0.676712	0.158347	0.381447	3.81447	3.6e+18	4.2387	9.78475	83.7776	2.19899	21.5128	1.3327
1.60519e-09	2.07283e+09	1.00807e+08	6.01156e+08	1.20782e+07	1.37438e+17	2.94436e+18	1.65429e+17	3.52776e+17	9.39576	0.0213293	2.26386	2.90451e+07	0.640013	0.430799	1.20655	12.0655	3.6e+18	3.81772	81.7877	4.59525	9.79934	21.5149	1.33274
8.20825e-10	5.67838e+07	3.43475e+07	2.69671e+09	268090	9751449245344340	2.4727e+18	1.09825e+18	1.93e+16	7.09422	0.0169228	2.99146	2.90579e+07	0.693608	0.000867471	0.465849	4.65849	3.6e+18	0.270874	68.6861	30.5069	0.536111	21.5244	1.33293
3.6867e-09	1.76084e+09	3.33012e+08	6.80719e+08	1.68833e+07	5.67605e+16	3.31492e+18	6.02515e+16	1.68063e+17	8.41464	0.0272488	3.06452	2.90928e+07	0.702168	0.364201	2.48178	24.8178	3.6e+18	1.57668	92.0812	1.67365	4.66842	21.5502	1.33345
1.2979e-09	2.07278e+09	3.96063e+07	6.81681e+08	684545	1.21594e+17	3.14064e+18	2.83488e+17	5.4282e+16	13.134	0.00971636	1.8527	2.91271e+07	0.721531	0.532341	1.36374	13.6374	3.6e+18	3.37761	87.2399	7.87465	1.50783	21.5757	1.33396
1.0174e-09	1.10502e+09	3.45871e+07	1.65111e+09	4.41483e+06	1.26442e+17	2.17457e+18	1.02142e+18	2.77571e+17	8.58988	0.0156333	1.58885	2.91311e+07	0.714774	0.281071	0.699145	6.99145	3.6e+18	3.51227	60.4048	28.3726	7.7103	21.5786	1.33402
1.90672e-09	1.15034e+09	1.00229e+08	1.53632e+09	8.40772e+06	7.53973e+16	2.94141e+18	3.36452e+17	2.4674e+17	8.0017	0.0178711	2.39481	2.91328e+07	0.723944	0.285374	1.22056	12.2056	3.6e+18	2.09437	81.7059	9.34588	6.85389	21.5799	1.33405
7.87474e-10	1.44276e+09	3.97092e+07	1.3082e+09	4.70089e+06	1.60719e+17	2.65895e+18	4.65552e+17	3.14774e+17	11.3997	0.0189646	3.56836	2.91336e+07	0.631828	0.281435	0.718154	7.18154	3.6e+18	4.46441	73.8599	12.932	8.74373	21.5804	1.33406
2.48299e-09	9.54511e+08	1.07879e+08	1.72131e+09	1.17208e+07	4.71932e+16	2.58899e+18	6.82525e+17	2.81289e+17	8.14566	0.0167815	1.0157	2.91342e+07	0.729652	0.237802	1.61805	16.1805	3.6e+18	1.31092	71.9165	18.959	7.81359	21.5809	1.33407
1.08591e-09	8.13158e+08	2.45689e+07	1.95567e+09	3.7835e+06	7.333e+16	1.5297e+18	1.7614e+18	2.35567e+17	10.2117	0.0147906	1.02246	2.91525e+07	0.710613	0.206165	0.887121	8.87121	3.6e+18	2.03695	42.4917	48.9279	6.54352	21.5945	1.33434
3.7346e-10	3.19277e+08	1.29087e+06	2.47615e+09	1.60096e+06	7.60444e+16	1.57856e+17	3.17032e+18	1.95776e+17	11.2423	0.0218966	2.09136	2.91643e+07	0.74828	0.126577	0.335884	3.35884	3.6e+18	2.11235	4.38489	88.0645	5.43822	21.6032	1.33452
2.87752e-09	1.17985e+09	1.99121e+08	1.40372e+09	1.62919e+07	9.70304e+16	3.08563e+18	1.64878e+17	2.52463e+17	4.22573	0.0224262	2.95869	2.91713e+07	0.615432	0.157987	0.972769	9.72769	3.6e+18	2.69529	85.7119	4.57995	7.01285	21.6084	1.33462
6.94108e-10	1.75539e+09	3.3542e+07	1.01106e+09	1.27837e+06	1.57325e+17	2.69401e+18	6.45985e+17	1.02676e+17	16.0748	0.0179375	2.2549	2.9195e+07	0.452455	0.183468	0.892615	8.92615	3.6e+18	4.37014	74.8337	17.944	2.8521	21.626	1.33498
4.24769e-09	4.41692e+08	2.17867e+08	2.13245e+09	1.07156e+07	7557225098984480	3.25671e+18	1.75552e+17	1.60179e+17	13.7596	0.0157492	2.85971	2.92103e+07	0.714493	0.073261	4.6757	46.757	3.6e+18	0.209923	90.4642	4.87643	4.44941	21.6372	1.3352
4.73269e-10	5.73335e+08	1.72232e+07	2.21172e+09	692473	8.65721e+16	1.98714e+18	1.4464e+18	7.98946e+16	13.9934	0.0183138	3.23099	2.92129e+07	0.609597	0.0488307	0.52981	5.2981	3.6e+18	2.40478	55.1982	40.1777	2.21929	21.6392	1.33524
3.46998e-10	5.22832e+08	3.238e+06	2.27646e+09	980831	1.10412e+17	5.56321e+17	2.76475e+18	1.68517e+17	13.6465	0.0167735	2.37289	2.92184e+07	0.748105	0.177209	0.378824	3.78824	3.6e+18	3.06699	15.4534	76.7986	4.68103	21.6433	1.33532
1.29653e-09	1.92278e+09	6.78313e+07	8.10663e+08	3.34425e+06	1.60301e+17	3.08161e+18	2.06163e+17	1.51931e+17	9.2515	0.0169774	3.03284	2.923e+07	0.51098	0.274838	0.959585	9.59585	3.6e+18	4.4528	85.6002	5.72674	4.22031	21.6518	1.33549
4.41495e-10	9.42918e+08	2.41005e+06	1.85773e+09	1.94633e+06	1.50638e+17	3.18532e+17	2.87359e+18	2.57243e+17	14.178	0.0171374	1.46431	2.9234e+07	0.535583	0.0688232	0.500761	5.00761	3.6e+18	4.18438	8.84812	79.8218	7.14565	21.6548	1.33555
1.81859e-09	1.54448e+09	1.34785e+08	1.11328e+09	1.25883e+07	6.47854e+16	2.91887e+18	3.43739e+17	2.72608e+17	13.109	0.0253917	1.78091	2.92354e+07	0.697897	0.346561	1.9072	19.072	3.6e+18	1.7996	81.0797	9.54829	7.57245	21.6559	1.33558
7.49583e-10	3.24229e+08	3.49945e+07	2.44281e+09	5.71754e+06	2.49134e+16	1.80597e+18	1.47405e+18	2.95067e+17	17.362	0.0258505	2.21085	2.92627e+07	0.739292	0.108587	1.04114	10.4114	3.6e+18	0.692038	50.1659	40.9457	8.1963	21.6761	1.33598
1.39976e-09	7.52898e+08	7.8985e+07	1.96644e+09	9.60245e+06	4.57164e+16	2.55883e+18	6.84363e+17	3.11085e+17	11.7655	0.0220521	2.05277	2.92645e+07	0.564919	0.0292757	1.31751	13.1751	3.6e+18	1.2699	71.0787	19.0101	8.64126	21.6774	1.33601
1.13355e-09	4.66831e+08	7.14061e+07	2.27036e+09	655476	2.86589e+16	2.65988e+18	8.8704e+17	2.44166e+16	14.3701	0.0236828	2.25794	2.92783e+07	0.728402	0.130209	1.30314	13.0314	3.6e+18	0.79608	73.8857	24.64	0.678238	21.6876	1.33621
4.827e-10	1.36425e+09	1.02643e+07	1.43365e+09	2.33899e+06	1.76165e+17	1.11747e+18	2.05173e+18	2.54643e+17	16.0435	0.0190291	1.44759	2.92914e+07	0.576374	0.21224	0.619534	6.19534	3.6e+18	4.89347	31.0407	56.9924	7.07341	21.6973	1.33641
1.10114e-09	3.77038e+08	3.7906e+07	2.39324e+09	2.5941e+06	2.77336e+16	2.3091e+18	1.10515e+18	1.58023e+17	12.3463	0.0149082	1.96664	2.92942e+07	0.617124	0.00148197	1.0876	10.876	3.6e+18	0.770378	64.1416	30.6985	4.38953	21.6994	1.33645
2.18812e-09	1.80237e+09	1.6939e+08	8.2552e+08	1.46918e+07	5.31406e+16	3.12021e+18	1.56024e+17	2.70627e+17	15.5006	0.0248104	2.41805	2.93067e+07	0.669475	0.373001	2.71336	27.1336	3.6e+18	1.47613	86.6724	4.33401	7.51743	21.7086	1.33663
9.74494e-10	9.04757e+08	3.96361e+07	1.86187e+09	5.85481e+06	9.33413e+16	2.33471e+18	8.27084e+17	3.44869e+17	9.94669	0.0174212	2.31005	2.93082e+07	0.538643	0.0513166	0.775439	7.75439	3.6e+18	2.59281	64.8529	22.9746	9.5797	21.7098	1.33665
3.45875e-10	3.47523e+08	6.4779e+06	2.45893e+09	1.28018e+06	1.11281e+17	8.16842e+17	2.51045e+18	1.61427e+17	9.0291	0.0229286	2.83189	2.933e+07	0.710866	0.0949956	0.249835	2.49835	3.6e+18	3.09113	22.6901	69.7347	4.48408	21.7259	1.33698
1.04945e-09	1.92539e+09	6.5323e+07	8.18503e+08	7.16259e+06	1.72432e+17	2.83199e+18	2.85054e+17	3.10524e+17	10.6399	0.0219792	2.73609	2.93525e+07	0.572485	0.332427	0.893286	8.93286	3.6e+18	4.78978	78.6664	7.91817	8.62567	21.7426	1.33731
1.03443e-09	1.70995e+09	5.33707e+07	1.05069e+09	3.99047e+06	1.32724e+17	2.92313e+18	3.25589e+17	2.18559e+17	12.4548	0.0176505	3.11966	2.93696e+07	0.719287	0.43037	1.03068	10.3068	3.6e+18	3.68678	81.198	9.04414	6.07109	21.7552	1.33756
3.08965e-09	1.15988e+09	1.10742e+08	1.54773e+09	4.70321e+06	3.61561e+16	3.16015e+18	2.69478e+17	1.34211e+17	10.383	0.0113422	1.85892	2.94221e+07	0.688563	0.250758	2.56638	25.6638	3.6e+18	1.00434	87.7821	7.4855	3.72809	21.7941	1.33834
2.29739e-09	1.87864e+09	9.18145e+07	8.42802e+08	1.02951e+07	9.89423e+16	2.98602e+18	1.80218e+17	3.3482e+17	8.26468	0.0133839	2.0356	2.94273e+07	0.638152	0.377624	1.51898	15.1898	3.6e+18	2.7484	82.945	5.00607	9.30056	21.798	1.33842
1.77767e-09	2.8399e+08	8.89076e+07	2.44245e+09	1.0056e+07	1.83699e+16	2.74219e+18	5.29285e+17	3.10159e+17	8.6965	0.0182386	2.59589	2.94466e+07	0.699389	0.0442548	1.23676	12.3676	3.6e+18	0.510275	76.1718	14.7024	8.61553	21.8123	1.3387
1.55341e-09	1.94904e+09	8.10563e+07	7.90618e+08	5.03055e+06	1.21315e+17	3.11544e+18	1.69888e+17	1.93352e+17	10.3424	0.0167487	2.99583	2.94501e+07	0.630624	0.393573	1.28527	12.8527	3.6e+18	3.36986	86.5401	4.71912	5.37089	21.8149	1.33875
1.73032e-09	1.34403e+09	1.08955e+08	1.36315e+09	1.09006e+07	5.80549e+16	2.95043e+18	2.9633e+17	2.95181e+17	13.3796	0.021342	2.65852	2.94636e+07	0.461388	0.0641169	1.85209	18.5209	3.6e+18	1.61263	81.9565	8.23139	8.19948	21.8249	1.33895
4.13677e-10	3.38119e+08	2.22102e+06	2.48511e+09	2.61955e+06	5.4641e+16	2.99166e+17	2.89334e+18	3.52848e+17	14.9585	0.0179465	2.07627	2.94744e+07	0.687374	0.0685026	0.49504	4.9504	3.6e+18	1.51781	8.31018	80.3707	9.80133	21.8329	1.33911
4.68707e-10	9.74938e+08	1.61723e+07	1.83846e+09	958827	1.40945e+17	1.78326e+18	1.57007e+18	1.05726e+17	14.7579	0.0193488	2.49824	2.95001e+07	0.477494	0.0146782	0.553372	5.53372	3.6e+18	3.91514	49.535	43.613	2.93684	21.8519	1.33949
8.82139e-10	8.62805e+08	2.85422e+07	1.93919e+09	3.82238e+06	1.04597e+17	2.34742e+18	8.33617e+17	3.14367e+17	9.35095	0.0137835	2.63704	2.954e+07	0.608199	0.112645	0.659907	6.59907	3.6e+18	2.90548	65.2061	23.156	8.73242	21.8815	1.34008
5.52638e-10	1.1748e+09	1.86156e+07	1.6385e+09	2.95611e+06	1.77069e+17	2.10686e+18	9.81511e+17	3.34563e+17	12.0055	0.0159883	3.02073	2.95453e+07	0.452869	0.0369448	0.530774	5.30774	3.6e+18	4.91858	58.5238	27.2642	9.29341	21.8854	1.34015
2.58666e-09	1.76407e+09	2.46111e+08	8.19933e+08	5.46411e+06	3.67849e+16	3.358e+18	1.30657e+17	7.45537e+16	18.5399	0.0283342	2.42609	2.95527e+07	0.527009	0.210325	3.83651	38.3651	3.6e+18	1.0218	93.2779	3.62936	2.07094	21.8909	1.34026
3.86104e-09	1.24936e+09	2.57638e+08	1.3221e+09	8.12392e+06	2.68144e+16	3.34798e+18	1.19641e+17	1.05569e+17	12.0674	0.0199308	2.86206	2.95698e+07	0.657302	0.209016	3.72743	37.2743	3.6e+18	0.744844	92.9993	3.32336	2.93248	21.9035	1.34051
5.00613e-09	1.86973e+09	3.90279e+08	5.68525e+08	9.59175e+06	3.8415e+16	3.42195e+18	5.55316e+16	8.41002e+16	9.72244	0.0227824	2.04507	2.95792e+07	0.541804	0.219552	3.89374	38.9374	3.6e+18	1.06708	95.0543	1.54254	2.33612	21.9105	1.34065
1.3802e-09	3.71196e+08	8.41385e+07	2.38449e+09	35084.2	1.7754e+16	3.0108e+18	5.70195e+17	1255446334286840	15.1484	0.0202475	3.02991	2.95972e+07	0.647856	0.0230287	1.67262	16.7262	3.6e+18	0.493167	83.6332	15.8387	0.0348735	21.9239	1.34092
2.99596e-09	1.52341e+09	2.02737e+08	1.0913e+09	2.37972e+07	3.31781e+16	2.99088e+18	2.24872e+17	3.51068e+17	15.326	0.0226255	1.61985	2.96118e+07	0.514831	0.131646	3.6733	36.733	3.6e+18	0.921613	83.0801	6.24644	9.75188	21.9347	1.34113
1.06519e-09	2.27841e+09	6.50582e+07	4.92925e+08	4.87489e+06	1.53229e+17	2.98955e+18	2.33215e+17	2.2401e+17	13.9593	0.0204301	1.98426	2.96119e+07	0.511845	0.356634	1.18955	11.8955	3.6e+18	4.25636	83.043	6.47818	6.22251	21.9348	1.34113
1.4143e-09	6.74476e+08	4.69874e+07	2.11535e+09	4.63638e+06	3.83509e+16	2.40961e+18	9.14273e+17	2.37763e+17	12.4352	0.0137878	1.63594	2.96139e+07	0.679406	0.132717	1.40696	14.0696	3.6e+18	1.0653	66.9337	25.3965	6.60454	21.9362	1.34116
8.31282e-10	3.41436e+08	3.82117e+07	2.4584e+09	3.95444e+06	6.64008e+16	2.11886e+18	1.19547e+18	2.19275e+17	6.18568	0.0216943	2.47381	2.96196e+07	0.746249	0.119751	0.411364	4.11364	3.6e+18	1.84447	58.8571	33.2074	6.09098	21.9404	1.34125
3.4398e-10	3.011e+08	1.55163e+06	2.5381e+09	1.27466e+06	1.05003e+17	2.33477e+17	3.06972e+18	1.918e+17	8.33632	0.0193202	2.40368	2.96199e+07	0.723401	0.096231	0.229402	2.29402	3.6e+18	2.91675	6.48547	85.27	5.32778	21.9407	1.34125
9.48546e-10	1.69604e+09	1.44679e+07	1.13059e+09	2.34236e+06	1.77273e+17	8.35194e+17	2.45231e+18	1.35219e+17	10.0864	0.0182625	0.486038	2.96346e+07	0.634734	0.347573	0.76539	7.6539	3.6e+18	4.92426	23.1998	68.1198	3.75607	21.9515	1.34147
3.37842e-09	1.52836e+09	2.57151e+08	1.04479e+09	1.31449e+07	3.9008e+16	3.17637e+18	2.22256e+17	1.62368e+17	11.5973	0.0239631	1.39143	2.96347e+07	0.466409	0.0822886	3.13446	31.3446	3.6e+18	1.08356	88.2324	6.17378	4.51023	21.9516	1.34147
1.10459e-09	1.65815e+09	4.25051e+07	1.14e+09	4.49432e+06	1.19771e+17	2.69634e+18	4.98793e+17	2.851e+17	12.5334	0.0142714	2.0691	2.96524e+07	0.505794	0.201903	1.10754	11.0754	3.6e+18	3.32698	74.8982	13.8554	7.91943	21.9647	1.34173
7.32244e-10	8.30642e+08	9.02734e+06	2.00365e+09	2.53325e+06	1.28331e+17	9.28499e+17	2.28262e+18	2.60555e+17	8.83948	0.0132777	1.19876	2.96597e+07	0.576789	0.0773121	0.517812	5.17812	3.6e+18	3.56475	25.7916	63.406	7.23764	21.9702	1.34183
5.27901e-10	8.30962e+08	1.035e+07	2.00435e+09	290634	1.69663e+17	1.67017e+18	1.71326e+18	4.68993e+16	9.2777	0.0117389	2.21614	2.96608e+07	0.499581	0.00173219	0.391817	3.91817	3.6e+18	4.71287	46.3937	47.5907	1.30276	21.971	1.34185
9.64794e-10	7.51669e+08	3.51466e+07	2.05649e+09	2.76681e+06	1.34874e+17	2.48932e+18	7.79842e+17	1.95964e+17	5.77649	0.0146342	2.73328	2.9662e+07	0.70741	0.183257	0.44585	4.4585	3.6e+18	3.7465	69.1478	21.6623	5.44344	21.9719	1.34187
1.6691e-09	1.11533e+09	5.24854e+07	1.67918e+09	367643	6.89634e+16	3.01965e+18	4.90238e+17	2.11516e+16	9.68954	0.0104136	2.05214	2.96754e+07	0.734867	0.298626	1.29382	12.9382	3.6e+18	1.91565	83.8791	13.6177	0.587545	21.9818	1.34206
1.40052e-09	1.9434e+09	8.88831e+07	8.10204e+08	7.31368e+06	1.34011e+17	2.97741e+18	2.43583e+17	2.44994e+17	10.3546	0.0213153	2.37497	2.97009e+07	0.45121	0.205513	1.16014	11.6014	3.6e+18	3.72253	82.7059	6.76621	6.80539	22.0006	1.34244
5.38246e-10	1.23747e+09	1.4359e+07	1.59771e+09	933053	1.7077e+17	2.36723e+18	9.08173e+17	1.53824e+17	13.4631	0.0112694	3.26849	2.97079e+07	0.497219	0.0975866	0.579715	5.79715	3.6e+18	4.74361	65.7565	25.227	4.27289	22.0058	1.34254
5.02649e-10	5.84732e+08	1.72184e+07	2.24641e+09	4.13244e+06	9.60261e+16	1.27132e+18	1.92754e+18	3.05119e+17	12.1144	0.0269447	2.31857	2.97289e+07	0.600642	0.0374835	0.487144	4.87144	3.6e+18	2.66739	35.3144	53.5427	8.47551	22.0214	1.34285
4.24164e-10	3.37623e+08	7.36282e+06	2.50625e+09	3.39997e+06	9.98607e+16	6.39158e+17	2.56583e+18	2.95147e+17	7.97082	0.0271583	2.30283	2.97513e+07	0.650768	0.0294008	0.270475	2.70475	3.6e+18	2.77391	17.7544	71.2732	8.19854	22.038	1.34317
2.20448e-09	2.07195e+08	1.31807e+08	2.50857e+09	8.59962e+06	1.49271e+16	3.0377e+18	3.49186e+17	1.98191e+17	6.29648	0.0196829	3.25885	2.97673e+07	0.712012	0.0304851	1.11044	11.1044	3.6e+18	0.414641	84.3804	9.69961	5.50531	22.0499	1.34341
1.25083e-09	6.0891e+08	4.33848e+07	2.19945e+09	5.55678e+06	5.13543e+16	2.61143e+18	6.0274e+17	3.34475e+17	9.47937	0.013282	2.91734	2.97791e+07	0.666109	0.102459	0.948562	9.48562	3.6e+18	1.42651	72.5397	16.7428	9.29099	22.0586	1.34358
9.49879e-10	1.64568e+09	4.70038e+07	1.16074e+09	4.66689e+06	1.65025e+17	2.4968e+18	6.9027e+17	2.47901e+17	10.4985	0.0198189	1.77031	2.97873e+07	0.725158	0.415415	0.797781	7.97781	3.6e+18	4.58404	69.3556	19.1742	6.88615	22.0647	1.3437
1.26896e-09	1.86613e+09	7.43331e+07	9.17901e+08	107862	1.29756e+17	3.12744e+18	3.38267e+17	4538117445671850	11.3335	0.0187303	2.13839	2.97912e+07	0.496749	0.239349	1.15054	11.5054	3.6e+18	3.60434	86.8733	9.39631	0.126059	22.0676	1.34375
8.15578e-10	1.31023e+09	6.12492e+07	1.48935e+09	61583.7	1.57271e+17	2.77163e+18	6.68313e+17	2786763344422260	10.2148	0.0270957	2.73245	2.98164e+07	0.462017	0.0707774	0.666481	6.66481	3.6e+18	4.36864	76.9897	18.5643	0.0774101	22.0863	1.34412
7.27222e-10	7.99879e+08	2.75476e+07	2.03429e+09	1.4712e+06	6.91817e+16	2.46571e+18	9.33425e+17	1.31683e+17	15.8989	0.015363	2.99687	2.98405e+07	0.692985	0.182068	0.92496	9.2496	3.6e+18	1.92171	68.492	25.9285	3.65785	22.104	1.34447
6.88771e-10	8.40377e+08	9.23424e+06	2.01457e+09	756894	1.06209e+17	6.89003e+17	2.74831e+18	5.64748e+16	11.4879	0.0194583	1.06425	2.98587e+07	0.684429	0.18738	0.633001	6.33001	3.6e+18	2.95024	19.139	76.3421	1.56875	22.1176	1.34474
6.07697e-10	1.09159e+09	1.23703e+07	1.76131e+09	944058	1.62322e+17	1.64038e+18	1.67211e+18	1.25188e+17	11.0661	0.0124094	1.73334	2.9872e+07	0.695826	0.259287	0.537986	5.37986	3.6e+18	4.50895	45.566	46.4476	3.47743	22.1274	1.34493
4.30111e-10	1.25161e+09	3.90854e+06	1.60931e+09	1.57364e+06	1.59735e+17	7.97526e+17	2.32164e+18	3.21096e+17	18.2175	0.0113943	1.61162	2.98739e+07	0.645795	0.249437	0.626843	6.26843	3.6e+18	4.43709	22.1535	64.4901	8.91932	22.1288	1.34496
1.68772e-09	1.95594e+09	9.7536e+07	8.10417e+08	2.9441e+06	1.13362e+17	3.2131e+18	1.76546e+17	9.69867e+16	10.2232	0.0179862	2.71988	2.98785e+07	0.723827	0.480338	1.38032	13.8032	3.6e+18	3.14895	89.2529	4.90407	2.69408	22.1322	1.34502
7.44758e-10	3.89654e+08	3.67457e+07	2.44037e+09	5.25048e+06	5.11733e+16	2.21721e+18	1.0148e+18	3.1681e+17	10.224	0.0222528	3.22893	2.99324e+07	0.698831	0.0825597	0.609152	6.09152	3.6e+18	1.42148	61.5893	28.1889	8.80029	22.1722	1.34581
5.39545e-10	9.98136e+08	2.62055e+07	1.84593e+09	1.81669e+06	1.7133e+17	1.70384e+18	1.60671e+18	1.18118e+17	10.7976	0.0285059	2.12936	2.99332e+07	0.528625	0.0654229	0.466065	4.66065	3.6e+18	4.75916	47.3289	44.6309	3.28106	22.1727	1.34582
1.62658e-09	1.73006e+09	1.19057e+08	1.01348e+09	1.07351e+07	9.21964e+16	2.96156e+18	2.79201e+17	2.67038e+17	11.5365	0.0247148	2.23164	2.99462e+07	0.516802	0.206896	1.5012	15.012	3.6e+18	2.56101	82.2657	7.75559	7.41771	22.1824	1.34601
9.40468e-10	2.37713e+09	6.06526e+07	4.38033e+08	3.82801e+06	1.56358e+17	2.90022e+18	3.60374e+17	1.83044e+17	16.1655	0.0222369	1.29244	3.00119e+07	0.731038	0.594243	1.21625	12.1625	3.6e+18	4.34327	80.5618	10.0104	5.08454	22.231	1.34696
6.69094e-10	1.32291e+09	3.36941e+07	1.51935e+09	3.7746e+06	1.36775e+17	2.39417e+18	8.00845e+17	2.68209e+17	14.4556	0.0210335	2.83545	3.00128e+07	0.499968	0.11209	0.773774	7.73774	3.6e+18	3.79931	66.5047	22.2457	7.45025	22.2317	1.34697
6.47165e-10	8.95331e+08	1.96942e+07	1.96447e+09	3.18344e+06	1.78679e+17	1.955e+18	1.15031e+18	3.16011e+17	7.74273	0.015566	2.63885	3.00436e+07	0.669175	0.18029	0.400866	4.00866	3.6e+18	4.96331	54.3054	31.9532	8.77809	22.2545	1.34742
1.30198e-09	1.44337e+09	4.50225e+07	1.39174e+09	3.37877e+06	9.08846e+16	2.0236e+18	1.33365e+18	1.51864e+17	12.1979	0.0170883	0.801518	3.00523e+07	0.495311	0.13442	1.27051	12.7051	3.6e+18	2.52457	56.2112	37.0458	4.21844	22.261	1.34754
3.98198e-10	3.64195e+08	3.7174e+06	2.51559e+09	1.28394e+06	5.74192e+16	6.78898e+17	2.6292e+18	2.34483e+17	15.9286	0.013751	2.4028	3.00656e+07	0.687135	0.0737752	0.507419	5.07419	3.6e+18	1.59498	18.8583	73.0334	6.5134	22.2708	1.34774
6.15767e-10	1.06622e+09	2.95287e+07	1.79162e+09	5.23196e+06	1.54822e+17	1.86547e+18	1.24918e+18	3.30529e+17	11.184	0.0257062	2.32919	3.01469e+07	0.569588	0.117836	0.55094	5.5094	3.6e+18	4.3006	51.8187	34.6994	9.18136	22.331	1.34891
9.28985e-10	1.04785e+09	3.92831e+07	1.80532e+09	3.26649e+06	6.73711e+16	2.40993e+18	9.22309e+17	2.00392e+17	16.7424	0.0175466	2.10703	3.01795e+07	0.470299	0.013546	1.24428	12.4428	3.6e+18	1.87142	66.9424	25.6197	5.56644	22.3552	1.34938
2.74855e-10	4.44214e+08	1.65068e+06	2.45172e+09	487469	1.33461e+17	7.06285e+17	2.55168e+18	2.08575e+17	12.1097	0.00850314	3.49575	3.0204e+07	0.641225	0.0478201	0.266273	2.66273	3.6e+18	3.70726	19.619	70.88	5.79376	22.3733	1.34973
1.12716e-09	1.17466e+09	4.15394e+07	1.67849e+09	4.65384e+06	1.3878e+17	2.66526e+18	4.97355e+17	2.98601e+17	7.5093	0.0138272	2.99411	3.02172e+07	0.637322	0.209353	0.677133	6.77133	3.6e+18	3.85501	74.0351	13.8154	8.29448	22.3831	1.34992
2.0059e-09	1.88697e+09	1.25398e+08	8.79922e+08	9.22615e+06	7.8686e+16	3.0544e+18	2.42183e+17	2.24728e+17	11.9553	0.020467	1.8113	3.02399e+07	0.629064	0.353218	1.91848	19.1848	3.6e+18	2.18572	84.8445	6.72732	6.24245	22.3999	1.35025
2.80883e-09	8.14612e+08	2.16712e+08	1.86061e+09	1.00435e+07	3.34156e+16	3.17267e+18	2.46879e+17	1.47037e+17	8.67912	0.0243183	2.68315	3.02447e+07	0.615865	0.0633285	1.95026	19.5026	3.6e+18	0.928211	88.1297	6.85776	4.08436	22.4035	1.35032
9.98365e-10	1.92195e+09	7.44322e+07	9.03278e+08	4.01444e+06	1.69657e+17	2.90621e+18	3.67393e+17	1.56744e+17	11.347	0.0256534	2.46264	3.02624e+07	0.591597	0.337651	0.906273	9.06273	3.6e+18	4.71271	80.7279	10.2054	4.354	22.4166	1.35057
3.13234e-09	5.49727e+08	1.95667e+08	2.15663e+09	2.65359e+06	1.81983e+16	3.18537e+18	3.53237e+17	4.31993e+16	9.6438	0.0196105	1.94913	3.02728e+07	0.689855	0.0831836	2.41661	24.1661	3.6e+18	0.505508	88.4824	9.81215	1.19998	22.4243	1.35072
8.291e-10	5.16359e+08	2.92612e+07	2.35533e+09	4.16723e+06	4.81293e+16	2.19492e+18	1.04436e+18	3.1259e+17	12.94	0.0160793	2.72017	3.02774e+07	0.634482	0.0500622	0.858286	8.58286	3.6e+18	1.33692	60.9701	29.0099	8.68304	22.4277	1.35079
2.23484e-09	8.84287e+08	1.17033e+08	1.89539e+09	9.14371e+06	4.26993e+16	2.94131e+18	3.8619e+17	2.29802e+17	9.2667	0.0178042	2.19609	3.02851e+07	0.54028	0.02391	1.65677	16.5677	3.6e+18	1.18609	81.703	10.7275	6.38338	22.4334	1.3509
6.90096e-10	1.54273e+09	3.53632e+07	1.32795e+09	941989	1.76568e+17	2.61291e+18	7.40921e+17	6.96015e+16	12.661	0.0196118	2.59717	3.02969e+07	0.720033	0.384085	0.698984	6.98984	3.6e+18	4.90468	72.5808	20.5811	1.93337	22.4421	1.35106
4.59514e-10	3.52184e+08	1.45116e+06	2.5532e+09	2.39263e+06	6.53745e+16	1.5704e+17	3.11866e+18	2.58923e+17	11.7237	0.0201097	1.78163	3.03202e+07	0.672684	0.0552583	0.430975	4.30975	3.6e+18	1.81596	4.36222	86.6295	7.19231	22.4594	1.3514
1.607e-09	1.99696e+09	7.5371e+07	8.39345e+08	2.96453e+06	1.10232e+17	3.17515e+18	1.89726e+17	1.24887e+17	11.2731	0.0147715	2.75295	3.03766e+07	0.716465	0.479506	1.44927	14.4927	3.6e+18	3.06201	88.1987	5.27017	3.46908	22.5012	1.35221
1.79348e-09	1.75586e+09	9.59871e+07	1.05193e+09	1.13533e+07	6.06823e+16	2.87674e+18	3.22317e+17	3.4026e+17	16.1336	0.0186044	1.81973	3.03817e+07	0.478451	0.173012	2.31482	23.1482	3.6e+18	1.68562	79.9095	8.95325	9.45167	22.505	1.35228
7.83212e-10	1.1595e+09	3.99179e+07	1.71792e+09	1.11796e+06	1.34059e+17	2.76122e+18	6.27392e+17	7.7332e+16	11.0432	0.0184581	3.49611	3.04164e+07	0.475787	0.0454916	0.691934	6.91934	3.6e+18	3.72385	76.7005	17.4276	2.14811	22.5307	1.35277
3.56003e-09	2.27937e+09	2.48231e+08	3.71731e+08	1.93789e+07	5.65721e+16	3.23201e+18	5.91066e+16	2.52316e+17	11.3177	0.021574	1.7666	3.04191e+07	0.497952	0.28257	3.22331	32.2331	3.6e+18	1.57145	89.7779	1.64185	7.00878	22.5327	1.35281
3.71153e-09	1.41844e+09	2.13271e+08	1.26674e+09	2.21316e+07	4.06932e+16	3.06678e+18	1.74281e+17	3.18246e+17	9.39151	0.0187368	1.95831	3.04386e+07	0.668438	0.250816	2.78855	27.8855	3.6e+18	1.13037	85.1883	4.84115	8.84018	22.5471	1.35309
1.05882e-09	1.71808e+09	4.31342e+07	1.15967e+09	553010	1.57245e+17	2.60361e+18	8.05769e+17	3.338e+16	10.3192	0.0156468	1.35926	3.04475e+07	0.707058	0.410168	0.874091	8.74091	3.6e+18	4.36792	72.3224	22.3825	0.927222	22.5537	1.35322
2.6364e-09	2.18767e+09	1.5349e+08	5.77007e+08	4.15488e+06	7.21733e+16	3.0372e+18	4.0841e+17	8.22153e+16	11.4972	0.0191687	0.535885	3.04567e+07	0.585566	0.377432	2.42491	24.2491	3.6e+18	2.00481	84.3667	11.3447	2.28376	22.5605	1.35335
1.91439e-09	3.79554e+08	1.11404e+08	2.42467e+09	8.90762e+06	4.40117e+16	2.68525e+18	6.56036e+17	2.14706e+17	4.5048	0.0216714	1.93061	3.04798e+07	0.646589	0.00948006	0.689916	6.89916	3.6e+18	1.22255	74.5902	18.2232	5.96406	22.5777	1.35368
8.68003e-10	1.76119e+09	4.28613e+07	1.11594e+09	4.96652e+06	1.32509e+17	2.15842e+18	1.05897e+18	2.50105e+17	15.3122	0.0228775	1.21405	3.04841e+07	0.469085	0.178607	1.06328	10.6328	3.6e+18	3.68081	59.9561	29.4157	6.94737	22.5808	1.35374
8.47738e-10	1.2044e+09	2.14931e+07	1.69709e+09	2.56328e+06	8.56742e+16	2.54361e+18	6.67369e+17	3.03351e+17	16.5829	0.00996754	2.99969	3.04903e+07	0.735426	0.31755	1.12464	11.2464	3.6e+18	2.37984	70.6557	18.538	8.42642	22.5854	1.35383
1.47826e-09	2.4939e+09	7.32284e+07	3.61833e+08	203731	1.691e+17	3.24652e+18	1.7535e+17	9032223933600890	9.97663	0.0152585	1.39589	3.05281e+07	0.676709	0.558781	1.17984	11.7984	3.6e+18	4.69723	90.181	4.87083	0.250895	22.6134	1.35437
8.22814e-10	8.57319e+08	3.56241e+07	2.03161e+09	5.70926e+06	1.62652e+17	1.73888e+18	1.41978e+18	2.78681e+17	6.40591	0.0248984	1.73907	3.05395e+07	0.669154	0.162788	0.42167	4.2167	3.6e+18	4.51811	48.3023	39.4384	7.74113	22.6218	1.35453
1.68861e-09	2.171e+09	1.15664e+08	6.40606e+08	7.47242e+06	1.46665e+17	3.09487e+18	1.58528e+17	1.99942e+17	8.76604	0.0221324	2.39307	3.05862e+07	0.52266	0.312958	1.18419	11.8419	3.6e+18	4.07403	85.9685	4.40355	5.55394	22.6564	1.35519
9.28474e-10	4.9728e+08	2.73909e+07	2.4103e+09	1.90823e+06	5.12635e+16	2.09087e+18	1.3122e+18	1.45665e+17	10.4478	0.0141094	1.97835	3.06084e+07	0.588494	0.000396016	0.776037	7.76037	3.6e+18	1.42399	58.0799	36.4499	4.04624	22.6729	1.35551
1.37781e-09	5.31036e+08	6.22262e+07	2.33982e+09	4.24942e+06	3.60092e+16	2.58689e+18	8.00446e+17	1.76658e+17	10.7033	0.0174584	2.12158	3.06131e+07	0.665324	0.076897	1.17978	11.7978	3.6e+18	1.00026	71.858	22.2346	4.90717	22.6764	1.35557
2.51064e-10	3.9505e+08	1.34772e+06	2.53975e+09	1.20672e+06	1.02721e+17	3.29914e+17	2.87196e+18	2.954e+17	15.3183	0.016271	3.52231	3.06134e+07	0.745539	0.138486	0.307669	3.07669	3.6e+18	2.85335	9.16429	79.7768	8.20555	22.6766	1.35558
1.42364e-09	1.01363e+09	6.89934e+07	1.85595e+09	310599	5.49348e+16	2.84921e+18	6.83033e+17	1.28267e+16	12.9608	0.0170092	1.90865	3.06293e+07	0.710038	0.238315	1.47612	14.7612	3.6e+18	1.52597	79.1446	18.9732	0.356298	22.6884	1.3558
7.31333e-10	6.97849e+08	2.00495e+07	2.22214e+09	1.10647e+06	8.32302e+16	2.31228e+18	1.07688e+18	1.27608e+17	11.4648	0.0118562	2.82156	3.06529e+07	0.670847	0.132322	0.670765	6.70765	3.6e+18	2.31195	64.2301	29.9133	3.54467	22.7059	1.35614
7.37863e-10	1.41628e+09	3.0888e+07	1.4922e+09	1.84547e+06	1.55965e+17	2.25323e+18	1.05618e+18	1.34624e+17	12.3068	0.0185784	1.91476	3.06536e+07	0.661419	0.29127	0.726461	7.26461	3.6e+18	4.33237	62.5898	29.3383	3.73957	22.7064	1.35615
1.29078e-09	1.7277e+09	9.01119e+07	1.11684e+09	7.3596e+06	1.12299e+17	2.99514e+18	2.47947e+17	2.44618e+17	11.9191	0.0233085	3.48966	3.0662e+07	0.537757	0.226233	1.23079	12.3079	3.6e+18	3.11941	83.1982	6.88741	6.79495	22.7126	1.35627
1.00167e-09	5.72163e+08	5.02791e+07	2.31321e+09	6.52492e+06	6.23445e+16	2.3709e+18	8.5907e+17	3.07682e+17	9.16211	0.0211712	2.68819	3.06637e+07	0.661992	0.0836208	0.734196	7.34196	3.6e+18	1.73179	65.8584	23.8631	8.54672	22.7138	1.35629
9.64764e-10	2.24474e+09	4.33999e+07	6.50491e+08	4.23264e+06	1.55479e+17	2.69467e+18	4.87054e+17	2.62801e+17	14.9649	0.0166941	1.38434	3.06708e+07	0.677705	0.500227	1.15501	11.5501	3.6e+18	4.31885	74.8518	13.5293	7.30003	22.7191	1.35639
3.92022e-09	1.54932e+09	2.35512e+08	1.14557e+09	1.28641e+07	2.81919e+16	2.92786e+18	4.84025e+17	1.59925e+17	14.0186	0.0205188	0.60373	3.0675e+07	0.707653	0.322067	4.39649	43.9649	3.6e+18	0.783108	81.3294	13.4452	4.44237	22.7222	1.35645
3.94927e-09	1.04446e+09	2.25595e+08	1.66699e+09	6.55464e+06	2.48973e+16	3.33728e+18	1.40861e+17	9.69642e+16	10.6223	0.0171167	2.99658	3.06785e+07	0.729516	0.230619	3.35604	33.5604	3.6e+18	0.691593	92.7022	3.9128	2.69345	22.7248	1.3565
6.35322e-10	1.19534e+09	2.24107e+07	1.72417e+09	4.00719e+06	1.53095e+17	1.80565e+18	1.31839e+18	3.22864e+17	12.2896	0.0195356	2.05845	3.07027e+07	0.711642	0.288362	0.624627	6.24627	3.6e+18	4.25263	50.157	36.622	8.96843	22.7427	1.35684
2.54881e-09	1.34805e+09	9.78893e+07	1.4903e+09	1.11543e+07	4.60302e+16	2.87659e+18	3.49596e+17	3.27781e+17	11.4901	0.0133512	1.67251	3.0718e+07	0.536227	0.129415	2.34289	23.4289	3.6e+18	1.27862	79.9054	9.71099	9.10503	22.754	1.35706
1.23656e-09	9.05074e+08	5.71445e+07	1.97777e+09	7.58832e+06	6.90058e+16	2.41128e+18	7.99515e+17	3.20198e+17	10.6068	0.0191651	2.00048	3.07199e+07	0.606374	0.10473	1.04927	10.4927	3.6e+18	1.91683	66.98	22.2088	8.8944	22.7555	1.35709
1.22786e-09	2.30752e+09	5.60943e+07	5.83664e+08	1.5428e+06	1.70117e+17	3.0756e+18	2.69692e+17	8.45906e+16	11.0471	0.0148539	1.76257	3.07329e+07	0.523679	0.359779	1.08515	10.8515	3.6e+18	4.72547	85.4333	7.49146	2.34974	22.7651	1.35727
7.01542e-10	1.02162e+09	2.06955e+07	1.90552e+09	2.96325e+06	1.69465e+17	1.43883e+18	1.78569e+18	2.06015e+17	8.59323	0.0205029	1.52108	3.07535e+07	0.724466	0.260652	0.482281	4.82281	3.6e+18	4.70736	39.9674	49.6026	5.72265	22.7803	1.35756
9.61777e-10	1.46855e+09	4.04243e+07	1.44212e+09	3.63464e+06	1.25845e+17	2.38168e+18	8.78331e+17	2.14143e+17	12.1332	0.0176475	1.70714	3.07944e+07	0.646111	0.283668	0.933558	9.33558	3.6e+18	3.4957	66.1578	24.3981	5.9484	22.8107	1.35814
4.80048e-10	5.79735e+08	9.91298e+06	2.36338e+09	1.9619e+06	1.43588e+17	9.99092e+17	2.25959e+18	1.97733e+17	8.41061	0.0206687	2.17881	3.07972e+07	0.600967	0.0349268	0.323	3.23	3.6e+18	3.98854	27.7526	62.7663	5.49258	22.8128	1.35818
6.89472e-10	1.01911e+09	4.38485e+07	1.89212e+09	186096	1.09272e+17	2.56692e+18	9.12918e+17	1.08942e+16	13.5268	0.0247757	3.00608	3.08e+07	0.479165	0.012251	0.746108	7.46108	3.6e+18	3.03532	71.3032	25.3588	0.302616	22.8148	1.35822
4.64912e-10	6.40237e+08	1.6204e+07	2.30318e+09	577623	1.19199e+17	1.56635e+18	1.85862e+18	5.58357e+16	11.5531	0.0222516	2.66543	3.08515e+07	0.681137	0.129074	0.429692	4.29692	3.6e+18	3.31109	43.5097	51.6282	1.55099	22.8529	1.35894
5.14443e-10	1.11421e+09	1.51261e+07	1.83009e+09	853591	1.63464e+17	1.69468e+18	1.64622e+18	9.56337e+16	13.2497	0.0173501	2.16095	3.08523e+07	0.529967	0.0899643	0.545299	5.45299	3.6e+18	4.54068	47.0744	45.7285	2.65649	22.8536	1.35895
5.51905e-09	1.15637e+09	3.74431e+08	1.39214e+09	3.74513e+07	2.45315e+16	3.11355e+18	1.50499e+17	3.11423e+17	8.54101	0.0217897	1.67603	3.08535e+07	0.551784	0.0265531	3.77106	37.7106	3.6e+18	0.681429	86.4874	4.18054	8.65063	22.8544	1.35897
1.00506e-09	2.1787e+09	4.88083e+07	7.3278e+08	2.47185e+06	1.53075e+17	2.94577e+18	3.51969e+17	1.49186e+17	14.1613	0.0164856	2.07147	3.08781e+07	0.739317	0.54309	1.13863	11.3863	3.6e+18	4.25207	81.827	9.77691	4.14404	22.8727	1.35932
3.15492e-10	6.26567e+08	7.53238e+06	2.33022e+09	645937	1.68119e+17	8.19197e+17	2.54243e+18	7.025e+16	11.8131	0.0291444	2.90509	3.09012e+07	0.572647	0.018675	0.298154	2.98154	3.6e+18	4.66997	22.7555	70.6232	1.95139	22.8898	1.35964
1.32941e-09	7.88551e+08	5.83356e+07	2.11461e+09	3.63535e+06	5.41099e+16	2.86081e+18	5.06802e+17	1.7828e+17	10.9621	0.0153386	3.13858	3.09028e+07	0.546202	0.018721	1.16585	11.6585	3.6e+18	1.50305	79.4669	14.0778	4.95221	22.891	1.35966
1.68402e-09	1.9025e+09	7.85994e+07	9.79154e+08	5.15965e+06	1.06285e+17	2.7374e+18	5.76619e+17	1.79696e+17	10.6293	0.0170504	1.00836	3.09058e+07	0.631329	0.361843	1.432	14.32	3.6e+18	2.95236	76.0389	16.0172	4.99156	22.8932	1.35971
5.14316e-10	1.10739e+09	1.123e+07	1.84512e+09	1.69875e+06	1.35776e+17	1.85394e+18	1.32984e+18	2.80444e+17	15.858	0.0117775	2.69771	3.09061e+07	0.57812	0.136121	0.652481	6.52481	3.6e+18	3.77155	51.4983	36.94	7.79012	22.8934	1.35971
7.35357e-10	5.24879e+08	4.23711e+07	2.40252e+09	1.08222e+06	6.71664e+16	2.36203e+18	1.11048e+18	6.03295e+16	10.627	0.0243942	2.94212	3.09625e+07	0.673641	0.0886324	0.625168	6.25168	3.6e+18	1.86573	65.6119	30.8466	1.67582	22.9352	1.3605
4.77424e-10	4.50526e+08	4.02266e+06	2.51314e+09	3.27048e+06	6.19442e+16	3.1225e+17	2.97194e+18	2.53863e+17	15.2341	0.026984	1.77122	3.09637e+07	0.704184	0.107058	0.581849	5.81849	3.6e+18	1.72067	8.6736	82.554	7.05176	22.936	1.36052
9.42292e-10	7.49914e+08	3.4117e+07	2.18226e+09	5.58402e+06	9.30393e+16	2.17643e+18	9.74307e+17	3.56222e+17	8.5538	0.0166357	2.37697	3.09731e+07	0.639768	0.105768	0.644814	6.44814	3.6e+18	2.58442	60.4564	27.0641	9.89506	22.9431	1.36065
3.74975e-10	5.7609e+08	8.44242e+06	2.38573e+09	1.80515e+06	1.22713e+17	6.61485e+17	2.67436e+18	1.41438e+17	12.5198	0.0340365	2.37902	3.09751e+07	0.571757	0.00448257	0.375568	3.75568	3.6e+18	3.4087	18.3746	74.2879	3.92885	22.9445	1.36068
2.46834e-09	3.24417e+08	1.53728e+08	2.49036e+09	4.59541e+06	1.22174e+16	3.02729e+18	4.69997e+17	9.04953e+16	10.7577	0.0205728	2.14665	3.09859e+07	0.662436	0.00682509	2.12429	21.2429	3.6e+18	0.339373	84.0914	13.0555	2.51376	22.9525	1.36083
7.50825e-10	7.33576e+08	2.37728e+07	2.21602e+09	2.8576e+06	1.35949e+17	1.75771e+18	1.49506e+18	2.11285e+17	7.18672	0.0180133	1.97414	3.10185e+07	0.634765	0.100699	0.431678	4.31678	3.6e+18	3.77636	48.8253	41.5293	5.86903	22.9767	1.36129
1.19524e-09	2.03445e+09	8.52189e+07	8.47443e+08	9.77589e+06	1.10403e+17	2.85091e+18	3.11641e+17	3.27043e+17	15.4174	0.0250091	2.27511	3.10254e+07	0.550468	0.305561	1.4742	14.742	3.6e+18	3.06676	79.192	8.6567	9.08452	22.9818	1.36138
9.09594e-10	5.95117e+08	3.29564e+07	2.34522e+09	4.16786e+06	5.40702e+16	2.30595e+18	9.48358e+17	2.91624e+17	12.1003	0.0157124	2.71871	3.10314e+07	0.603458	0.0340624	0.88051	8.8051	3.6e+18	1.50195	64.0541	26.3433	8.10067	22.9862	1.36147
6.02059e-10	8.09037e+08	2.5644e+07	2.14246e+09	1.68733e+06	1.50562e+17	1.71697e+18	1.6195e+18	1.12973e+17	8.92514	0.0248076	2.19732	3.10456e+07	0.673737	0.157816	0.429877	4.29877	3.6e+18	4.18227	47.6936	44.986	3.13815	22.9967	1.36167
1.84465e-09	1.01642e+09	1.21415e+08	1.83076e+09	1.23326e+07	6.86787e+16	2.6603e+18	6.00807e+17	2.70218e+17	8.02302	0.0247416	1.6519	3.10675e+07	0.680002	0.186767	1.18397	11.8397	3.6e+18	1.90774	73.8971	16.6891	7.50606	23.013	1.36197
2.0581e-09	2.2614e+09	1.52895e+08	5.6377e+08	8.35728e+06	7.54042e+16	3.21774e+18	1.30969e+17	1.75882e+17	14.5719	0.0230875	2.09155	3.11248e+07	0.480022	0.275486	2.39923	23.9923	3.6e+18	2.09456	89.3818	3.63802	4.88562	23.0554	1.36277
4.952e-09	1.31353e+09	3.03538e+08	1.35514e+09	1.43335e+07	2.43473e+16	3.32439e+18	9.4284e+16	1.56982e+17	10.8946	0.0184383	2.90247	3.11261e+07	0.620279	0.161213	4.31598	43.1598	3.6e+18	0.676314	92.3441	2.619	4.36062	23.0564	1.36279
1.26627e-09	1.70915e+09	5.92426e+07	1.21749e+09	1.41398e+06	1.24825e+17	3.07007e+18	3.31832e+17	7.3275e+16	10.8132	0.0152392	2.89748	3.11339e+07	0.68814	0.376642	1.09539	10.9539	3.6e+18	3.46736	85.2797	9.21755	2.03542	23.0621	1.3629
6.17386e-10	9.8894e+08	1.53296e+07	1.98025e+09	2.9077e+06	1.28947e+17	1.74121e+18	1.39957e+18	3.3027e+17	12.4223	0.0142601	2.29175	3.11353e+07	0.650406	0.177069	0.613548	6.13548	3.6e+18	3.58186	48.3669	38.8771	9.17416	23.0632	1.36292
1.46306e-09	1.79429e+09	9.23165e+07	1.0917e+09	9.41425e+06	9.59543e+16	2.90543e+18	3.02321e+17	2.9629e+17	12.781	0.0217173	2.46816	3.11383e+07	0.709358	0.405504	1.49595	14.9595	3.6e+18	2.6654	80.7065	8.39779	8.23028	23.0654	1.36296
1.2761e-09	2.35812e+09	8.65663e+07	5.37168e+08	8.20854e+06	1.49292e+17	2.88349e+18	2.93797e+17	2.73423e+17	12.3779	0.023526	1.43278	3.11627e+07	0.497744	0.327563	1.26363	12.6363	3.6e+18	4.147	80.0969	8.16102	7.59508	23.0835	1.3633
5.18795e-09	4.18123e+08	2.21301e+08	2.34913e+09	5.19712e+06	8269381296487590	3.36429e+18	1.4843e+17	7.90083e+16	9.74619	0.0126793	3.05064	3.12012e+07	0.70472	0.0578364	4.04502	40.4502	3.6e+18	0.229705	93.4526	4.12305	2.19468	23.112	1.36384
1.48192e-09	1.65364e+09	5.18385e+07	1.28738e+09	2.10859e+06	1.04667e+17	2.99089e+18	3.82784e+17	1.21658e+17	10.6612	0.0116957	2.26949	3.12139e+07	0.524518	0.199876	1.26393	12.6393	3.6e+18	2.90742	83.0803	10.6329	3.37939	23.1214	1.36401
6.20967e-10	8.95255e+08	4.49057e+07	2.05116e+09	5.72773e+06	1.42176e+17	2.05576e+18	1.13985e+18	2.62213e+17	10.1403	0.0351771	2.8979	3.12355e+07	0.688165	0.184627	0.503746	5.03746	3.6e+18	3.94932	57.1045	31.6625	7.28369	23.1374	1.36431
3.34456e-09	9.79504e+08	1.61598e+08	1.84581e+09	1.31369e+07	3.42023e+16	2.96078e+18	3.64327e+17	2.40693e+17	8.56274	0.0163189	1.51481	3.12668e+07	0.56619	0.0550398	2.29108	22.9108	3.6e+18	0.950063	82.2438	10.1202	6.6859	23.1606	1.36475
6.70587e-10	4.07006e+08	2.64835e+07	2.56404e+09	2.88837e+06	4.48671e+16	2.25698e+18	1.052e+18	2.46153e+17	13.5275	0.0174981	3.63459	3.12706e+07	0.70752	0.0954057	0.725709	7.25709	3.6e+18	1.24631	62.694	29.2221	6.83759	23.1634	1.3648
1.25328e-09	2.02843e+09	8.57109e+07	8.78348e+08	8.60894e+06	1.27685e+17	2.94006e+18	2.36951e+17	2.95304e+17	12.6757	0.0232611	2.95773	3.12777e+07	0.466243	0.217064	1.2709	12.709	3.6e+18	3.5468	81.6683	6.58196	8.2029	23.1687	1.3649
8.24509e-10	8.02716e+08	3.45014e+07	2.16107e+09	3.81234e+06	6.83403e+16	2.41322e+18	8.51781e+17	2.66656e+17	14.2459	0.0173398	3.07713	3.12881e+07	0.684579	0.162507	0.939669	9.39669	3.6e+18	1.89834	67.034	23.6606	7.40712	23.1764	1.36505
1.22504e-09	1.36492e+08	6.42418e+07	2.7966e+09	8.98602e+06	1.19058e+16	2.25547e+18	1.01714e+18	3.1549e+17	9.35833	0.0232505	2.24441	3.13322e+07	0.718074	0.0312279	0.917144	9.17144	3.6e+18	0.330718	62.6518	28.2538	8.76362	23.209	1.36566
3.51513e-09	1.91416e+09	2.96821e+08	7.64015e+08	3.24698e+07	6.0343e+16	3.0696e+18	1.34267e+17	3.3579e+17	9.02422	0.0275088	1.61879	3.13441e+07	0.604322	0.270736	2.5377	25.377	3.6e+18	1.67619	85.2667	3.72965	9.32749	23.2178	1.36582
7.5158e-10	9.53479e+08	2.23134e+07	2.03273e+09	663932	1.05097e+17	2.30408e+18	1.12226e+18	6.85577e+16	12.071	0.0128852	2.40996	3.13621e+07	0.721138	0.238351	0.725787	7.25787	3.6e+18	2.91937	64.0022	31.174	1.90438	23.2312	1.36607
2.53811e-09	9.67548e+08	1.19282e+08	1.91157e+09	1.11598e+07	2.76682e+16	2.96654e+18	3.28245e+17	2.77545e+17	13.7778	0.0158421	2.29446	3.13659e+07	0.715928	0.210645	2.79757	27.9757	3.6e+18	0.768561	82.4039	9.11792	7.70957	23.234	1.36612
3.2938e-09	2.10334e+09	2.34978e+08	6.66852e+08	5.6342e+06	8.70881e+16	3.31106e+18	1.22465e+17	7.9391e+16	7.33253	0.0215458	1.65318	3.13789e+07	0.478324	0.220114	1.93215	19.3215	3.6e+18	2.41911	91.9738	3.4018	2.20531	23.2436	1.3663
7.22036e-10	1.95379e+09	2.52956e+07	1.03158e+09	155133	1.75912e+17	2.56455e+18	8.43806e+17	1.57279e+16	15.3824	0.0136608	1.69317	3.13791e+07	0.558584	0.308091	0.888534	8.88534	3.6e+18	4.88643	71.2376	23.4391	0.436887	23.2438	1.36631
3.22441e-09	1.31277e+09	1.7028e+08	1.51484e+09	1.33152e+07	3.56907e+16	3.16824e+18	1.48325e+17	2.47745e+17	11.4073	0.0166684	3.16741	3.13831e+07	0.706933	0.270834	2.94254	29.4254	3.6e+18	0.991409	88.0067	4.12013	6.88179	23.2467	1.36636
1.34077e-09	1.16756e+09	3.37368e+07	1.80905e+09	878206	1.02731e+17	2.64274e+18	7.85732e+17	6.87936e+16	8.47663	0.00952127	1.7172	3.13832e+07	0.568721	0.133303	0.909215	9.09215	3.6e+18	2.85364	73.4095	21.8259	1.91093	23.2468	1.36636
7.9246e-10	4.42901e+08	2.4772e+07	2.54187e+09	1.71646e+06	8.75822e+16	1.86215e+18	1.52124e+18	1.29029e+17	6.38136	0.0167868	2.10853	3.13836e+07	0.724298	0.12142	0.404558	4.04558	3.6e+18	2.43284	51.7264	42.2566	3.58413	23.2471	1.36637
3.68609e-10	1.78674e+08	129954	2.83216e+09	1.71192e+06	4.57836e+16	1.51624e+16	3.33931e+18	1.99739e+17	10.5873	0.0232517	2.30089	3.13984e+07	0.713229	0.0534138	0.312207	3.12207	3.6e+18	1.27177	0.421177	92.7587	5.54832	23.2581	1.36657
1.00119e-09	1.47857e+09	6.32724e+07	1.46744e+09	6.59759e+06	1.12446e+17	2.69777e+18	5.08476e+17	2.81304e+17	13.1335	0.0234256	2.88252	3.14318e+07	0.515042	0.141654	1.05193	10.5193	3.6e+18	3.12351	74.9381	14.1243	7.81401	23.2828	1.36704
9.24012e-10	6.82676e+08	3.31541e+07	2.29632e+09	4.1258e+06	7.53005e+16	2.18331e+18	1.06969e+18	2.71699e+17	9.81158	0.016434	2.32326	3.14359e+07	0.576511	0.0257508	0.725282	7.25282	3.6e+18	2.09168	60.6476	29.7135	7.54718	23.2859	1.36709
1.68471e-09	1.84577e+09	1.82345e+08	9.78257e+08	1.05656e+07	8.38233e+16	3.05904e+18	2.79882e+17	1.7725e+17	13.0704	0.0353821	2.07469	3.14428e+07	0.601588	0.288552	1.76158	17.6158	3.6e+18	2.32843	84.9735	7.7745	4.92361	23.291	1.36719
7.11186e-10	5.79739e+08	9.99454e+06	2.4261e+09	1.73892e+06	6.0651e+16	1.5885e+18	1.67448e+18	2.76378e+17	13.4404	0.00884694	2.03726	3.14494e+07	0.692719	0.124057	0.764688	7.64688	3.6e+18	1.68475	44.1249	46.5132	7.67717	23.2959	1.36728
1.73861e-09	1.71664e+09	8.22788e+07	1.21924e+09	666512	9.11174e+16	3.16714e+18	3.16091e+17	2.56559e+16	10.8362	0.0149424	2.21859	3.14625e+07	0.592597	0.275149	1.50719	15.0719	3.6e+18	2.53104	87.976	8.78029	0.712663	23.3055	1.36746
8.52216e-10	9.86516e+08	6.69741e+07	1.95744e+09	9.15558e+06	1.13406e+17	2.44741e+18	7.04617e+17	3.34569e+17	10.2075	0.0321108	3.25977	3.14756e+07	0.659837	0.169324	0.69592	6.9592	3.6e+18	3.15016	67.9836	19.5727	9.29358	23.3153	1.36764
2.65299e-09	1.69238e+09	1.53747e+08	1.16095e+09	1.34394e+07	8.13088e+16	2.98769e+18	2.69838e+17	2.61161e+17	7.84556	0.0193971	1.62172	3.14801e+07	0.473599	0.127576	1.66513	16.6513	3.6e+18	2.25858	82.9915	7.4955	7.25447	23.3186	1.3677
2.11505e-09	2.62387e+09	3.9898e+07	3.47172e+08	1.08192e+07	1.61425e+17	1.07324e+18	2.0743e+18	2.91033e+17	7.6851	0.0175765	0.0791322	3.14931e+07	0.466178	0.358508	1.30035	13.0035	3.6e+18	4.48404	29.8123	57.6194	8.08426	23.3282	1.36788
2.81944e-09	2.16757e+09	1.93912e+08	6.52535e+08	1.08258e+07	4.98045e+16	3.2707e+18	9.68939e+16	1.82599e+17	15.4362	0.0210281	2.3886	3.15252e+07	0.541134	0.299256	3.48172	34.8172	3.6e+18	1.38346	90.8529	2.6915	5.07218	23.352	1.36832
1.84085e-09	2.43678e+09	1.14533e+08	4.6296e+08	1.2098e+07	6.7505e+16	3.09848e+18	1.06729e+17	3.2729e+17	19.6093	0.0200799	2.35635	3.15412e+07	0.608995	0.442614	2.88783	28.8783	3.6e+18	1.87514	86.0688	2.96471	9.0914	23.3638	1.36854
1.23725e-09	1.672e+09	7.42135e+07	1.28192e+09	3.14749e+06	1.67353e+17	2.75512e+18	5.60674e+17	1.16848e+17	8.075	0.0217713	1.84796	3.15922e+07	0.716075	0.386328	0.799265	7.99265	3.6e+18	4.6487	76.5312	15.5743	3.24578	23.4017	1.36925
1.41003e-09	1.6129e+09	8.33683e+07	1.33066e+09	4.363e+06	9.83049e+16	2.94697e+18	4.00498e+17	1.54227e+17	11.636	0.0200631	2.35634	3.15924e+07	0.60304	0.257062	1.31257	13.1257	3.6e+18	2.73069	81.8603	11.1249	4.28408	23.4018	1.36925
1.75618e-09	2.1919e+08	7.1774e+07	2.73202e+09	8.5265e+06	1.24099e+16	2.40083e+18	9.01555e+17	2.8521e+17	10.0573	0.0170231	1.72553	3.15946e+07	0.674894	0.00601634	1.413	14.13	3.6e+18	0.34472	66.6896	25.0432	7.92249	23.4034	1.36928
4.1649e-10	1.43884e+08	7.14815e+06	2.88166e+09	777732	2.63973e+16	9.85751e+17	2.4806e+18	1.07252e+17	13.0873	0.0174109	2.78921	3.16151e+07	0.730903	0.0622195	0.436058	4.36058	3.6e+18	0.733257	27.382	68.9056	2.97921	23.4186	1.36956
1.25969e-09	1.76404e+09	4.932e+07	1.22383e+09	329410	1.30105e+17	3.0255e+18	4.24188e+17	2.02074e+16	10.7634	0.0129409	2.29034	3.16573e+07	0.471869	0.169214	1.08468	10.8468	3.6e+18	3.61403	84.0417	11.783	0.561317	23.4499	1.37014
3.77609e-09	2.03402e+09	1.5407e+08	8.52253e+08	4.80779e+06	5.57094e+16	3.30105e+18	1.4023e+17	1.0301e+17	9.66906	0.0123601	1.60948	3.17368e+07	0.747293	0.483402	2.9209	29.209	3.6e+18	1.54748	91.6958	3.89527	2.8614	23.5088	1.37123
3.88521e-10	7.48988e+08	2.27212e+06	2.29255e+09	1.39473e+06	1.51637e+17	3.96653e+17	2.80823e+18	2.43482e+17	12.7133	0.0147437	2.10122	3.17374e+07	0.705898	0.176604	0.395149	3.95149	3.6e+18	4.21213	11.0181	78.0063	6.7634	23.5092	1.37124
8.50981e-10	2.80516e+08	4.43068e+07	2.71757e+09	3.5178e+06	2.38154e+16	2.3787e+18	1.00863e+18	1.8886e+17	13.8414	0.0218883	3.16614	3.17448e+07	0.677536	0.0313468	0.942302	9.42302	3.6e+18	0.661538	66.0749	28.0174	5.24611	23.5146	1.37134
5.54639e-10	6.9626e+08	2.0223e+07	2.32747e+09	2.07544e+06	1.24937e+17	1.75349e+18	1.54162e+18	1.79956e+17	10.0478	0.0207937	2.72206	3.1746e+07	0.747168	0.201955	0.44583	4.4583	3.6e+18	3.47048	48.708	42.8228	4.99879	23.5156	1.37136
7.38991e-10	6.87167e+08	3.04309e+07	2.33053e+09	2.26602e+06	1.50673e+17	1.46423e+18	1.87607e+18	1.09033e+17	6.17146	0.0281234	1.681	3.17915e+07	0.696373	0.146868	0.364852	3.64852	3.6e+18	4.18536	40.6729	52.113	3.02868	23.5493	1.37198
3.04026e-10	5.24094e+08	783616	2.52534e+09	1.82531e+06	1.05606e+17	1.36558e+17	3.03975e+18	3.1809e+17	16.3233	0.0188745	2.73257	3.18087e+07	0.592889	0.0115758	0.397017	3.97017	3.6e+18	2.93351	3.79327	84.4374	8.83582	23.562	1.37221
2.03778e-09	2.20779e+09	1.79743e+08	6.50625e+08	1.60942e+07	1.34609e+17	3.02124e+18	1.73624e+17	2.70522e+17	8.04868	0.029195	1.83892	3.18317e+07	0.48843	0.249943	1.31212	13.1212	3.6e+18	3.73915	83.9234	4.8229	7.51451	23.579	1.37253
1.10902e-09	1.13096e+09	6.59115e+07	1.85432e+09	5.26047e+06	9.75908e+16	2.63308e+18	6.59175e+17	2.10149e+17	10.4496	0.0225713	2.53656	3.18547e+07	0.568699	0.111897	0.927105	9.27105	3.6e+18	2.71086	73.1412	18.3104	5.83748	23.596	1.37284
2.07757e-09	1.56822e+09	9.82624e+07	1.39148e+09	1.7789e+06	6.96793e+16	3.14136e+18	3.32091e+17	5.68697e+16	10.833	0.0150562	2.0168	3.18889e+07	0.551722	0.191496	1.8005	18.005	3.6e+18	1.93554	87.26	9.22476	1.57971	23.6214	1.37331
1.33034e-09	3.69419e+08	7.00032e+07	2.61816e+09	2.89937e+06	2.36838e+16	2.67086e+18	7.94836e+17	1.10621e+17	11.7248	0.0197017	2.47603	3.18967e+07	0.682127	0.0518616	1.24784	12.4784	3.6e+18	0.657883	74.1906	22.0788	3.0728	23.6272	1.37341
6.9873e-10	5.49469e+08	2.58425e+07	2.48534e+09	2.73968e+06	9.71749e+16	2.12459e+18	1.15299e+18	2.25238e+17	8.09245	0.017408	3.08497	3.1927e+07	0.649244	0.0681033	0.452355	4.52355	3.6e+18	2.6993	59.0165	32.0276	6.25661	23.6496	1.37382
2.89548e-09	4.6756e+08	1.13365e+08	2.4762e+09	6.53731e+06	1.35105e+16	3.04351e+18	3.67468e+17	1.75508e+17	11.9521	0.0128642	2.32726	3.19298e+07	0.746381	0.127951	2.76858	27.6858	3.6e+18	0.375291	84.542	10.2075	4.87522	23.6517	1.37386
4.7736e-09	1.61623e+09	3.16071e+08	1.11422e+09	1.74433e+07	2.75533e+16	3.26633e+18	1.25857e+17	1.80261e+17	12.2881	0.0202712	1.8546	3.1933e+07	0.505203	0.10462	4.69267	46.9267	3.6e+18	0.765369	90.7314	3.49602	5.00726	23.6541	1.37391
1.02638e-09	1.83054e+09	3.78127e+07	1.19472e+09	1.96935e+06	1.25949e+17	2.92817e+18	3.93376e+17	1.52504e+17	14.1604	0.0125815	2.95902	3.19441e+07	0.621803	0.331602	1.16272	11.6272	3.6e+18	3.49858	81.3381	10.9271	4.23622	23.6623	1.37406
8.28197e-10	1.78518e+09	3.0642e+07	1.24472e+09	4.82056e+06	1.58519e+17	2.27761e+18	8.05565e+17	3.5831e+17	13.5978	0.0162445	1.86568	3.19474e+07	0.643711	0.342256	0.900929	9.00929	3.6e+18	4.40329	63.2669	22.3768	9.95304	23.6648	1.3741
1.92053e-09	2.19254e+09	9.07305e+07	7.73655e+08	8.62596e+06	1.02054e+17	3.07736e+18	1.28018e+17	2.92571e+17	11.1865	0.0153516	3.1467	3.19495e+07	0.567008	0.344911	1.71873	17.1873	3.6e+18	2.83484	85.4821	3.55605	8.12698	23.6663	1.37413
8.73109e-10	7.28266e+08	3.04545e+07	2.30766e+09	1.112e+06	7.55656e+16	1.85474e+18	1.60198e+18	6.77227e+16	11.0382	0.0188062	1.64986	3.19697e+07	0.59512	0.0550161	0.771002	7.71002	3.6e+18	2.09905	51.5204	44.4993	1.88119	23.6813	1.3744
3.70051e-09	2.36192e+09	1.5414e+08	5.44392e+08	1.01569e+07	8.12289e+16	3.22146e+18	8.50409e+16	2.12273e+17	7.85764	0.0129301	1.72991	3.20021e+07	0.625175	0.4284	2.32618	23.2618	3.6e+18	2.25636	89.4849	2.36225	5.89649	23.7053	1.37485
6.80038e-10	2.9643e+08	1.5666e+07	2.75664e+09	2.29161e+06	4.2619e+16	1.4936e+18	1.8453e+18	2.18482e+17	10.2279	0.0154238	2.19675	3.20065e+07	0.674144	0.0371889	0.556428	5.56428	3.6e+18	1.18386	41.4889	51.2583	6.06895	23.7085	1.3749
2.23725e-09	1.32788e+09	1.02765e+08	1.63737e+09	3.87819e+06	4.10069e+16	3.14269e+18	2.97707e+17	1.186e+17	14.4739	0.014616	2.45835	3.20156e+07	0.678751	0.260036	2.59055	25.9055	3.6e+18	1.13908	87.2968	8.26963	3.29445	23.7153	1.37503
2.48342e-09	1.98119e+09	1.89571e+08	8.89248e+08	1.24357e+07	5.9644e+16	3.18858e+18	1.42609e+17	2.09168e+17	13.3755	0.02394	2.51088	3.20213e+07	0.647549	0.355682	2.65735	26.5735	3.6e+18	1.65678	88.5716	3.96137	5.81023	23.7195	1.37511
4.55056e-10	5.52726e+08	9.85001e+06	2.51161e+09	312381	1.15125e+17	1.44199e+18	1.99715e+18	4.5731e+16	10.5505	0.015011	2.76361	3.20427e+07	0.619161	0.0430097	0.384086	3.84086	3.6e+18	3.19793	40.0554	55.4764	1.27031	23.7353	1.3754
6.71666e-10	6.42113e+08	3.05643e+07	2.39829e+09	3.56281e+06	7.32327e+16	2.03014e+18	1.25998e+18	2.36649e+17	13.0543	0.0224148	2.8339	3.20431e+07	0.738593	0.176655	0.701449	7.01449	3.6e+18	2.03424	56.3928	34.9994	6.57358	23.7356	1.3754
2.63817e-09	1.50352e+09	1.83549e+08	1.37927e+09	8.40511e+06	6.09577e+16	3.22441e+18	1.66976e+17	1.47653e+17	9.3493	0.0215774	3.13107	3.20453e+07	0.450571	0.0537445	1.9732	19.732	3.6e+18	1.69327	89.567	4.63823	4.10147	23.7373	1.37543
2.01054e-09	7.95601e+08	1.45106e+08	2.13284e+09	1.38006e+06	3.19302e+16	3.04302e+18	4.96109e+17	2.89413e+16	12.3931	0.0237174	2.1383	3.20472e+07	0.59681	0.0509396	1.99335	19.9335	3.6e+18	0.88695	84.5283	13.7808	0.803925	23.7387	1.37546
4.69177e-10	9.59211e+08	5.17988e+06	2.11216e+09	456188	1.50317e+17	1.28517e+18	2.05133e+18	1.13184e+17	13.6009	0.00859056	2.1946	3.20689e+07	0.514051	0.0309984	0.510499	5.10499	3.6e+18	4.17548	35.6992	56.9813	3.14401	23.7547	1.37575
3.54227e-10	3.29085e+08	3.65121e+06	2.74615e+09	227703	1.0451e+17	8.67256e+17	2.57415e+18	5.40855e+16	8.88935	0.0118852	3.01168	3.20908e+07	0.648263	0.0222541	0.251908	2.51908	3.6e+18	2.90305	24.0905	71.5041	1.50237	23.771	1.37605
2.29125e-09	2.80906e+09	1.1246e+08	1.47035e+08	1.11652e+07	9.10686e+16	3.10815e+18	9.22011e+16	3.0858e+17	13.4623	0.0157916	0.696006	3.20972e+07	0.50178	0.411838	2.46765	24.6765	3.6e+18	2.52968	86.3375	2.56114	8.57168	23.7757	1.37613
1.14016e-09	3.42344e+08	7.30599e+07	2.66336e+09	2.14411e+06	2.21672e+16	2.64042e+18	8.59924e+17	7.74891e+16	13.5452	0.0242683	2.71645	3.21095e+07	0.708189	0.0713287	1.2355	12.355	3.6e+18	0.615755	73.345	23.8868	2.15248	23.7848	1.3763
1.46315e-09	1.24087e+09	7.9385e+07	1.75303e+09	8.00959e+06	6.89068e+16	2.84361e+18	4.00573e+17	2.86908e+17	12.3077	0.0190801	2.99102	3.21136e+07	0.660659	0.222408	1.44064	14.4064	3.6e+18	1.91408	78.9892	11.127	7.96966	23.7878	1.37635
1.31877e-09	1.17466e+09	6.3232e+07	1.8407e+09	3.6364e+06	1.77202e+17	2.59411e+18	6.795e+17	1.49185e+17	5.02661	0.0184832	2.0541	3.21233e+07	0.746763	0.299542	0.530316	5.30316	3.6e+18	4.92227	72.0587	18.875	4.14402	23.795	1.37649
1.11638e-09	3.82238e+08	4.54201e+07	2.6515e+09	3.58576e+06	3.15349e+16	2.58015e+18	7.84621e+17	2.03694e+17	10.8576	0.0157686	3.02706	3.21287e+07	0.666573	0.0425894	0.969688	9.69688	3.6e+18	0.875969	71.6708	21.795	5.65816	23.799	1.37656
6.04143e-10	7.53884e+08	1.59306e+07	2.31e+09	2.94776e+06	1.17939e+17	1.69141e+18	1.47767e+18	3.12975e+17	10.5805	0.0155899	2.58759	3.21289e+07	0.58001	0.0461518	0.511373	5.11373	3.6e+18	3.27608	46.9837	41.0464	8.69376	23.7992	1.37656
2.18586e-09	9.51054e+08	8.88574e+07	2.03673e+09	6.68738e+06	5.00756e+16	3.04638e+18	2.74278e+17	2.2927e+17	8.68873	0.013344	3.3972	3.21347e+07	0.512946	0.00802271	1.51939	15.1939	3.6e+18	1.39099	84.6216	7.61882	6.3686	23.8035	1.37664
1.70007e-09	1.76017e+09	5.37619e+07	1.26566e+09	4.43588e+06	1.10443e+17	2.95571e+18	2.89967e+17	2.43875e+17	9.37452	0.0106991	2.56744	3.2142e+07	0.682952	0.369573	1.27499	12.7499	3.6e+18	3.06786	82.1032	8.05465	6.77431	23.8089	1.37674
1.95921e-09	1.68602e+09	1.2753e+08	1.26828e+09	3.36969e+06	8.91926e+16	3.12638e+18	3.01824e+17	8.26076e+16	9.64838	0.0208204	2.14477	3.21542e+07	0.581352	0.238646	1.51225	15.1225	3.6e+18	2.47757	86.8438	8.384	2.29466	23.818	1.3769
1.84704e-09	2.30299e+09	1.10472e+08	6.69689e+08	2.17794e+06	7.73321e+16	3.32835e+18	1.28699e+17	6.56182e+16	16.1233	0.0179699	2.81722	3.21556e+07	0.630609	0.431795	2.38244	23.8244	3.6e+18	2.14811	92.4542	3.57497	1.82273	23.8189	1.37692
1.09323e-09	1.02843e+09	2.92778e+07	2.03114e+09	2.98234e+06	6.49383e+16	2.57119e+18	7.01959e+17	2.61911e+17	14.4865	0.0104158	2.64678	3.22233e+07	0.740884	0.266296	1.26696	12.6696	3.6e+18	1.80384	71.422	19.4989	7.27531	23.8691	1.37784
[truncated: 5,454 more rows]

## Sheet: Neo
SW_est	FEUX_est	FOX_est	FRED_est	FM_est	ADE_est	ADO_est	ADR_est	ADM_est	kEUX_est	kOX_est	kRED_est	FTOT	dMo_eux	RI_est	Mo_eux	Mo_eux2	Atot	%ADE	%ADO	%ADR	%ADM	% Mo flux	log % Mo flux	Min Mo flux
[truncated: 7,462 more rows]

[truncated: 4 more sheets: Whiff, PaleoProto, Shale Compilation, Mo supply data]
